# Supplementary material for: Long-term hematopoietic stem cells as a parasite niche during treatment failure in visceral leishmaniasis
Source: Commun Biol. 2022 Jun 25;5:626. doi: 10.1038/s42003-022-03591-7 (PMC9233693; doi:10.1038/s42003-022-03591-7)
Supplement: Supplementary file 3 — Supplementary Data 1 [file 42003_2022_3591_MOESM3_ESM.xlsx]

## Sheet: xS1
Supplementary table: List of compounds and their dose tested in Syrian golden hamsters.
Compound nr.	Dose	%R Liver	%R Spleen	%R BM		Reference drugs	Dose	%R Liver	%R Spleen	%R BM
1	25 BID	89.7	93.1	77		89 - SSG	160 mg/kg	85.4	93.1	69.9
	50 BID	99.7	99.2	98		90 - MIL	40 mg/kg	95	99	87
2	25 BID	87.8	87.7	72.2
	50 BID	99.6	98.5	95.1
3	50 BID	100	99.7	99.5
4	50 BID	100	99.9	99.7
5	50 BID	99.6	98	96.7
6	50 BID	99	99.6	98.8
7	50 BID	100	99.9	99.9
8	50 BID	99.8	98.8	97.3
	50 BID	99.9	99.9	98.9
9	50 BID	91.2	82.7	85.7
10	10 BID	100	100	86.3
	5 BID	99.7	99.9	35.1
11	50 BID	96.8	93.2	90.7
12	50 BID	98.3	95.3	93.5
	25 BID	93.4	92.7	84.9
13	50 BID	99.4	98.1	96.7
	25 BID	93.1	87.6	86.1
14	50 BID	98.7	96.5	94.6
15	50 BID	99.8	99.8	99.2
	50 BID	100	99.8	99.9
	12.5 BID	99.6	99	98.1
16	50 BID	97.7	97.5	86
17	50 BID	99.9	99.6	98.9
	50 BID	100	100	99.8
18	50 BID	100	99.9	99.7
	50 SID	98.9	99.3	96.1
19	50 BID	100	99.9	99.4
	50 SID	98.6	97.2	89.4
20	25 BID	100	99.96	99.38
21	12.5 BID	85.8	82.5	80.8
22	50 BID	99.8	99.9	99
23	50 BID	99.2	97.9	92.2
24	50 BID	99	97.8	97.7
25	50 SID	100	100	99.7
26	50 BID	99.9	99.6	99.3
27	50 BID	96.8	96.4	91.8
28	50 BID	97.4	96.5	87
29	50 BID	89.3	81.4	61.7
30	50 BID	92.7	95	78
31	25 BID	99.3	99	96.2
	25 BID	100	99.96	99.45
32	50 BID	99.1	99.7	96.2
33	12.5 BID	99.5	99.4	96.8
34	12.5 BID	88.2	80.8	82.3
35	50 BID	87.1	93	0
36	50 BID	95.3	77.9	67.4
37	50 BID	91.4	92.6	87.6
38	50 BID	99	99.8	93.8
	25 BID	93.7	92.5	62.8
	100 BID	98.2	99	67.1
	50 BID	99.93	100	99.76
39	50 BID	98	98.1	84
	25 BID	93	84.9	48.8
40	25 BID	99	98.7	97.7
	12.5 BID	97	97.9	74.8
	50 BID	98.7	99.2	71.6
	25 BID	99.91	99.98	99.18
	25 BID	91	94.7	79.6
	50 BID	91.2	95.6	85.5
41	25 BID	99.8	99.7	98.5
	12.5 BID	96.5	94.7	49.8
	50 BID	97.1	98.6	78.2
	50 BID	98.9	99.5	95.3
42	50 BID	99.2	99.9	98.4
	25 BID	92.5	91.2	66.5
43	100 BID	99.9	99.4	97.2
	50 BID	94.2	96.7	96.4
44	50 BID	98.1	98.9	88.8
	100 BID	96	96.9	86.1
45	50 BID	94.8	82.3	76.5
46	50 BID	97.4	94.9	31.2
47	50 BID	97.4	95.9	90.7
	100 BID	95.6	92.6	66.7
48	25 BID	99.5	99.7	78.9
49	50 BID	99.2	99.7	74.1
50	50 BID	99.4	98.5	93.4
51	25 BID	98.2	97.4	90.8
52	25 BID	87.6	77.7	68.8
	25 BID	99.95	99.97	99.79
53	6.25 BID	100	99.96	99.72
54	25 BID	99	98.9	86.2
55	25 BID	97.6	95.9	83.3
56	50 BID	95.7	96.5	70.1
57	50 BID	99.6	100	97.5
58	12.5 BID	96.4	97.5	96.5
59	50 BID	99.6	99.9	99.6
	12.5 BID	93.2	95.2	45.2
60	50 BID	97.3	98.1	81.3
61	50 BID	98.5	99.2	93.8
62	50 BID	97.4	96.8	64.2
63	50 BID	99.1	99.4	93.8
64	50 BID	91.7	89	76.6
65	50 BID	92.7	93.2	60.2
	100 BID	98.7	99.7	96.7
66	50 BID	99.4	99.4	99.7
67	50 BID	96.6	96.3	82.8
	100 BID	99.5	99.8	98.1
68	50 BID	97.8	99.2	94.4
	25 BID	98.6	98.2	90.4
	100 BID	99.6	99.9	99.5
69	50 BID	89.8	80.1	50.1
70	50 BID	97.9	97.9	97.2
71	100 BID	99.8	99.7	97.5
72	100 BID	100	99.9	99.9
	25 BID	93.2	99.3	94.2
73	50 BID	91.7	86.4	31.8
74	50 BID	96.6	98	91.6
75	50 BID	93.3	98.5	93.5
	100 BID	99.9	99.8	100
76	50 BID	99	99.5	98.3
	25 BID	99.8	99.8	99.5
77	50 BID	100	99.95	100
	25 BID	98.3	99.2	98.3
78	50 BID	97.4	98.3	98
79	50 BID	96	97.6	96
80	50 BID	90.6	96.8	87.2
	100 BID	99.3	99.8	97
81	50 BID	99.8	99.2	94.6
82	25 SID	98.4	99	86.7
	12.5 BID	96.1	98.4	89.9
83	50 BID	99.7	99.9	99.9
84	30 BID	99.91	99.99	99.95
85	50 BID	100	100	99.9
86	5 BID	94	52.9	0
87	50 BID	99.9	99.9	99.1
	50 BID	98.8	97.6	95
88	25 BID	100	100	99.8
	50 BID	98.2	98.1	96.2
