# Supplementary material for: Long-term hematopoietic stem cells as a parasite niche during treatment failure in visceral leishmaniasis
Source: Commun Biol. 2022 Jun 25;5:626. doi: 10.1038/s42003-022-03591-7 (PMC9233693; doi:10.1038/s42003-022-03591-7)
Supplement: Supplementary file 4 — Supplementary Data 2 [file 42003_2022_3591_MOESM4_ESM.xlsx]

## Sheet: (a) HSC DEG
Supplementary Table a		Differentially Expressed Genes (DEG) in Leishmania-infected vs. unifected LT-HSC ("LT Up"), quantification by nCounter digital transcriptomics
Gene symbol	GeneID	Alias	Description	log2 FoldChange	p-value	FDR
Twistnb	28071	2410173G11|2810024J17Rik|D16Wsu83e	twist basic helix-loop-helix transcription factor 1 neighbor	3.28663	3.43396e-06	0.000434269
Smad2	17126	7120426M23Rik|Madh2|Madr2|Smad-2|mMad2	SMAD family member 2	2.43268	1.02775e-05	0.000982526
Rgs1	50778	BL34	regulator of G-protein signaling 1	5.36591	7.29987e-05	0.00581556
Cd151	12476	PETA-3|SFA-1|Tspan24	CD151 antigen	2.93312	0.000167829	0.0100278
Vav1	22324	Vav|vav-T	vav 1 oncogene	3.87175	0.000261223	0.0138738
Itga5	16402	Cd49e|Fnra|VLA5	integrin alpha 5 (fibronectin receptor alpha)	2.49808	0.00042453	0.0202925
Tnfaip3	21929	A20|Tnfip3	tumor necrosis factor_ alpha-induced protein 3	4.11569	0.000537198	0.0216734
Pdzk1ip1	67182	0610007F13Rik|2700030M23Rik|AU046042|Map17	PDZK1 interacting protein 1	2.63289	0.000594402	0.0216734
Kcnq1ot1	63830	Kvlqt1-as|Lit1|Tssc8	KCNQ1 overlapping transcript 1	2.82791	0.000626002	0.0216734
Ccl22	20299	ABCD-1|DCBCK|MDC|Scya22	chemokine (C-C motif) ligand 22	-1.90243	0.000634787	0.0216734
Tap1	21354	ABC17|APT1|Abcb2|Ham-1|Ham1|MTP1|PSF1|RING4|TAP|Tap-1|Y3	transporter 1_ ATP-binding cassette_ sub-family B (MDR/TAP)	2.49412	0.00079391	0.0252993
Marcksl1	17357	AL022768|AW215397|AW536807|D4Bc1|F52|MacMARCKS|Macs2|Macs3|Mlp|Mrp	MARCKS-like 1	-2.45025	0.000962267	0.0282806
Pfdn6	14976	H-2Ke2|H2-Ke2|Ke-2	prefoldin subunit 6	2.926	0.00103465	0.0282806
Traf6	22034	2310003F17Rik|AI851288|C630032O20Rik	TNF receptor-associated factor 6	2.48787	0.00106496	0.0282806
Ell2	192657	-	elongation factor RNA polymerase II 2	1.37886	0.0011364	0.0285895
Map2k2	26396	AA589381|MEK2|MK2|Prkmk2	mitogen-activated protein kinase kinase 2	2.47355	0.00121075	0.0289369
Map2k4	26398	JNKK1|MEK4|MKK4|PRKMK4|Sek1|Serk1	mitogen-activated protein kinase kinase 4	2.396	0.00131975	0.03004
Cdkn1a	12575	CAP20|CDKI|CIP1|Cdkn1|P21|SDI1|Waf1|mda6|p21Cip1|p21WAF	cyclin-dependent kinase inhibitor 1A (P21)	2.38143	0.00155414	0.0326805
Stat6	20852	-	signal transducer and activator of transcription 6	3.15526	0.00158397	0.0326805
Prkci	18759	2310021H13Rik|AI427505|PKClambda|Pkci|Pkcl|Prkcl|aPKClambda|mKIAA4165	protein kinase C_ iota	2.4662	0.00164086	0.0326805
S100a10	20194	42C|AA409961|AL024248|CAL12|CLP11|Cal1l|p10|p11	S100 calcium binding protein A10 (calpactin)	2.38434	0.0019238	0.0362733
Prdx3	11757	AW822249|Aop1|D0Tohi1|Ef2l|Mer5|Prx3|SP22|TDXM	peroxiredoxin 3	2.67612	0.00197302	0.0362733
Ctnnb1	12387	Bfc|Catnb|Mesc	catenin (cadherin associated protein)_ beta 1	1.79915	0.00257555	0.0441938
Elovl6	170439	C77826|FAE|LCE	ELOVL family member 6_ elongation of long chain fatty acids (yeast)	-2.43987	0.00258876	0.0441938
S100a11	20195	EMAPI|Emap1|S100a14|S100c|cal	S100 calcium binding protein A11	1.85991	0.00282754	0.0464127
Nr2f6	13864	AV090102|COUP-TF3|EAR2|Erbal2	nuclear receptor subfamily 2_ group F_ member 6	-2.29072	0.00291293	0.0464127
Ltb4r1	16995	BLT1|BLTR|Ltb4r|mBLTR	leukotriene B4 receptor 1	-1.96383	0.00307784	0.0474584
Il17ra	16172	AW538159|Cdw217|Il17r|VDw217	interleukin 17 receptor A	2.42463	0.00453698	0.0657175
Fgfr1	14182	AW208770|Eask|FLG|Fgfr-1|Flt-2|Hspy|MFR|bFGF-R-1|c-fgr	fibroblast growth factor receptor 1	1.6374	0.00468073	0.0658056
Cd68	12514	Lamp4|Scard1|gp110	CD68 antigen	-1.179	0.00498503	0.0670719
Sqstm1	18412	A170|OSF-6|Osi|STAP|STONE14|p62	sequestosome 1	2.08406	0.00505144	0.0670719
Top2a	21973	Top-2	topoisomerase (DNA) II alpha	2.30608	0.00627181	0.0796208
Vasp	22323	-	vasodilator-stimulated phosphoprotein	1.60881	0.00642551	0.0796208
Cebpa	12606	C/ebpalpha|CBF-A|Cebp	CCAAT/enhancer binding protein (C/EBP)_ alpha	-1.45608	0.00649626	0.0796208
Tnfaip8	106869	AA987150|E130304C20Rik|ENSMUSG00000073567|Gg2-1|Gm10539|Nded|Ssc-2	tumor necrosis factor_ alpha-induced protein 8	3.201	0.00698318	0.0813547
Arf6	11845	AI788669|AW496366	ADP-ribosylation factor 6	1.49683	0.00713211	0.0813547
Dnajb6	23950	Mrj|mDj4	DnaJ (Hsp40) homolog_ subfamily B_ member 6	1.20219	0.00717434	0.0813547
Calr	12317	CRT|Calregulin	calreticulin	1.04197	0.00731852	0.0813547
Gpr65	14744	Dig1|Gpcr25|TDAG8	G-protein coupled receptor 65	-2.18932	0.0083415	0.0903243
Cd247	12503	4930549J05Rik|A430104F18Rik|AW552088|Cd3|Cd3-eta|Cd3-zeta|Cd3h|Cd3z|Cd3zeta|T3z|Tcrk|Tcrz	CD247 antigen	-1.42655	0.0086691	0.0903243
Klf10	21847	AI115143|EGR[a]|Egral|Gdnfif|TIEG-1|Tieg|Tieg1|mGIF	Kruppel-like factor 10	0.753924	0.00888858	0.0903243
Birc3	11796	AW107670|Api1|Api2|Birc2|HIAP2|IAP1|IAP2|MIAP1|MIAP2|MIHB|MIHC|RNF49|cIAP-1|cIAP-2|cIAP1|cIAP2	baculoviral IAP repeat-containing 3	3.05063	0.00905552	0.0903243
Hif1a	15251	AA959795|HIF-1-alpha|HIF1-alpha|HIF1alpha|MOP1|bHLHe78	hypoxia inducible factor 1_ alpha subunit	1.57732	0.00907022	0.0903243
Itgam	16409	CD11b/CD18|CR3|CR3A|Cd11b|F730045J24Rik|Ly-40|MAC1|Mac-1|Mac-1a	integrin alpha M	-1.73697	0.0105362	0.0979715
Epor	13857	-	erythropoietin receptor	-2.16993	0.010618	0.0979715
Sfrp4	20379	-	secreted frizzled-related protein 4	-2.37346	0.010658	0.0979715
Jun	16476	AP-1|Junc|c-jun	jun proto-oncogene	1.32175	0.0111275	0.100358
Nos2	378430	Nos2	nitric oxide synthase, inducible isoform	-1.72247	0.012109	0.10354
H2-d1	14964	H-2D|H2-D	histocompatibility 2_ D region locus 1	1.72146	0.0121302	0.10354
H2-t23	15040	37b|37c|H-2T23|H2-Qa1|Qa-1|Qa-1(b)|Qa1|Qed-1|T18c|T18c(37)|T23b|T23d	histocompatibility 2_ T region locus 23	1.46395	0.0124823	0.104676
Laptm5	16792	E3	lysosomal-associated protein transmembrane 5	1.69053	0.0129178	0.106461
Psmb9	16912	Lmp-2|Lmp2	proteasome (prosome_ macropain) subunit_ beta type 9 (large multifunctional peptidase 2)	-0.768094	0.0134551	0.109009
Hist2h2aa1	15267	AI448581|H2a-614|H2a-615|Hist2	histone cluster 2_ H2aa1	-0.713882	0.0142478	0.113507
Atf3	11910	LRG-21	activating transcription factor 3	2.16046	0.0148202	0.114312
Sod1	20655	B430204E11Rik|Cu/Zn-SOD|CuZnSOD|Ipo-1|Ipo1|SODC|Sod-1	superoxide dismutase 1_ soluble	2.97728	0.0148271	0.114312
Ncor1	20185	5730405M06Rik|A230020K14Rik|N-CoR|RIP13|Rxrip13|mKIAA1047	nuclear receptor co-repressor 1	3.04372	0.0162663	0.123418
Mcpt8	17231	BB139338|MMCP-8	mast cell protease 8	-1.78427	0.0169747	0.12678
Erg	13876	D030036I24Rik	avian erythroblastosis virus E-26 (v-ets) oncogene related	2.38892	0.0176897	0.128724
Irf2	16363	9830146E22Rik|AI646973|Irf-2	interferon regulatory factor 2	2.49185	0.0180102	0.128724
Hist1h1c	50708	0610008C09Rik|H1.2|H1c|H1f2|H1var1|His1a	histone cluster 1_ H1c	-1.20827	0.0180429	0.128724
Traf2	22030	AI325259	TNF receptor-associated factor 2	2.46021	0.0190014	0.131453
C1qb	12260	-	complement component 1_ q subcomponent_ beta polypeptide	-2.08746	0.0193392	0.131453
Fyn	14360	AI448320|AW552119	Fyn proto-oncogene	2.67576	0.0195124	0.131453
Pggt1b	225467	2010207C17Rik|2610100E13|AI451237|AI551093|BGG1|GGT1	protein geranylgeranyltransferase type I_ beta subunit	3.41504	0.0195254	0.131453
Hdac5	15184	AI426555|Hdac4|mHDA1|mKIAA0600	histone deacetylase 5	1.654	0.0214316	0.139122
H2-k1	14972	H-2K|H-2K(d)|H2-K|K-f	histocompatibility 2_ K1_ K region	1.31366	0.0215377	0.139122
Pde4a	18577	D9Ertd60e|Dpde2	phosphodiesterase 4A_ cAMP specific	0.840283	0.0239228	0.151523
Il13	16163	Il-13	interleukin 13	-1.28038	0.0240915	0.151523
Ctsd	13033	CD|CatD	cathepsin D	2.80735	0.0263922	0.161007
Mif	17319	GIF|Glif	macrophage migration inhibitory factor	-1.59982	0.0264338	0.161007
Map2k3	26397	AW212142|MEK3|MKK3|Prkmk3|mMKK3b	mitogen-activated protein kinase kinase 3	1.02365	0.0266099	0.161007
Dusp6	67603	1300019I03Rik|MKP-3|MKP3|PYST1	dual specificity phosphatase 6	3.11548	0.0272996	0.162843
Terf2ip	57321	Rap1	telomeric repeat binding factor 2_ interacting protein	3.22239	0.0275947	0.162843
Traf1	22029	4732496E14Rik	TNF receptor-associated factor 1	1.73697	0.0308886	0.179831
Clc	56708	BSF-3|Bsf3|CLC|NNT-1|Clcf1	cardiotrophin-like cytokine factor 1	-2.05063	0.0315876	0.179831
Ngf	18049	Ngfb	nerve growth factor	-1.6385	0.0316021	0.179831
Tnfrsf12a	27279	AI255180|C87282|Fn14|HPIP|TWEAK-R|TweakR	tumor necrosis factor receptor superfamily_ member 12a	1.45251	0.0325802	0.183216
Acox1	11430	AOX|Acox|D130055E20Rik|Paox	acyl-Coenzyme A oxidase 1_ palmitoyl	2.79206	0.0331554	0.183708
Tlr9	81897	-	toll-like receptor 9	-1.96082	0.0339442	0.183708
Ski	108077	4930534J06Rik|AW214248|Ddx13|SKI|Ski2w|Skiv2l	superkiller viralicidic activity 2-like (S. cerevisiae)	0.79518	0.0341796	0.183708
Slc16a6	104681	AW743111|ESTM12|MCT 6|MCT 7|MCT6	solute carrier family 16 (monocarboxylic acid transporters)_ member 6	1.7846	0.0342893	0.183708
Mcm5	17218	AA617332|AI324988|AL033333|Cdc46|Mcmd5|P1-CDC46	minichromosome maintenance deficient 5_ cell division cycle 46 (S. cerevisiae)	-0.815789	0.0345894	0.183708
Atg7	74244	1810013K23Rik|Agp7|Apg7l|Atg7l|Gm21553	autophagy related 7	1.17577	0.0368463	0.19108
Nr4a2	18227	HZF-3|NOT|Nurr1|RNR-1|TINOR|TINUR	nuclear receptor subfamily 4_ group A_ member 2	-1.0551	0.0371767	0.19108
Gnai3	14679	AI158965|AW537698|Galphai3|Gnai-3	guanine nucleotide binding protein (G protein)_ alpha inhibiting 3	2.13245	0.0385799	0.196183
Sca1	110454	Ly-6A.2|Ly-6A/E|Ly-6E.1|Sca-1|Sca1|TAP|Ly6a	lymphocyte antigen 6 complex_ locus A	-1.61594	0.0394285	0.198388
Armc1	74252	2310016N05Rik|2900046P06Rik|3110009G21Rik|AA409258|AW048872|Arcp|C330014L16Rik	armadillo repeat containing 1	1.51674	0.0415551	0.206508
Zfp148	22661	2210405J08Rik|AI480666|AW045217|BERF-1|BFCOL1|ZBP-89|Znf148	zinc finger protein 148	2.05889	0.0419064	0.206508
Itgb1	16412	4633401G24Rik|AA409975|AA960159|CD29|ENSMUSG00000051907|Fnrb|Gm9863|gpIIa	integrin beta 1 (fibronectin receptor beta)	3.05523	0.0436542	0.212926
Ndufa7	66416	14.5kDa|2400007M02Rik|CI-B14.5a	NADH dehydrogenase (ubiquinone) 1 alpha subcomplex_ 7 (B14.5a)	1.51937	0.0445003	0.213453
Isg15	100038882	G1p2|IGI15|IP17|Irfp|UCRP	ISG15 ubiquitin-like modifier	-1.02895	0.0446554	0.213453
Sms	20603	AI427066|Gy|SPMSY|SpmST|gyro	spermine synthase	-1.75356	0.0460397	0.217891
Txn1	22166	ADF|AW550880|Trx1|Txn	thioredoxin 1	-0.553958	0.0494325	0.231654

## Sheet: (b) MAC DEG
Supplementary Table b		Differentially Expressed Genes (DEG) in Leishmania-infected vs. unifected macrophages, quantification by nCounter digital transcriptomics
Gene Symbol	GeneID	Alias	Description	Log2 fold change	P-value	FDR
Calr	12317	CRT|Calregulin	calreticulin	0.602	0.00194	1
Anxa4	11746	AIV/ANX-4	annexin A4	0.691	0.00221	1
Lat2	56743	Wbscr15|Wbscr5	linker for activation of T cells family, member 2	0.653	0.0026	1
Plau	18792	uPA|u-PA|urokinase-type plasminogen activator	plasminogen activator urokinase	-0.921	0.00297	1
Cx3cr1	13051	Fractalkine receptor	chemokine (C-X3-C motif) receptor 1	-1.1	0.00382	1
Ptafr	19204	PAFR	platelet-activating factor receptor	0.412	0.00445	1
Itgb1	16402	CD29|Fnrb|Gm9863	integrin beta 1	0.225	0.00536	1
Cstb	13030	CB|CatB	cathepsin B	0.57	0.00835	1
Ldlr	16835		low density lipoprotein receptor	1.55	0.00892	1
Adam8	11501	ADAM/CD156	A Disintegrin and metalloproteinase domain-containing protein 8	0.531	0.00903	1
Anxa1	16952	ANX-1	annexin A1	0.757	0.01	1
Itgal	16408	Cd11a|LFA-1|Ly-15|Ly-21	integrin alpha X	-0.687	0.0108	1
Fabp4	11770	Ap2	fatty acid binding protein 4, adipocyte	1.47	0.0149	1
S100a4	20198	18A2|42a|calvasculin|Capl|CAPL|Fibroblast-specific protein 1|FSp1|metastasin|Mts1|PeL98|pk9a	S100 calcium binding protein A10 (calpactin)	0.551	0.0156	1
Itgax	16411	CD11c	integrin alpha L	-0.68	0.017	1
Igf1	16000	Igf-1	insulin-like growth factor 1	0.509	0.0172	1
Cd36	12491	FAT|fatty acid translocase|Scarb3	CD36	0.371	0.0201	1
Cav1	12389	Cav-1|caveolin-1	caveolin 1	1.15	0.0233	1
Pcna	18538		proliferating cell nuclear antigen	0.74	0.0234	1
Cd68	12514	Lamp4|Scard1|gp110	CD68 antigen	0.479	0.0245	1
Clec7a	56644	beta-glucan receptor|beta-GR|BGR|Clecsf12|dectin-1	C-type lectin domain family 7, member a	-0.854	0.0247	1
Mpo	17523		myeloperoxidase	-1.5	0.0256	1
Alcam	11658	BEN|CD166|DM-GRASP|MGC:27910|MuSC|SC1	activated leukocyte cell adhesion molecule	0.664	0.0275	1
C3ar1	12267	C3aR	complement component 3a receptor 1	0.415	0.0322	1
S100a10	20194	42C|AA409961|AL024248|CAL12|CLP11|Cal1l|p10|p11	S100 calcium binding protein A4	0.721	0.0322	1
Adamts1	11504	ADAM-TS1	A disintegrin and metalloproteinase with thrombospondin motifs 1	2.64	0.0331	1
Mmp12	17381	macrophage elastase|Mmel|MMP12	matrix metallopeptidase 12	0.355	0.0359	1
Mcpt8	17231	BB139338|MMCP-8	mast cell protease 8	-1.06	0.0369	1
Ctsl	13039	1190035F06Rik|Cat L|major excreted protein|MEP	cathepsin L	0.571	0.039	1
H2-Q1	15006	H-2Q|H2-Q	histocompatibility 2_ Q region locus 1	-1.78	0.039	1
Apoe	11816		apolipoprotein E	-0.399	0.0395	1
Cd48	12506	Bcm-1|BCM1|BLAST-1|Sgp-60	CD48	0.521	0.0407	1
Cxcl14	57266	1110031L23Rik|1200006I23Rik|BRAK|Kec|MIP-2g|Scyb14	chemokine (C-X-C motif) ligand 14	-0.603	0.0422	1
Ctsd	13033	CD|CatD	cathepsin D	0.387	0.0446	1
Dusp6	67603	1300019I03Rik|MKP-3|MKP3|PYST1	dual specificity phosphatase 6	-1.1	0.0457	1
Ccl9	20308	CCF18|MIP-1 gamma|MRP-2|Scya10|Scya9	chemokine (C-C motif) ligand 9	0.649	0.0471	1
Atf3	11910	LRG-21	activating transcription factor 3	0.359	0.0474	1
Arf6	11845	AI788669|AW496366	ADP-ribosylation factor 6	0.427	0.0477	1
Cebpb	12608	C/EBPbeta|C/EBP BETA|CRP2|IL-6DBP|LAP|LIP|Nfil6|NF-IL6|NF-M	CCAAT/enhancer binding protein (C/EBP)_ beta	0.575	0.0487	1

## Sheet: (c) Hallmark 
Supplementary Table c		Hallmark gene set enrichment (MSigDB) in upregulated genes in Leishmania-infected vs. unifected LT-HSC ("LT Up"), quantification by nCounter digital transcriptomics
Collection(s):	Hallmark Gene sets
# overlaps shown:	29	"Stemleish" Hallmark gene sets
# genesets in collections:	50
# genes in comparison (n):	88
# genes in universe (N):	40312
Gene Set Name	# Genes in Gene Set (K)	Description	# Genes in Overlap (k)	k/K	p-value	FDR q-value
HALLMARK_TNFA_SIGNALING_VIA_NFKB	200	Genes regulated by NF-kB in response to TNF [GeneID=7124].	13	0.065	6.45e-16	3.22e-14
HALLMARK_APOPTOSIS	161	Genes mediating programmed cell death (apoptosis) by activation of caspases.	10	0.0621	2.69e-12	6.72e-11
HALLMARK_PI3K_AKT_MTOR_SIGNALING	105	Genes up-regulated by activation of the PI3K/AKT/mTOR pathway.	7	0.0667	3.54e-09	5.91e-08
HALLMARK_ALLOGRAFT_REJECTION	200	Genes up-regulated during transplant rejection.	8	0.04	1.46e-08	1.22e-07
HALLMARK_COMPLEMENT	200	Genes encoding components of the complement system, which is part of the innate immune system.	8	0.04	1.46e-08	1.22e-07
HALLMARK_P53_PATHWAY	200	Genes involved in p53 pathways and networks.	8	0.04	1.46e-08	1.22e-07
HALLMARK_EPITHELIAL_MESENCHYMAL_TRANSITION	200	Genes defining epithelial-mesenchymal transition, as in wound healing, fibrosis and metastasis.	7	0.035	3.01e-07	1.88e-06
HALLMARK_INTERFERON_GAMMA_RESPONSE	200	Genes up-regulated in response to IFNG [GeneID=3458].	7	0.035	3.01e-07	1.88e-06
HALLMARK_INFLAMMATORY_RESPONSE	200	Genes defining inflammatory response.	6	0.03	5.35e-06	2.67e-05
HALLMARK_KRAS_SIGNALING_UP	200	Genes up-regulated by KRAS activation.	6	0.03	5.35e-06	2.67e-05
HALLMARK_CHOLESTEROL_HOMEOSTASIS	74	Genes involved in cholesterol homeostasis.	4	0.0541	2.17e-05	9.87e-05
HALLMARK_INTERFERON_ALPHA_RESPONSE	97	Genes up-regulated in response to alpha interferon proteins.	4	0.0412	6.29e-05	0.000251
HALLMARK_ANDROGEN_RESPONSE	100	Genes defining response to androgens.	4	0.04	7.08e-05	0.000251
HALLMARK_ADIPOGENESIS	200	Genes up-regulated during adipocyte differentiation (adipogenesis).	5	0.025	8.02e-05	0.000251
HALLMARK_HYPOXIA	200	Genes up-regulated in response to low oxygen levels (hypoxia).	5	0.025	8.02e-05	0.000251
HALLMARK_MTORC1_SIGNALING	200	Genes up-regulated through activation of mTORC1 complex.	5	0.025	8.02e-05	0.000251
HALLMARK_TGF_BETA_SIGNALING	54	Genes up-regulated in response to TGFB1 [GeneID=7040].	3	0.0556	0.00023	0.000677
HALLMARK_FATTY_ACID_METABOLISM	158	Genes encoding proteins involved in metabolism of fatty acids.	4	0.0253	0.00041	0.00114
HALLMARK_IL6_JAK_STAT3_SIGNALING	87	Genes up-regulated by IL6 [GeneID=3569] via STAT3 [GeneID=6774], e.g., during acute phase response.	3	0.0345	0.000933	0.00246
HALLMARK_HEME_METABOLISM	200	Genes involved in metabolism of heme (a cofactor consisting of iron and porphyrin) and erythroblast differentiation.	4	0.02	0.00099	0.00248
HALLMARK_PEROXISOME	104	Genes encoding components of peroxisome.	3	0.0288	0.00156	0.00372
HALLMARK_WNT_BETA_CATENIN_SIGNALING	42	Genes up-regulated by activation of WNT signaling through accumulation of beta catenin CTNNB1 [GeneID=1499].	2	0.0476	0.00383	0.00871
HALLMARK_UV_RESPONSE_UP	158	Genes up-regulated in response to ultraviolet (UV) radiation.	3	0.019	0.00508	0.011
HALLMARK_IL2_STAT5_SIGNALING	199	Genes up-regulated by STAT5 in response to IL2 stimulation.	3	0.0151	0.00956	0.0173
HALLMARK_APICAL_JUNCTION	200	Genes encoding components of apical junction complex.	3	0.015	0.00969	0.0173
HALLMARK_E2F_TARGETS	200	Genes encoding cell cycle related targets of E2F transcription factors.	3	0.015	0.00969	0.0173
HALLMARK_G2M_CHECKPOINT	200	Genes involved in the G2/M checkpoint, as in progression through the cell division cycle.	3	0.015	0.00969	0.0173
HALLMARK_MYOGENESIS	200	Genes involved in development of skeletal muscle (myogenesis).	3	0.015	0.00969	0.0173
HALLMARK_UNFOLDED_PROTEIN_RESPONSE	113	Genes up-regulated during unfolded protein response, a cellular stress response related to the endoplasmic reticulum.	2	0.0177	0.0255	0.044
Gene/Gene Set Overlap Matrix
Entrez Gene Id	Gene Symbol	Gene Description	HALLMARK_TNFA_SIGNALING_VIA_NFKB	HALLMARK_APOPTOSIS	HALLMARK_PI3K_AKT_MTOR_SIGNALING	HALLMARK_ALLOGRAFT_REJECTION	HALLMARK_COMPLEMENT	HALLMARK_P53_PATHWAY	HALLMARK_EPITHELIAL_MESENCHYMAL_TRANSITION	HALLMARK_INTERFERON_GAMMA_RESPONSE	HALLMARK_INFLAMMATORY_RESPONSE	HALLMARK_KRAS_SIGNALING_UP	HALLMARK_CHOLESTEROL_HOMEOSTASIS	HALLMARK_INTERFERON_ALPHA_RESPONSE	HALLMARK_ANDROGEN_RESPONSE	HALLMARK_ADIPOGENESIS	HALLMARK_HYPOXIA	HALLMARK_MTORC1_SIGNALING	HALLMARK_TGF_BETA_SIGNALING	HALLMARK_FATTY_ACID_METABOLISM	HALLMARK_IL6_JAK_STAT3_SIGNALING	HALLMARK_HEME_METABOLISM	HALLMARK_PEROXISOME	HALLMARK_WNT_BETA_CATENIN_SIGNALING	HALLMARK_UV_RESPONSE_UP	HALLMARK_IL2_STAT5_SIGNALING	HALLMARK_APICAL_JUNCTION	HALLMARK_E2F_TARGETS	HALLMARK_G2M_CHECKPOINT	HALLMARK_MYOGENESIS	HALLMARK_UNFOLDED_PROTEIN_RESPONSE
1026	CDKN1A	cyclin dependent kinase inhibitor 1A [Source:HGNC Symbol;Acc:HGNC:1784]	HALLMARK_TNFA_SIGNALING_VIA_NFKB	HALLMARK_APOPTOSIS	HALLMARK_PI3K_AKT_MTOR_SIGNALING			HALLMARK_P53_PATHWAY		HALLMARK_INTERFERON_GAMMA_RESPONSE	HALLMARK_INFLAMMATORY_RESPONSE						HALLMARK_HYPOXIA	HALLMARK_MTORC1_SIGNALING										HALLMARK_E2F_TARGETS		HALLMARK_MYOGENESIS
8878	SQSTM1	sequestosome 1 [Source:HGNC Symbol;Acc:HGNC:11280]	HALLMARK_TNFA_SIGNALING_VIA_NFKB	HALLMARK_APOPTOSIS	HALLMARK_PI3K_AKT_MTOR_SIGNALING													HALLMARK_MTORC1_SIGNALING							HALLMARK_UV_RESPONSE_UP
6890	TAP1	transporter 1, ATP binding cassette subfamily B member [Source:HGNC Symbol;Acc:HGNC:43]	HALLMARK_TNFA_SIGNALING_VIA_NFKB	HALLMARK_APOPTOSIS		HALLMARK_ALLOGRAFT_REJECTION		HALLMARK_P53_PATHWAY		HALLMARK_INTERFERON_GAMMA_RESPONSE				HALLMARK_INTERFERON_ALPHA_RESPONSE											HALLMARK_UV_RESPONSE_UP
3725	JUN	Jun proto-oncogene, AP-1 transcription factor subunit [Source:HGNC Symbol;Acc:HGNC:6204]	HALLMARK_TNFA_SIGNALING_VIA_NFKB	HALLMARK_APOPTOSIS				HALLMARK_P53_PATHWAY	HALLMARK_EPITHELIAL_MESENCHYMAL_TRANSITION								HALLMARK_HYPOXIA				HALLMARK_IL6_JAK_STAT3_SIGNALING
467	ATF3	activating transcription factor 3 [Source:HGNC Symbol;Acc:HGNC:785]	HALLMARK_TNFA_SIGNALING_VIA_NFKB	HALLMARK_APOPTOSIS				HALLMARK_P53_PATHWAY					HALLMARK_CHOLESTEROL_HOMEOSTASIS				HALLMARK_HYPOXIA								HALLMARK_UV_RESPONSE_UP						HALLMARK_UNFOLDED_PROTEIN_RESPONSE
330	BIRC3	baculoviral IAP repeat containing 3 [Source:HGNC Symbol;Acc:HGNC:591]	HALLMARK_TNFA_SIGNALING_VIA_NFKB	HALLMARK_APOPTOSIS								HALLMARK_KRAS_SIGNALING_UP
5606	MAP2K3	mitogen-activated protein kinase kinase 3 [Source:HGNC Symbol;Acc:HGNC:6843]	HALLMARK_TNFA_SIGNALING_VIA_NFKB		HALLMARK_PI3K_AKT_MTOR_SIGNALING													HALLMARK_MTORC1_SIGNALING				HALLMARK_HEME_METABOLISM
7128	TNFAIP3	TNF alpha induced protein 3 [Source:HGNC Symbol;Acc:HGNC:11896]	HALLMARK_TNFA_SIGNALING_VIA_NFKB				HALLMARK_COMPLEMENT		HALLMARK_EPITHELIAL_MESENCHYMAL_TRANSITION	HALLMARK_INTERFERON_GAMMA_RESPONSE		HALLMARK_KRAS_SIGNALING_UP					HALLMARK_HYPOXIA
7185	TRAF1	TNF receptor associated factor 1 [Source:HGNC Symbol;Acc:HGNC:12031]	HALLMARK_TNFA_SIGNALING_VIA_NFKB									HALLMARK_KRAS_SIGNALING_UP														HALLMARK_IL2_STAT5_SIGNALING	HALLMARK_APICAL_JUNCTION
25816	TNFAIP8	TNF alpha induced protein 8 [Source:HGNC Symbol;Acc:HGNC:17260]	HALLMARK_TNFA_SIGNALING_VIA_NFKB												HALLMARK_ANDROGEN_RESPONSE
7071	KLF10	Kruppel like factor 10 [Source:HGNC Symbol;Acc:HGNC:11810]	HALLMARK_TNFA_SIGNALING_VIA_NFKB																HALLMARK_TGF_BETA_SIGNALING
4929	NR4A2	nuclear receptor subfamily 4 group A member 2 [Source:HGNC Symbol;Acc:HGNC:7981]	HALLMARK_TNFA_SIGNALING_VIA_NFKB
9120	SLC16A6	solute carrier family 16 member 6 [Source:HGNC Symbol;Acc:HGNC:10927]	HALLMARK_TNFA_SIGNALING_VIA_NFKB
51330	TNFRSF12A	TNF receptor superfamily member 12A [Source:HGNC Symbol;Acc:HGNC:18152]		HALLMARK_APOPTOSIS					HALLMARK_EPITHELIAL_MESENCHYMAL_TRANSITION				HALLMARK_CHOLESTEROL_HOMEOSTASIS								HALLMARK_IL6_JAK_STAT3_SIGNALING
1499	CTNNB1	catenin beta 1 [Source:HGNC Symbol;Acc:HGNC:2514]		HALLMARK_APOPTOSIS									HALLMARK_CHOLESTEROL_HOMEOSTASIS						HALLMARK_TGF_BETA_SIGNALING					HALLMARK_WNT_BETA_CATENIN_SIGNALING
6647	SOD1	superoxide dismutase 1 [Source:HGNC Symbol;Acc:HGNC:11179]		HALLMARK_APOPTOSIS												HALLMARK_ADIPOGENESIS							HALLMARK_PEROXISOME
7153	TOP2A	DNA topoisomerase II alpha [Source:HGNC Symbol;Acc:HGNC:11989]		HALLMARK_APOPTOSIS																			HALLMARK_PEROXISOME					HALLMARK_E2F_TARGETS	HALLMARK_G2M_CHECKPOINT
7186	TRAF2	TNF receptor associated factor 2 [Source:HGNC Symbol;Acc:HGNC:12032]			HALLMARK_PI3K_AKT_MTOR_SIGNALING	HALLMARK_ALLOGRAFT_REJECTION
4803	NGF	nerve growth factor [Source:HGNC Symbol;Acc:HGNC:7808]			HALLMARK_PI3K_AKT_MTOR_SIGNALING							HALLMARK_KRAS_SIGNALING_UP
811	CALR	calreticulin [Source:HGNC Symbol;Acc:HGNC:1455]			HALLMARK_PI3K_AKT_MTOR_SIGNALING													HALLMARK_MTORC1_SIGNALING													HALLMARK_UNFOLDED_PROTEIN_RESPONSE
4087	SMAD2	SMAD family member 2 [Source:HGNC Symbol;Acc:HGNC:6768]			HALLMARK_PI3K_AKT_MTOR_SIGNALING
3091	HIF1A	hypoxia inducible factor 1 subunit alpha [Source:HGNC Symbol;Acc:HGNC:4910]				HALLMARK_ALLOGRAFT_REJECTION				HALLMARK_INTERFERON_GAMMA_RESPONSE	HALLMARK_INFLAMMATORY_RESPONSE																		HALLMARK_G2M_CHECKPOINT
6367	CCL22	C-C motif chemokine ligand 22 [Source:HGNC Symbol;Acc:HGNC:10621]				HALLMARK_ALLOGRAFT_REJECTION					HALLMARK_INFLAMMATORY_RESPONSE
3596	IL13	interleukin 13 [Source:HGNC Symbol;Acc:HGNC:5973]				HALLMARK_ALLOGRAFT_REJECTION																				HALLMARK_IL2_STAT5_SIGNALING
8477	GPR65	G protein-coupled receptor 65 [Source:HGNC Symbol;Acc:HGNC:4517]				HALLMARK_ALLOGRAFT_REJECTION																				HALLMARK_IL2_STAT5_SIGNALING
4843	NOS2	nitric oxide synthase 2 [Source:HGNC Symbol;Acc:HGNC:7873]				HALLMARK_ALLOGRAFT_REJECTION
919	CD247	CD247 molecule [Source:HGNC Symbol;Acc:HGNC:1677]				HALLMARK_ALLOGRAFT_REJECTION
1509	CTSD	cathepsin D [Source:HGNC Symbol;Acc:HGNC:2529]					HALLMARK_COMPLEMENT	HALLMARK_P53_PATHWAY
3660	IRF2	interferon regulatory factor 2 [Source:HGNC Symbol;Acc:HGNC:6117]					HALLMARK_COMPLEMENT			HALLMARK_INTERFERON_GAMMA_RESPONSE				HALLMARK_INTERFERON_ALPHA_RESPONSE
5698	PSMB9	proteasome 20S subunit beta 9 [Source:HGNC Symbol;Acc:HGNC:9546]					HALLMARK_COMPLEMENT			HALLMARK_INTERFERON_GAMMA_RESPONSE				HALLMARK_INTERFERON_ALPHA_RESPONSE
2773	GNAI3	G protein subunit alpha i3 [Source:HGNC Symbol;Acc:HGNC:4387]					HALLMARK_COMPLEMENT				HALLMARK_INFLAMMATORY_RESPONSE				HALLMARK_ANDROGEN_RESPONSE
1848	DUSP6	dual specificity phosphatase 6 [Source:HGNC Symbol;Acc:HGNC:3072]					HALLMARK_COMPLEMENT					HALLMARK_KRAS_SIGNALING_UP
2534	FYN	FYN proto-oncogene, Src family tyrosine kinase [Source:HGNC Symbol;Acc:HGNC:4037]					HALLMARK_COMPLEMENT
3684	ITGAM	integrin subunit alpha M [Source:HGNC Symbol;Acc:HGNC:6149]					HALLMARK_COMPLEMENT
6281	S100A10	S100 calcium binding protein A10 [Source:HGNC Symbol;Acc:HGNC:10487]						HALLMARK_P53_PATHWAY												HALLMARK_FATTY_ACID_METABOLISM
1050	CEBPA	CCAAT enhancer binding protein alpha [Source:HGNC Symbol;Acc:HGNC:1833]						HALLMARK_P53_PATHWAY
3006	H1-2	H1.2 linker histone, cluster member [Source:HGNC Symbol;Acc:HGNC:4716]						HALLMARK_P53_PATHWAY
3678	ITGA5	integrin subunit alpha 5 [Source:HGNC Symbol;Acc:HGNC:6141]							HALLMARK_EPITHELIAL_MESENCHYMAL_TRANSITION		HALLMARK_INFLAMMATORY_RESPONSE
3688	ITGB1	integrin subunit beta 1 [Source:HGNC Symbol;Acc:HGNC:6153]							HALLMARK_EPITHELIAL_MESENCHYMAL_TRANSITION																		HALLMARK_APICAL_JUNCTION			HALLMARK_MYOGENESIS
5479	PPIB	peptidylprolyl isomerase B [Source:HGNC Symbol;Acc:HGNC:9255]							HALLMARK_EPITHELIAL_MESENCHYMAL_TRANSITION
6424	SFRP4	secreted frizzled related protein 4 [Source:HGNC Symbol;Acc:HGNC:10778]							HALLMARK_EPITHELIAL_MESENCHYMAL_TRANSITION
9636	ISG15	ISG15 ubiquitin like modifier [Source:HGNC Symbol;Acc:HGNC:4053]								HALLMARK_INTERFERON_GAMMA_RESPONSE				HALLMARK_INTERFERON_ALPHA_RESPONSE
5996	RGS1	regulator of G protein signaling 1 [Source:HGNC Symbol;Acc:HGNC:9991]									HALLMARK_INFLAMMATORY_RESPONSE
7805	LAPTM5	lysosomal protein transmembrane 5 [Source:HGNC Symbol;Acc:HGNC:29612]										HALLMARK_KRAS_SIGNALING_UP
6282	S100A11	S100 calcium binding protein A11 [Source:HGNC Symbol;Acc:HGNC:10488]											HALLMARK_CHOLESTEROL_HOMEOSTASIS
6611	SMS	spermine synthase [Source:HGNC Symbol;Acc:HGNC:11123]													HALLMARK_ANDROGEN_RESPONSE					HALLMARK_FATTY_ACID_METABOLISM
22936	ELL2	elongation factor for RNA polymerase II 2 [Source:HGNC Symbol;Acc:HGNC:17064]													HALLMARK_ANDROGEN_RESPONSE							HALLMARK_HEME_METABOLISM
79071	ELOVL6	ELOVL fatty acid elongase 6 [Source:HGNC Symbol;Acc:HGNC:15829]														HALLMARK_ADIPOGENESIS		HALLMARK_MTORC1_SIGNALING
51	ACOX1	acyl-CoA oxidase 1 [Source:HGNC Symbol;Acc:HGNC:119]														HALLMARK_ADIPOGENESIS				HALLMARK_FATTY_ACID_METABOLISM			HALLMARK_PEROXISOME
10935	PRDX3	peroxiredoxin 3 [Source:HGNC Symbol;Acc:HGNC:9354]														HALLMARK_ADIPOGENESIS
977	CD151	CD151 molecule (Raph blood group) [Source:HGNC Symbol;Acc:HGNC:1630]														HALLMARK_ADIPOGENESIS
4282	MIF	macrophage migration inhibitory factor [Source:HGNC Symbol;Acc:HGNC:7097]															HALLMARK_HYPOXIA			HALLMARK_FATTY_ACID_METABOLISM
6497	SKI	SKI proto-oncogene [Source:HGNC Symbol;Acc:HGNC:10896]																	HALLMARK_TGF_BETA_SIGNALING
23765	IL17RA	interleukin 17 receptor A [Source:HGNC Symbol;Acc:HGNC:5985]																			HALLMARK_IL6_JAK_STAT3_SIGNALING
10158	PDZK1IP1	PDZK1 interacting protein 1 [Source:HGNC Symbol;Acc:HGNC:16887]																				HALLMARK_HEME_METABOLISM
2057	EPOR	erythropoietin receptor [Source:HGNC Symbol;Acc:HGNC:3416]																				HALLMARK_HEME_METABOLISM
10014	HDAC5	histone deacetylase 5 [Source:HGNC Symbol;Acc:HGNC:14068]																						HALLMARK_WNT_BETA_CATENIN_SIGNALING						HALLMARK_MYOGENESIS
7408	VASP	vasodilator stimulated phosphoprotein [Source:HGNC Symbol;Acc:HGNC:12652]																									HALLMARK_APICAL_JUNCTION
4174	MCM5	minichromosome maintenance complex component 5 [Source:HGNC Symbol;Acc:HGNC:6948]																										HALLMARK_E2F_TARGETS	HALLMARK_G2M_CHECKPOINT
382	ARF6	ADP ribosylation factor 6 [Source:HGNC Symbol;Acc:HGNC:659]
4701	NDUFA7	NADH:ubiquinone oxidoreductase subunit A7 [Source:HGNC Symbol;Acc:HGNC:7691]
2260	FGFR1	fibroblast growth factor receptor 1 [Source:HGNC Symbol;Acc:HGNC:3688]
10049	DNAJB6	DnaJ heat shock protein family (Hsp40) member B6 [Source:HGNC Symbol;Acc:HGNC:14888]
10471	PFDN6	prefoldin subunit 6 [Source:HGNC Symbol;Acc:HGNC:4926]
10533	ATG7	autophagy related 7 [Source:HGNC Symbol;Acc:HGNC:16935]
10984	KCNQ1OT1	KCNQ1 opposite strand/antisense transcript 1 [Source:HGNC Symbol;Acc:HGNC:6295]
1178	CLC	Charcot-Leyden crystal galectin [Source:HGNC Symbol;Acc:HGNC:2014]
1241	LTB4R	leukotriene B4 receptor [Source:HGNC Symbol;Acc:HGNC:6713]
2063	NR2F6	nuclear receptor subfamily 2 group F member 6 [Source:HGNC Symbol;Acc:HGNC:7977]
2078	ERG	ETS transcription factor ERG [Source:HGNC Symbol;Acc:HGNC:3446]
221830	POLR1F	RNA polymerase I subunit F [Source:HGNC Symbol;Acc:HGNC:18027]
358	AQP1	aquaporin 1 (Colton blood group) [Source:HGNC Symbol;Acc:HGNC:633]
5141	PDE4A	phosphodiesterase 4A [Source:HGNC Symbol;Acc:HGNC:8780]
5229	PGGT1B	protein geranylgeranyltransferase type I subunit beta [Source:HGNC Symbol;Acc:HGNC:8895]
54106	TLR9	toll like receptor 9 [Source:HGNC Symbol;Acc:HGNC:15633]
54386	TERF2IP	TERF2 interacting protein [Source:HGNC Symbol;Acc:HGNC:19246]
55156	ARMC1	armadillo repeat containing 1 [Source:HGNC Symbol;Acc:HGNC:17684]
5584	PRKCI	protein kinase C iota [Source:HGNC Symbol;Acc:HGNC:9404]
5605	MAP2K2	mitogen-activated protein kinase kinase 2 [Source:HGNC Symbol;Acc:HGNC:6842]
6416	MAP2K4	mitogen-activated protein kinase kinase 4 [Source:HGNC Symbol;Acc:HGNC:6844]
65108	MARCKSL1	MARCKS like 1 [Source:HGNC Symbol;Acc:HGNC:7142]
6778	STAT6	signal transducer and activator of transcription 6 [Source:HGNC Symbol;Acc:HGNC:11368]
713	C1QB	complement C1q B chain [Source:HGNC Symbol;Acc:HGNC:1242]
7189	TRAF6	TNF receptor associated factor 6 [Source:HGNC Symbol;Acc:HGNC:12036]
7409	VAV1	vav guanine nucleotide exchange factor 1 [Source:HGNC Symbol;Acc:HGNC:12657]
7707	ZNF148	zinc finger protein 148 [Source:HGNC Symbol;Acc:HGNC:12933]
9611	NCOR1	nuclear receptor corepressor 1 [Source:HGNC Symbol;Acc:HGNC:7672]
968	CD68	CD68 molecule [Source:HGNC Symbol;Acc:HGNC:1693]

## Sheet: (d) Pathways
Supplementary Table d		Curated pathway enrichment (KEGG, Reactome, WikiPathways in MSigDB) in upregulated genes in Leishmania-infected vs. unifected LT-HSC ("LT Up"), quantification by nCounter digital transcriptomics
Collection(s):	Curated Pathways
# overlaps shown:	100	"StemLeish" pathways
# genesets in collections:	2922
# genes in comparison (n):	92
# genes in universe (N):	40312
Gene Set Name	# Genes in Gene Set (K)	Description	# Genes in Overlap (k)	k/K	p-value	FDR q-value
WP_TGFBETA_SIGNALING_PATHWAY	133	TGF-beta Signaling Pathway	11	0.0827	1.42e-14	1.03e-11
PID_TNF_PATHWAY	46	TNF receptor signaling pathway	7	0.1522	1.27e-11	4.65e-09
REACTOME_DEATH_RECEPTOR_SIGNALLING	141	Death Receptor Signalling	9	0.0638	4.11e-11	1.2e-08
WP_OXIDATIVE_DAMAGE	41	Oxidative Damage	6	0.1463	5.05e-10	9.83e-08
WP_MAPK_SIGNALING_PATHWAY	249	MAPK Signaling Pathway	9	0.0361	6.3e-09	6.13e-07
KEGG_MAPK_SIGNALING_PATHWAY	267	MAPK signaling pathway	9	0.0337	1.15e-08	1.05e-06
KEGG_LEISHMANIA_INFECTION	72	Leishmania infection	6	0.0833	1.66e-08	1.42e-06
BIOCARTA_MAPK_PATHWAY	81	MAPKinase Signaling Pathway	6	0.0741	3.39e-08	2.41e-06
PID_SMAD2_3NUCLEAR_PATHWAY	82	Regulation of nuclear SMAD2/3 signaling	6	0.0732	3.65e-08	2.54e-06
WP_APOPTOSIS	86	Apoptosis	6	0.0698	4.86e-08	2.96e-06
REACTOME_CYTOKINE_SIGNALING_IN_IMMUNE_SYSTEM	719	Cytokine Signaling in Immune system	28	0.0389	7.11e-27	2.08e-23
REACTOME_INNATE_IMMUNE_SYSTEM	1117	Innate Immune System	28	0.0251	1.05e-21	1.53e-18
REACTOME_SIGNALING_BY_INTERLEUKINS	463	Signaling by Interleukins	21	0.0454	1.58e-21	1.53e-18
KEGG_PATHWAYS_IN_CANCER	325	Pathways in cancer	14	0.0431	2.65e-14	1.55e-11
WP_VEGFAVEGFR2_SIGNALING_PATHWAY	438	VEGFA-VEGFR2 Signaling Pathway	15	0.0342	8.36e-14	4.07e-11
PID_CD40_PATHWAY	31	CD40/CD40L signaling	7	0.2258	6.42e-13	2.68e-10
REACTOME_INFECTIOUS_DISEASE	924	Infectious disease	17	0.0184	3.25e-11	1.05e-08
WP_IL18_SIGNALING_PATHWAY	279	IL-18 signaling pathway	11	0.0394	4.69e-11	1.25e-08
REACTOME_DISEASES_OF_SIGNAL_TRANSDUCTION_BY_GROWTH_FACTOR_RECEPTORS_AND_SECOND_MESSENGERS	394	Diseases of signal transduction by growth factor receptors and second messengers	12	0.0305	1.16e-10	2.81e-08
REACTOME_INTERLEUKIN_4_AND_INTERLEUKIN_13_SIGNALING	111	Interleukin-4 and Interleukin-13 signaling	8	0.0721	1.96e-10	4.42e-08
WP_PROLACTIN_SIGNALING_PATHWAY	76	Prolactin Signaling Pathway	7	0.0921	4.91e-10	9.83e-08
WP_TNF_RELATED_WEAK_INDUCER_OF_APOPTOSIS_TWEAK_SIGNALING_PATHWAY	42	TNF related weak inducer of apoptosis (TWEAK) Signaling Pathway	6	0.1429	5.88e-10	1.07e-07
WP_ADIPOGENESIS	131	Adipogenesis	8	0.0611	7.42e-10	1.27e-07
REACTOME_CELLULAR_RESPONSES_TO_EXTERNAL_STIMULI	706	Cellular responses to external stimuli	14	0.0198	8.05e-10	1.31e-07
WP_REGULATION_OF_TOLLLIKE_RECEPTOR_SIGNALING_PATHWAY	145	Regulation of toll-like receptor signaling pathway	8	0.0552	1.66e-09	2.56e-07
REACTOME_SIGNALING_BY_RECEPTOR_TYROSINE_KINASES	504	Signaling by Receptor Tyrosine Kinases	12	0.0238	1.88e-09	2.75e-07
WP_PHOTODYNAMIC_THERAPYINDUCED_AP1_SURVIVAL_SIGNALING	51	Photodynamic therapy-induced AP-1 survival signaling.	6	0.1176	1.98e-09	2.76e-07
WP_TNF_ALPHA_SIGNALING_PATHWAY	94	TNF alpha Signaling Pathway	7	0.0745	2.23e-09	2.96e-07
WP_HEPATITIS_B_INFECTION	154	Hepatitis B infection	8	0.0519	2.68e-09	3.4e-07
REACTOME_TOLL_LIKE_RECEPTOR_CASCADES	155	Toll-like Receptor Cascades	8	0.0516	2.82e-09	3.43e-07
WP_SMALL_CELL_LUNG_CANCER	98	Small cell lung cancer	7	0.0714	2.99e-09	3.49e-07
PID_CXCR4_PATHWAY	100	CXCR4-mediated signaling events	7	0.07	3.44e-09	3.87e-07
WP_IL1_SIGNALING_PATHWAY	57	IL-1 signaling pathway	6	0.1053	3.96e-09	4.28e-07
WP_EPITHELIAL_TO_MESENCHYMAL_TRANSITION_IN_COLORECTAL_CANCER	164	Epithelial to mesenchymal transition in colorectal cancer	8	0.0488	4.4e-09	4.57e-07
WP_INTEGRINMEDIATED_CELL_ADHESION	104	Integrin-mediated Cell Adhesion	7	0.0673	4.54e-09	4.57e-07
BIOCARTA_EPONFKB_PATHWAY	11	Erythropoietin mediated neuroprotection through NF-kB	4	0.3636	8.28e-09	7.8e-07
REACTOME_INTERLEUKIN_17_SIGNALING	71	Interleukin-17 signaling	6	0.0845	1.52e-08	1.35e-06
REACTOME_P75NTR_RECRUITS_SIGNALLING_COMPLEXES	13	p75NTR recruits signalling complexes	4	0.3077	1.79e-08	1.49e-06
KEGG_FOCAL_ADHESION	199	Focal adhesion	8	0.0402	2e-08	1.62e-06
WP_FOCAL_ADHESION	202	Focal Adhesion	8	0.0396	2.25e-08	1.75e-06
WP_TYPE_II_INTERFERON_SIGNALING_IFNG	37	Type II interferon signaling (IFNG)	5	0.1351	2.28e-08	1.75e-06
KEGG_FC_EPSILON_RI_SIGNALING_PATHWAY	79	Fc epsilon RI signaling pathway	6	0.0759	2.91e-08	2.13e-06
PID_MET_PATHWAY	79	Signaling events mediated by Hepatocyte Growth Factor Receptor (c-Met)	6	0.0759	2.91e-08	2.13e-06
WP_SIGNALING_PATHWAYS_IN_GLIOBLASTOMA	83	Signaling Pathways in Glioblastoma	6	0.0723	3.92e-08	2.67e-06
WP_FOCAL_ADHESIONPI3KAKTMTORSIGNALING_PATHWAY	309	Focal Adhesion-PI3K-Akt-mTOR-signaling pathway	9	0.0291	4.05e-08	2.69e-06
KEGG_SMALL_CELL_LUNG_CANCER	84	Small cell lung cancer	6	0.0714	4.22e-08	2.74e-06
WP_BRAINDERIVED_NEUROTROPHIC_FACTOR_BDNF_SIGNALING_PATHWAY	144	Brain-Derived Neurotrophic Factor (BDNF) signaling pathway	7	0.0486	4.36e-08	2.77e-06
REACTOME_P75NTR_SIGNALS_VIA_NF_KB	16	p75NTR signals via NF-kB	4	0.25	4.53e-08	2.81e-06
REACTOME_ADAPTIVE_IMMUNE_SYSTEM	825	Adaptive Immune System	13	0.0158	5.08e-08	3.03e-06
BIOCARTA_TCR_PATHWAY	44	T Cell Receptor Signaling Pathway	5	0.1136	5.61e-08	3.22e-06
PID_CERAMIDE_PATHWAY	44	Ceramide signaling pathway	5	0.1136	5.61e-08	3.22e-06
WP_TCELL_ANTIGEN_RECEPTOR_TCR_SIGNALING_PATHWAY	91	T-Cell antigen Receptor (TCR) Signaling Pathway	6	0.0659	6.83e-08	3.84e-06
BIOCARTA_KERATINOCYTE_PATHWAY	46	Keratinocyte Differentiation	5	0.1087	7.06e-08	3.89e-06
REACTOME_TOLL_LIKE_RECEPTOR_9_TLR9_CASCADE	94	Toll Like Receptor 9 (TLR9) Cascade	6	0.0638	8.3e-08	4.49e-06
REACTOME_MYD88_INDEPENDENT_TLR4_CASCADE	97	MyD88-independent TLR4 cascade	6	0.0619	1e-07	5.32e-06
WP_HEPATITIS_C_AND_HEPATOCELLULAR_CARCINOMA	50	Hepatitis C and Hepatocellular Carcinoma	5	0.1	1.08e-07	5.65e-06
KEGG_TOLL_LIKE_RECEPTOR_SIGNALING_PATHWAY	102	Toll-like receptor signaling pathway	6	0.0588	1.35e-07	6.93e-06
PID_CD8_TCR_PATHWAY	53	TCR signaling in na&#xef;ve CD8+ T cells	5	0.0943	1.46e-07	7.31e-06
REACTOME_SIGNAL_TRANSDUCTION_BY_L1	21	Signal transduction by L1	4	0.1905	1.48e-07	7.31e-06
WP_TOLLLIKE_RECEPTOR_SIGNALING_PATHWAY	104	Toll-like Receptor Signaling Pathway	6	0.0577	1.52e-07	7.39e-06
WP_RANKLRANK_RECEPTOR_ACTIVATOR_OF_NFKB_LIGAND_SIGNALING_PATHWAY	55	RANKL/RANK (Receptor activator of NFKB (ligand)) Signaling Pathway	5	0.0909	1.76e-07	8.44e-06
PID_FAK_PATHWAY	59	Signaling events mediated by focal adhesion kinase	5	0.0847	2.52e-07	1.19e-05
BIOCARTA_STRESS_PATHWAY	24	TNF/Stress Related Signaling	4	0.1667	2.61e-07	1.2e-05
WP_GASTRIN_SIGNALING_PATHWAY	114	Gastrin Signaling Pathway	6	0.0526	2.62e-07	1.2e-05
PID_FCER1_PATHWAY	60	Fc-epsilon receptor I signaling in mast cells	5	0.0833	2.74e-07	1.23e-05
KEGG_LEUKOCYTE_TRANSENDOTHELIAL_MIGRATION	116	Leukocyte transendothelial migration	6	0.0517	2.9e-07	1.29e-05
BIOCARTA_TOLL_PATHWAY	25	Toll-Like Receptor Pathway	4	0.16	3.1e-07	1.33e-05
REACTOME_ANTIGEN_PRESENTATION_FOLDING_ASSEMBLY_AND_PEPTIDE_LOADING_OF_CLASS_I_MHC	25	Antigen Presentation: Folding, assembly and peptide loading of class I MHC	4	0.16	3.1e-07	1.33e-05
PID_IL12_2PATHWAY	62	IL12-mediated signaling events	5	0.0806	3.24e-07	1.37e-05
WP_SPINAL_CORD_INJURY	119	Spinal Cord Injury	6	0.0504	3.38e-07	1.41e-05
BIOCARTA_PYK2_PATHWAY	27	Links between Pyk2 and Map Kinases	4	0.1481	4.28e-07	1.76e-05
REACTOME_HEMOSTASIS	678	Hemostasis	11	0.0162	4.4e-07	1.78e-05
WP_AGERAGE_PATHWAY	66	AGE/RAGE pathway	5	0.0758	4.44e-07	1.78e-05
PID_P75_NTR_PATHWAY	68	p75(NTR)-mediated signaling	5	0.0735	5.16e-07	2.01e-05
WP_ASSOCIATION_BETWEEN_PHYSICOCHEMICAL_FEATURES_AND_TOXICITY_ASSOCIATED_PATHWAYS	68	Association Between Physico-Chemical Features and Toxicity Associated Pathways	5	0.0735	5.16e-07	2.01e-05
REACTOME_INTRACELLULAR_SIGNALING_BY_SECOND_MESSENGERS	307	Intracellular signaling by second messengers	8	0.0261	5.52e-07	2.12e-05
REACTOME_CELL_CELL_COMMUNICATION	130	Cell-Cell communication	6	0.0462	5.69e-07	2.16e-05
PID_AP1_PATHWAY	70	AP-1 transcription factor network	5	0.0714	5.97e-07	2.24e-05
PID_P38_ALPHA_BETA_PATHWAY	30	Regulation of p38-alpha and p38-beta	4	0.1333	6.65e-07	2.43e-05
REACTOME_TNFR1_INDUCED_NFKAPPAB_SIGNALING_PATHWAY	30	TNFR1-induced NFkappaB signaling pathway	4	0.1333	6.65e-07	2.43e-05
PID_NEPHRIN_NEPH1_PATHWAY	31	Nephrin/Neph1 signaling in the kidney podocyte	4	0.129	7.62e-07	2.75e-05
KEGG_NATURAL_KILLER_CELL_MEDIATED_CYTOTOXICITY	137	Natural killer cell mediated cytotoxicity	6	0.0438	7.74e-07	2.76e-05
WP_PRIMARY_FOCAL_SEGMENTAL_GLOMERULOSCLEROSIS_FSGS	74	Primary Focal Segmental Glomerulosclerosis FSGS	5	0.0676	7.89e-07	2.78e-05
WP_MAPK_CASCADE	33	MAPK Cascade	4	0.1212	9.88e-07	3.44e-05
BIOCARTA_INTEGRIN_PATHWAY	34	Integrin Signaling Pathway	4	0.1176	1.12e-06	3.8e-05
PID_IL1_PATHWAY	34	IL1-mediated signaling events	4	0.1176	1.12e-06	3.8e-05
KEGG_PRION_DISEASES	35	Prion diseases	4	0.1143	1.26e-06	4.14e-05
PID_HIV_NEF_PATHWAY	35	HIV-1 Nef: Negative effector of Fas and TNF-alpha	4	0.1143	1.26e-06	4.14e-05
REACTOME_REGULATION_OF_TNFR1_SIGNALING	35	Regulation of TNFR1 signaling	4	0.1143	1.26e-06	4.14e-05
WP_HOSTPATHOGEN_INTERACTION_OF_HUMAN_CORONA_VIRUSES_MAPK_SIGNALING	36	Host-pathogen interaction of human corona viruses - MAPK signaling	4	0.1111	1.41e-06	4.59e-05
PID_CMYB_PATHWAY	84	C-MYB transcription factor network	5	0.0595	1.49e-06	4.77e-05
WP_BREAST_CANCER_PATHWAY	156	Breast cancer pathway	6	0.0385	1.65e-06	5.25e-05
REACTOME_UPTAKE_AND_FUNCTION_OF_ANTHRAX_TOXINS	11	Uptake and function of anthrax toxins	3	0.2727	1.87e-06	5.88e-05
WP_INSULIN_SIGNALING	161	Insulin Signaling	6	0.0373	1.98e-06	6.17e-05
REACTOME_DEVELOPMENTAL_BIOLOGY	1143	Developmental Biology	13	0.0114	2.01e-06	6.18e-05
WP_ANDROGEN_RECEPTOR_SIGNALING_PATHWAY	91	Androgen receptor signaling pathway	5	0.0549	2.21e-06	6.72e-05
REACTOME_CELL_JUNCTION_ORGANIZATION	92	Cell junction organization	5	0.0543	2.33e-06	7.02e-05
WP_IL6_SIGNALING_PATHWAY	43	IL-6 signaling pathway	4	0.093	2.93e-06	8.73e-05
REACTOME_P75_NTR_RECEPTOR_MEDIATED_SIGNALLING	97	p75 NTR receptor-mediated signalling	5	0.0515	3.03e-06	8.94e-05
REACTOME_TNF_SIGNALING	44	TNF signaling	4	0.0909	3.22e-06	9.36e-05
Gene/Gene Set Overlap Matrix
Entrez Gene Id	Gene Symbol	Gene Description	REACTOME_CYTOKINE_SIGNALING_IN_IMMUNE_SYSTEM	REACTOME_INNATE_IMMUNE_SYSTEM	REACTOME_SIGNALING_BY_INTERLEUKINS	WP_TGFBETA_SIGNALING_PATHWAY	KEGG_PATHWAYS_IN_CANCER	WP_VEGFAVEGFR2_SIGNALING_PATHWAY	PID_CD40_PATHWAY	PID_TNF_PATHWAY	REACTOME_INFECTIOUS_DISEASE	REACTOME_DEATH_RECEPTOR_SIGNALLING	WP_IL18_SIGNALING_PATHWAY	REACTOME_DISEASES_OF_SIGNAL_TRANSDUCTION_BY_GROWTH_FACTOR_RECEPTORS_AND_SECOND_MESSENGERS	REACTOME_INTERLEUKIN_4_AND_INTERLEUKIN_13_SIGNALING	WP_PROLACTIN_SIGNALING_PATHWAY	WP_OXIDATIVE_DAMAGE	WP_TNF_RELATED_WEAK_INDUCER_OF_APOPTOSIS_TWEAK_SIGNALING_PATHWAY	WP_ADIPOGENESIS	REACTOME_CELLULAR_RESPONSES_TO_EXTERNAL_STIMULI	WP_REGULATION_OF_TOLLLIKE_RECEPTOR_SIGNALING_PATHWAY	REACTOME_SIGNALING_BY_RECEPTOR_TYROSINE_KINASES	WP_PHOTODYNAMIC_THERAPYINDUCED_AP1_SURVIVAL_SIGNALING	WP_TNF_ALPHA_SIGNALING_PATHWAY	WP_HEPATITIS_B_INFECTION	REACTOME_TOLL_LIKE_RECEPTOR_CASCADES	WP_SMALL_CELL_LUNG_CANCER	PID_CXCR4_PATHWAY	WP_IL1_SIGNALING_PATHWAY	WP_EPITHELIAL_TO_MESENCHYMAL_TRANSITION_IN_COLORECTAL_CANCER	WP_INTEGRINMEDIATED_CELL_ADHESION	WP_MAPK_SIGNALING_PATHWAY	BIOCARTA_EPONFKB_PATHWAY	KEGG_MAPK_SIGNALING_PATHWAY	REACTOME_INTERLEUKIN_17_SIGNALING	KEGG_LEISHMANIA_INFECTION	REACTOME_P75NTR_RECRUITS_SIGNALLING_COMPLEXES	KEGG_FOCAL_ADHESION	WP_FOCAL_ADHESION	WP_TYPE_II_INTERFERON_SIGNALING_IFNG	KEGG_FC_EPSILON_RI_SIGNALING_PATHWAY	PID_MET_PATHWAY	BIOCARTA_MAPK_PATHWAY	PID_SMAD2_3NUCLEAR_PATHWAY	WP_SIGNALING_PATHWAYS_IN_GLIOBLASTOMA	WP_FOCAL_ADHESIONPI3KAKTMTORSIGNALING_PATHWAY	KEGG_SMALL_CELL_LUNG_CANCER	WP_BRAINDERIVED_NEUROTROPHIC_FACTOR_BDNF_SIGNALING_PATHWAY	REACTOME_P75NTR_SIGNALS_VIA_NF_KB
3725	JUN	Jun proto-oncogene, AP-1 transcription factor subunit [Source:HGNC Symbol;Acc:HGNC:6204]	REACTOME_CYTOKINE_SIGNALING_IN_IMMUNE_SYSTEM	REACTOME_INNATE_IMMUNE_SYSTEM	REACTOME_SIGNALING_BY_INTERLEUKINS	WP_TGFBETA_SIGNALING_PATHWAY	KEGG_PATHWAYS_IN_CANCER	WP_VEGFAVEGFR2_SIGNALING_PATHWAY	PID_CD40_PATHWAY		REACTOME_INFECTIOUS_DISEASE		WP_IL18_SIGNALING_PATHWAY			WP_PROLACTIN_SIGNALING_PATHWAY		WP_TNF_RELATED_WEAK_INDUCER_OF_APOPTOSIS_TWEAK_SIGNALING_PATHWAY		REACTOME_CELLULAR_RESPONSES_TO_EXTERNAL_STIMULI	WP_REGULATION_OF_TOLLLIKE_RECEPTOR_SIGNALING_PATHWAY		WP_PHOTODYNAMIC_THERAPYINDUCED_AP1_SURVIVAL_SIGNALING	WP_TNF_ALPHA_SIGNALING_PATHWAY	WP_HEPATITIS_B_INFECTION	REACTOME_TOLL_LIKE_RECEPTOR_CASCADES			WP_IL1_SIGNALING_PATHWAY			WP_MAPK_SIGNALING_PATHWAY		KEGG_MAPK_SIGNALING_PATHWAY	REACTOME_INTERLEUKIN_17_SIGNALING	KEGG_LEISHMANIA_INFECTION		KEGG_FOCAL_ADHESION	WP_FOCAL_ADHESION			PID_MET_PATHWAY	BIOCARTA_MAPK_PATHWAY	PID_SMAD2_3NUCLEAR_PATHWAY				WP_BRAINDERIVED_NEUROTROPHIC_FACTOR_BDNF_SIGNALING_PATHWAY
7189	TRAF6	TNF receptor associated factor 6 [Source:HGNC Symbol;Acc:HGNC:12036]	REACTOME_CYTOKINE_SIGNALING_IN_IMMUNE_SYSTEM	REACTOME_INNATE_IMMUNE_SYSTEM	REACTOME_SIGNALING_BY_INTERLEUKINS	WP_TGFBETA_SIGNALING_PATHWAY	KEGG_PATHWAYS_IN_CANCER		PID_CD40_PATHWAY			REACTOME_DEATH_RECEPTOR_SIGNALLING	WP_IL18_SIGNALING_PATHWAY				WP_OXIDATIVE_DAMAGE				WP_REGULATION_OF_TOLLLIKE_RECEPTOR_SIGNALING_PATHWAY		WP_PHOTODYNAMIC_THERAPYINDUCED_AP1_SURVIVAL_SIGNALING		WP_HEPATITIS_B_INFECTION	REACTOME_TOLL_LIKE_RECEPTOR_CASCADES	WP_SMALL_CELL_LUNG_CANCER		WP_IL1_SIGNALING_PATHWAY	WP_EPITHELIAL_TO_MESENCHYMAL_TRANSITION_IN_COLORECTAL_CANCER		WP_MAPK_SIGNALING_PATHWAY		KEGG_MAPK_SIGNALING_PATHWAY	REACTOME_INTERLEUKIN_17_SIGNALING	KEGG_LEISHMANIA_INFECTION	REACTOME_P75NTR_RECRUITS_SIGNALLING_COMPLEXES										KEGG_SMALL_CELL_LUNG_CANCER	WP_BRAINDERIVED_NEUROTROPHIC_FACTOR_BDNF_SIGNALING_PATHWAY	REACTOME_P75NTR_SIGNALS_VIA_NF_KB
6416	MAP2K4	mitogen-activated protein kinase kinase 4 [Source:HGNC Symbol;Acc:HGNC:6844]	REACTOME_CYTOKINE_SIGNALING_IN_IMMUNE_SYSTEM	REACTOME_INNATE_IMMUNE_SYSTEM	REACTOME_SIGNALING_BY_INTERLEUKINS	WP_TGFBETA_SIGNALING_PATHWAY		WP_VEGFAVEGFR2_SIGNALING_PATHWAY	PID_CD40_PATHWAY		REACTOME_INFECTIOUS_DISEASE						WP_OXIDATIVE_DAMAGE			REACTOME_CELLULAR_RESPONSES_TO_EXTERNAL_STIMULI	WP_REGULATION_OF_TOLLLIKE_RECEPTOR_SIGNALING_PATHWAY		WP_PHOTODYNAMIC_THERAPYINDUCED_AP1_SURVIVAL_SIGNALING	WP_TNF_ALPHA_SIGNALING_PATHWAY	WP_HEPATITIS_B_INFECTION	REACTOME_TOLL_LIKE_RECEPTOR_CASCADES			WP_IL1_SIGNALING_PATHWAY	WP_EPITHELIAL_TO_MESENCHYMAL_TRANSITION_IN_COLORECTAL_CANCER		WP_MAPK_SIGNALING_PATHWAY		KEGG_MAPK_SIGNALING_PATHWAY	REACTOME_INTERLEUKIN_17_SIGNALING						KEGG_FC_EPSILON_RI_SIGNALING_PATHWAY	PID_MET_PATHWAY	BIOCARTA_MAPK_PATHWAY		WP_SIGNALING_PATHWAYS_IN_GLIOBLASTOMA
5606	MAP2K3	mitogen-activated protein kinase kinase 3 [Source:HGNC Symbol;Acc:HGNC:6843]	REACTOME_CYTOKINE_SIGNALING_IN_IMMUNE_SYSTEM	REACTOME_INNATE_IMMUNE_SYSTEM	REACTOME_SIGNALING_BY_INTERLEUKINS	WP_TGFBETA_SIGNALING_PATHWAY		WP_VEGFAVEGFR2_SIGNALING_PATHWAY		PID_TNF_PATHWAY	REACTOME_INFECTIOUS_DISEASE									REACTOME_CELLULAR_RESPONSES_TO_EXTERNAL_STIMULI	WP_REGULATION_OF_TOLLLIKE_RECEPTOR_SIGNALING_PATHWAY		WP_PHOTODYNAMIC_THERAPYINDUCED_AP1_SURVIVAL_SIGNALING	WP_TNF_ALPHA_SIGNALING_PATHWAY	WP_HEPATITIS_B_INFECTION	REACTOME_TOLL_LIKE_RECEPTOR_CASCADES			WP_IL1_SIGNALING_PATHWAY	WP_EPITHELIAL_TO_MESENCHYMAL_TRANSITION_IN_COLORECTAL_CANCER	WP_INTEGRINMEDIATED_CELL_ADHESION	WP_MAPK_SIGNALING_PATHWAY		KEGG_MAPK_SIGNALING_PATHWAY	REACTOME_INTERLEUKIN_17_SIGNALING						KEGG_FC_EPSILON_RI_SIGNALING_PATHWAY		BIOCARTA_MAPK_PATHWAY		WP_SIGNALING_PATHWAYS_IN_GLIOBLASTOMA
4843	NOS2	nitric oxide synthase 2 [Source:HGNC Symbol;Acc:HGNC:7873]	REACTOME_CYTOKINE_SIGNALING_IN_IMMUNE_SYSTEM	REACTOME_INNATE_IMMUNE_SYSTEM	REACTOME_SIGNALING_BY_INTERLEUKINS		KEGG_PATHWAYS_IN_CANCER				REACTOME_INFECTIOUS_DISEASE		WP_IL18_SIGNALING_PATHWAY		REACTOME_INTERLEUKIN_4_AND_INTERLEUKIN_13_SIGNALING	WP_PROLACTIN_SIGNALING_PATHWAY											WP_SMALL_CELL_LUNG_CANCER									KEGG_LEISHMANIA_INFECTION				WP_TYPE_II_INTERFERON_SIGNALING_IFNG						WP_FOCAL_ADHESIONPI3KAKTMTORSIGNALING_PATHWAY	KEGG_SMALL_CELL_LUNG_CANCER
2534	FYN	FYN proto-oncogene, Src family tyrosine kinase [Source:HGNC Symbol;Acc:HGNC:4037]	REACTOME_CYTOKINE_SIGNALING_IN_IMMUNE_SYSTEM	REACTOME_INNATE_IMMUNE_SYSTEM	REACTOME_SIGNALING_BY_INTERLEUKINS			WP_VEGFAVEGFR2_SIGNALING_PATHWAY			REACTOME_INFECTIOUS_DISEASE			REACTOME_DISEASES_OF_SIGNAL_TRANSDUCTION_BY_GROWTH_FACTOR_RECEPTORS_AND_SECOND_MESSENGERS		WP_PROLACTIN_SIGNALING_PATHWAY						REACTOME_SIGNALING_BY_RECEPTOR_TYROSINE_KINASES						PID_CXCR4_PATHWAY			WP_INTEGRINMEDIATED_CELL_ADHESION							KEGG_FOCAL_ADHESION	WP_FOCAL_ADHESION		KEGG_FC_EPSILON_RI_SIGNALING_PATHWAY							WP_BRAINDERIVED_NEUROTROPHIC_FACTOR_BDNF_SIGNALING_PATHWAY
6778	STAT6	signal transducer and activator of transcription 6 [Source:HGNC Symbol;Acc:HGNC:11368]	REACTOME_CYTOKINE_SIGNALING_IN_IMMUNE_SYSTEM	REACTOME_INNATE_IMMUNE_SYSTEM	REACTOME_SIGNALING_BY_INTERLEUKINS			WP_VEGFAVEGFR2_SIGNALING_PATHWAY							REACTOME_INTERLEUKIN_4_AND_INTERLEUKIN_13_SIGNALING				WP_ADIPOGENESIS			REACTOME_SIGNALING_BY_RECEPTOR_TYROSINE_KINASES			WP_HEPATITIS_B_INFECTION
7409	VAV1	vav guanine nucleotide exchange factor 1 [Source:HGNC Symbol;Acc:HGNC:12657]	REACTOME_CYTOKINE_SIGNALING_IN_IMMUNE_SYSTEM	REACTOME_INNATE_IMMUNE_SYSTEM	REACTOME_SIGNALING_BY_INTERLEUKINS						REACTOME_INFECTIOUS_DISEASE	REACTOME_DEATH_RECEPTOR_SIGNALLING		REACTOME_DISEASES_OF_SIGNAL_TRANSDUCTION_BY_GROWTH_FACTOR_RECEPTORS_AND_SECOND_MESSENGERS		WP_PROLACTIN_SIGNALING_PATHWAY						REACTOME_SIGNALING_BY_RECEPTOR_TYROSINE_KINASES						PID_CXCR4_PATHWAY										KEGG_FOCAL_ADHESION	WP_FOCAL_ADHESION		KEGG_FC_EPSILON_RI_SIGNALING_PATHWAY
5698	PSMB9	proteasome 20S subunit beta 9 [Source:HGNC Symbol;Acc:HGNC:9546]	REACTOME_CYTOKINE_SIGNALING_IN_IMMUNE_SYSTEM	REACTOME_INNATE_IMMUNE_SYSTEM	REACTOME_SIGNALING_BY_INTERLEUKINS						REACTOME_INFECTIOUS_DISEASE			REACTOME_DISEASES_OF_SIGNAL_TRANSDUCTION_BY_GROWTH_FACTOR_RECEPTORS_AND_SECOND_MESSENGERS						REACTOME_CELLULAR_RESPONSES_TO_EXTERNAL_STIMULI																				WP_TYPE_II_INTERFERON_SIGNALING_IFNG
1848	DUSP6	dual specificity phosphatase 6 [Source:HGNC Symbol;Acc:HGNC:3072]	REACTOME_CYTOKINE_SIGNALING_IN_IMMUNE_SYSTEM	REACTOME_INNATE_IMMUNE_SYSTEM	REACTOME_SIGNALING_BY_INTERLEUKINS									REACTOME_DISEASES_OF_SIGNAL_TRANSDUCTION_BY_GROWTH_FACTOR_RECEPTORS_AND_SECOND_MESSENGERS								REACTOME_SIGNALING_BY_RECEPTOR_TYROSINE_KINASES				REACTOME_TOLL_LIKE_RECEPTOR_CASCADES						WP_MAPK_SIGNALING_PATHWAY		KEGG_MAPK_SIGNALING_PATHWAY	REACTOME_INTERLEUKIN_17_SIGNALING
3684	ITGAM	integrin subunit alpha M [Source:HGNC Symbol;Acc:HGNC:6149]	REACTOME_CYTOKINE_SIGNALING_IN_IMMUNE_SYSTEM	REACTOME_INNATE_IMMUNE_SYSTEM	REACTOME_SIGNALING_BY_INTERLEUKINS										REACTOME_INTERLEUKIN_4_AND_INTERLEUKIN_13_SIGNALING											REACTOME_TOLL_LIKE_RECEPTOR_CASCADES					WP_INTEGRINMEDIATED_CELL_ADHESION					KEGG_LEISHMANIA_INFECTION
6367	CCL22	C-C motif chemokine ligand 22 [Source:HGNC Symbol;Acc:HGNC:10621]	REACTOME_CYTOKINE_SIGNALING_IN_IMMUNE_SYSTEM	REACTOME_INNATE_IMMUNE_SYSTEM	REACTOME_SIGNALING_BY_INTERLEUKINS										REACTOME_INTERLEUKIN_4_AND_INTERLEUKIN_13_SIGNALING
4282	MIF	macrophage migration inhibitory factor [Source:HGNC Symbol;Acc:HGNC:7097]	REACTOME_CYTOKINE_SIGNALING_IN_IMMUNE_SYSTEM	REACTOME_INNATE_IMMUNE_SYSTEM	REACTOME_SIGNALING_BY_INTERLEUKINS														WP_ADIPOGENESIS
330	BIRC3	baculoviral IAP repeat containing 3 [Source:HGNC Symbol;Acc:HGNC:591]	REACTOME_CYTOKINE_SIGNALING_IN_IMMUNE_SYSTEM	REACTOME_INNATE_IMMUNE_SYSTEM			KEGG_PATHWAYS_IN_CANCER		PID_CD40_PATHWAY	PID_TNF_PATHWAY		REACTOME_DEATH_RECEPTOR_SIGNALLING	WP_IL18_SIGNALING_PATHWAY					WP_TNF_RELATED_WEAK_INDUCER_OF_APOPTOSIS_TWEAK_SIGNALING_PATHWAY						WP_TNF_ALPHA_SIGNALING_PATHWAY		REACTOME_TOLL_LIKE_RECEPTOR_CASCADES	WP_SMALL_CELL_LUNG_CANCER											KEGG_FOCAL_ADHESION	WP_FOCAL_ADHESION								KEGG_SMALL_CELL_LUNG_CANCER
7186	TRAF2	TNF receptor associated factor 2 [Source:HGNC Symbol;Acc:HGNC:12032]	REACTOME_CYTOKINE_SIGNALING_IN_IMMUNE_SYSTEM	REACTOME_INNATE_IMMUNE_SYSTEM			KEGG_PATHWAYS_IN_CANCER		PID_CD40_PATHWAY	PID_TNF_PATHWAY		REACTOME_DEATH_RECEPTOR_SIGNALLING					WP_OXIDATIVE_DAMAGE	WP_TNF_RELATED_WEAK_INDUCER_OF_APOPTOSIS_TWEAK_SIGNALING_PATHWAY					WP_PHOTODYNAMIC_THERAPYINDUCED_AP1_SURVIVAL_SIGNALING	WP_TNF_ALPHA_SIGNALING_PATHWAY			WP_SMALL_CELL_LUNG_CANCER					WP_MAPK_SIGNALING_PATHWAY		KEGG_MAPK_SIGNALING_PATHWAY									BIOCARTA_MAPK_PATHWAY				KEGG_SMALL_CELL_LUNG_CANCER
9636	ISG15	ISG15 ubiquitin like modifier [Source:HGNC Symbol;Acc:HGNC:4053]	REACTOME_CYTOKINE_SIGNALING_IN_IMMUNE_SYSTEM	REACTOME_INNATE_IMMUNE_SYSTEM							REACTOME_INFECTIOUS_DISEASE																													WP_TYPE_II_INTERFERON_SIGNALING_IFNG
3105	HLA-A	major histocompatibility complex, class I, A [Source:HGNC Symbol;Acc:HGNC:4931]	REACTOME_CYTOKINE_SIGNALING_IN_IMMUNE_SYSTEM	REACTOME_INNATE_IMMUNE_SYSTEM							REACTOME_INFECTIOUS_DISEASE
3133	HLA-E	major histocompatibility complex, class I, E [Source:HGNC Symbol;Acc:HGNC:4962]	REACTOME_CYTOKINE_SIGNALING_IN_IMMUNE_SYSTEM	REACTOME_INNATE_IMMUNE_SYSTEM
3688	ITGB1	integrin subunit beta 1 [Source:HGNC Symbol;Acc:HGNC:6153]	REACTOME_CYTOKINE_SIGNALING_IN_IMMUNE_SYSTEM		REACTOME_SIGNALING_BY_INTERLEUKINS	WP_TGFBETA_SIGNALING_PATHWAY	KEGG_PATHWAYS_IN_CANCER	WP_VEGFAVEGFR2_SIGNALING_PATHWAY			REACTOME_INFECTIOUS_DISEASE				REACTOME_INTERLEUKIN_4_AND_INTERLEUKIN_13_SIGNALING	WP_PROLACTIN_SIGNALING_PATHWAY						REACTOME_SIGNALING_BY_RECEPTOR_TYROSINE_KINASES					WP_SMALL_CELL_LUNG_CANCER	PID_CXCR4_PATHWAY			WP_INTEGRINMEDIATED_CELL_ADHESION					KEGG_LEISHMANIA_INFECTION		KEGG_FOCAL_ADHESION	WP_FOCAL_ADHESION							WP_FOCAL_ADHESIONPI3KAKTMTORSIGNALING_PATHWAY	KEGG_SMALL_CELL_LUNG_CANCER
1026	CDKN1A	cyclin dependent kinase inhibitor 1A [Source:HGNC Symbol;Acc:HGNC:1784]	REACTOME_CYTOKINE_SIGNALING_IN_IMMUNE_SYSTEM		REACTOME_SIGNALING_BY_INTERLEUKINS	WP_TGFBETA_SIGNALING_PATHWAY	KEGG_PATHWAYS_IN_CANCER							REACTOME_DISEASES_OF_SIGNAL_TRANSDUCTION_BY_GROWTH_FACTOR_RECEPTORS_AND_SECOND_MESSENGERS	REACTOME_INTERLEUKIN_4_AND_INTERLEUKIN_13_SIGNALING		WP_OXIDATIVE_DAMAGE		WP_ADIPOGENESIS	REACTOME_CELLULAR_RESPONSES_TO_EXTERNAL_STIMULI			WP_PHOTODYNAMIC_THERAPYINDUCED_AP1_SURVIVAL_SIGNALING		WP_HEPATITIS_B_INFECTION		WP_SMALL_CELL_LUNG_CANCER						BIOCARTA_EPONFKB_PATHWAY											PID_SMAD2_3NUCLEAR_PATHWAY	WP_SIGNALING_PATHWAYS_IN_GLIOBLASTOMA	WP_FOCAL_ADHESIONPI3KAKTMTORSIGNALING_PATHWAY
3091	HIF1A	hypoxia inducible factor 1 subunit alpha [Source:HGNC Symbol;Acc:HGNC:4910]	REACTOME_CYTOKINE_SIGNALING_IN_IMMUNE_SYSTEM		REACTOME_SIGNALING_BY_INTERLEUKINS		KEGG_PATHWAYS_IN_CANCER								REACTOME_INTERLEUKIN_4_AND_INTERLEUKIN_13_SIGNALING				WP_ADIPOGENESIS	REACTOME_CELLULAR_RESPONSES_TO_EXTERNAL_STIMULI										WP_EPITHELIAL_TO_MESENCHYMAL_TRANSITION_IN_COLORECTAL_CANCER			BIOCARTA_EPONFKB_PATHWAY													WP_FOCAL_ADHESIONPI3KAKTMTORSIGNALING_PATHWAY
6648	SOD2	superoxide dismutase 2 [Source:HGNC Symbol;Acc:HGNC:11180]	REACTOME_CYTOKINE_SIGNALING_IN_IMMUNE_SYSTEM		REACTOME_SIGNALING_BY_INTERLEUKINS			WP_VEGFAVEGFR2_SIGNALING_PATHWAY												REACTOME_CELLULAR_RESPONSES_TO_EXTERNAL_STIMULI													BIOCARTA_EPONFKB_PATHWAY
8878	SQSTM1	sequestosome 1 [Source:HGNC Symbol;Acc:HGNC:11280]	REACTOME_CYTOKINE_SIGNALING_IN_IMMUNE_SYSTEM		REACTOME_SIGNALING_BY_INTERLEUKINS					PID_TNF_PATHWAY		REACTOME_DEATH_RECEPTOR_SIGNALLING									WP_REGULATION_OF_TOLLLIKE_RECEPTOR_SIGNALING_PATHWAY								WP_IL1_SIGNALING_PATHWAY								REACTOME_P75NTR_RECRUITS_SIGNALLING_COMPLEXES											WP_BRAINDERIVED_NEUROTROPHIC_FACTOR_BDNF_SIGNALING_PATHWAY	REACTOME_P75NTR_SIGNALS_VIA_NF_KB
3596	IL13	interleukin 13 [Source:HGNC Symbol;Acc:HGNC:5973]	REACTOME_CYTOKINE_SIGNALING_IN_IMMUNE_SYSTEM		REACTOME_SIGNALING_BY_INTERLEUKINS								WP_IL18_SIGNALING_PATHWAY		REACTOME_INTERLEUKIN_4_AND_INTERLEUKIN_13_SIGNALING																										KEGG_FC_EPSILON_RI_SIGNALING_PATHWAY
6647	SOD1	superoxide dismutase 1 [Source:HGNC Symbol;Acc:HGNC:11179]	REACTOME_CYTOKINE_SIGNALING_IN_IMMUNE_SYSTEM		REACTOME_SIGNALING_BY_INTERLEUKINS															REACTOME_CELLULAR_RESPONSES_TO_EXTERNAL_STIMULI
23765	IL17RA	interleukin 17 receptor A [Source:HGNC Symbol;Acc:HGNC:5985]	REACTOME_CYTOKINE_SIGNALING_IN_IMMUNE_SYSTEM		REACTOME_SIGNALING_BY_INTERLEUKINS																														REACTOME_INTERLEUKIN_17_SIGNALING
51330	TNFRSF12A	TNF receptor superfamily member 12A [Source:HGNC Symbol;Acc:HGNC:18152]	REACTOME_CYTOKINE_SIGNALING_IN_IMMUNE_SYSTEM															WP_TNF_RELATED_WEAK_INDUCER_OF_APOPTOSIS_TWEAK_SIGNALING_PATHWAY
3660	IRF2	interferon regulatory factor 2 [Source:HGNC Symbol;Acc:HGNC:6117]	REACTOME_CYTOKINE_SIGNALING_IN_IMMUNE_SYSTEM																																					WP_TYPE_II_INTERFERON_SIGNALING_IFNG
1499	CTNNB1	catenin beta 1 [Source:HGNC Symbol;Acc:HGNC:2514]		REACTOME_INNATE_IMMUNE_SYSTEM			KEGG_PATHWAYS_IN_CANCER	WP_VEGFAVEGFR2_SIGNALING_PATHWAY			REACTOME_INFECTIOUS_DISEASE		WP_IL18_SIGNALING_PATHWAY	REACTOME_DISEASES_OF_SIGNAL_TRANSDUCTION_BY_GROWTH_FACTOR_RECEPTORS_AND_SECOND_MESSENGERS				WP_TNF_RELATED_WEAK_INDUCER_OF_APOPTOSIS_TWEAK_SIGNALING_PATHWAY	WP_ADIPOGENESIS			REACTOME_SIGNALING_BY_RECEPTOR_TYROSINE_KINASES								WP_EPITHELIAL_TO_MESENCHYMAL_TRANSITION_IN_COLORECTAL_CANCER								KEGG_FOCAL_ADHESION	WP_FOCAL_ADHESION			PID_MET_PATHWAY						WP_BRAINDERIVED_NEUROTROPHIC_FACTOR_BDNF_SIGNALING_PATHWAY
7128	TNFAIP3	TNF alpha induced protein 3 [Source:HGNC Symbol;Acc:HGNC:11896]		REACTOME_INNATE_IMMUNE_SYSTEM					PID_CD40_PATHWAY	PID_TNF_PATHWAY		REACTOME_DEATH_RECEPTOR_SIGNALLING	WP_IL18_SIGNALING_PATHWAY								WP_REGULATION_OF_TOLLLIKE_RECEPTOR_SIGNALING_PATHWAY			WP_TNF_ALPHA_SIGNALING_PATHWAY
54106	TLR9	toll like receptor 9 [Source:HGNC Symbol;Acc:HGNC:15633]		REACTOME_INNATE_IMMUNE_SYSTEM							REACTOME_INFECTIOUS_DISEASE										WP_REGULATION_OF_TOLLLIKE_RECEPTOR_SIGNALING_PATHWAY	REACTOME_SIGNALING_BY_RECEPTOR_TYROSINE_KINASES				REACTOME_TOLL_LIKE_RECEPTOR_CASCADES
919	CD247	CD247 molecule [Source:HGNC Symbol;Acc:HGNC:1677]		REACTOME_INNATE_IMMUNE_SYSTEM							REACTOME_INFECTIOUS_DISEASE																	PID_CXCR4_PATHWAY
383	ARG1	arginase 1 [Source:HGNC Symbol;Acc:HGNC:663]		REACTOME_INNATE_IMMUNE_SYSTEM									WP_IL18_SIGNALING_PATHWAY
10533	ATG7	autophagy related 7 [Source:HGNC Symbol;Acc:HGNC:16935]		REACTOME_INNATE_IMMUNE_SYSTEM										REACTOME_DISEASES_OF_SIGNAL_TRANSDUCTION_BY_GROWTH_FACTOR_RECEPTORS_AND_SECOND_MESSENGERS
1509	CTSD	cathepsin D [Source:HGNC Symbol;Acc:HGNC:2529]		REACTOME_INNATE_IMMUNE_SYSTEM												WP_PROLACTIN_SIGNALING_PATHWAY
713	C1QB	complement C1q B chain [Source:HGNC Symbol;Acc:HGNC:1242]		REACTOME_INNATE_IMMUNE_SYSTEM													WP_OXIDATIVE_DAMAGE
6282	S100A11	S100 calcium binding protein A11 [Source:HGNC Symbol;Acc:HGNC:10488]		REACTOME_INNATE_IMMUNE_SYSTEM
968	CD68	CD68 molecule [Source:HGNC Symbol;Acc:HGNC:1693]		REACTOME_INNATE_IMMUNE_SYSTEM
5605	MAP2K2	mitogen-activated protein kinase kinase 2 [Source:HGNC Symbol;Acc:HGNC:6842]				WP_TGFBETA_SIGNALING_PATHWAY	KEGG_PATHWAYS_IN_CANCER	WP_VEGFAVEGFR2_SIGNALING_PATHWAY			REACTOME_INFECTIOUS_DISEASE			REACTOME_DISEASES_OF_SIGNAL_TRANSDUCTION_BY_GROWTH_FACTOR_RECEPTORS_AND_SECOND_MESSENGERS		WP_PROLACTIN_SIGNALING_PATHWAY					WP_REGULATION_OF_TOLLLIKE_RECEPTOR_SIGNALING_PATHWAY	REACTOME_SIGNALING_BY_RECEPTOR_TYROSINE_KINASES			WP_HEPATITIS_B_INFECTION				WP_IL1_SIGNALING_PATHWAY	WP_EPITHELIAL_TO_MESENCHYMAL_TRANSITION_IN_COLORECTAL_CANCER	WP_INTEGRINMEDIATED_CELL_ADHESION	WP_MAPK_SIGNALING_PATHWAY		KEGG_MAPK_SIGNALING_PATHWAY							KEGG_FC_EPSILON_RI_SIGNALING_PATHWAY	PID_MET_PATHWAY	BIOCARTA_MAPK_PATHWAY		WP_SIGNALING_PATHWAYS_IN_GLIOBLASTOMA	WP_FOCAL_ADHESIONPI3KAKTMTORSIGNALING_PATHWAY		WP_BRAINDERIVED_NEUROTROPHIC_FACTOR_BDNF_SIGNALING_PATHWAY
4087	SMAD2	SMAD family member 2 [Source:HGNC Symbol;Acc:HGNC:6768]				WP_TGFBETA_SIGNALING_PATHWAY	KEGG_PATHWAYS_IN_CANCER							REACTOME_DISEASES_OF_SIGNAL_TRANSDUCTION_BY_GROWTH_FACTOR_RECEPTORS_AND_SECOND_MESSENGERS											WP_HEPATITIS_B_INFECTION					WP_EPITHELIAL_TO_MESENCHYMAL_TRANSITION_IN_COLORECTAL_CANCER														PID_SMAD2_3NUCLEAR_PATHWAY
467	ATF3	activating transcription factor 3 [Source:HGNC Symbol;Acc:HGNC:785]				WP_TGFBETA_SIGNALING_PATHWAY							WP_IL18_SIGNALING_PATHWAY							REACTOME_CELLULAR_RESPONSES_TO_EXTERNAL_STIMULI																								PID_SMAD2_3NUCLEAR_PATHWAY
6497	SKI	SKI proto-oncogene [Source:HGNC Symbol;Acc:HGNC:10896]				WP_TGFBETA_SIGNALING_PATHWAY																																						PID_SMAD2_3NUCLEAR_PATHWAY
7071	KLF10	Kruppel like factor 10 [Source:HGNC Symbol;Acc:HGNC:11810]				WP_TGFBETA_SIGNALING_PATHWAY
7185	TRAF1	TNF receptor associated factor 1 [Source:HGNC Symbol;Acc:HGNC:12031]					KEGG_PATHWAYS_IN_CANCER		PID_CD40_PATHWAY	PID_TNF_PATHWAY		REACTOME_DEATH_RECEPTOR_SIGNALLING	WP_IL18_SIGNALING_PATHWAY				WP_OXIDATIVE_DAMAGE	WP_TNF_RELATED_WEAK_INDUCER_OF_APOPTOSIS_TWEAK_SIGNALING_PATHWAY						WP_TNF_ALPHA_SIGNALING_PATHWAY			WP_SMALL_CELL_LUNG_CANCER																				KEGG_SMALL_CELL_LUNG_CANCER
2260	FGFR1	fibroblast growth factor receptor 1 [Source:HGNC Symbol;Acc:HGNC:3688]					KEGG_PATHWAYS_IN_CANCER							REACTOME_DISEASES_OF_SIGNAL_TRANSDUCTION_BY_GROWTH_FACTOR_RECEPTORS_AND_SECOND_MESSENGERS								REACTOME_SIGNALING_BY_RECEPTOR_TYROSINE_KINASES										WP_MAPK_SIGNALING_PATHWAY		KEGG_MAPK_SIGNALING_PATHWAY											WP_SIGNALING_PATHWAYS_IN_GLIOBLASTOMA	WP_FOCAL_ADHESIONPI3KAKTMTORSIGNALING_PATHWAY
1050	CEBPA	CCAAT enhancer binding protein alpha [Source:HGNC Symbol;Acc:HGNC:1833]					KEGG_PATHWAYS_IN_CANCER												WP_ADIPOGENESIS																								BIOCARTA_MAPK_PATHWAY
5584	PRKCI	protein kinase C iota [Source:HGNC Symbol;Acc:HGNC:9404]						WP_VEGFAVEGFR2_SIGNALING_PATHWAY		PID_TNF_PATHWAY		REACTOME_DEATH_RECEPTOR_SIGNALLING																									REACTOME_P75NTR_RECRUITS_SIGNALLING_COMPLEXES					PID_MET_PATHWAY			WP_SIGNALING_PATHWAYS_IN_GLIOBLASTOMA				REACTOME_P75NTR_SIGNALS_VIA_NF_KB
811	CALR	calreticulin [Source:HGNC Symbol;Acc:HGNC:1455]						WP_VEGFAVEGFR2_SIGNALING_PATHWAY			REACTOME_INFECTIOUS_DISEASE
382	ARF6	ADP ribosylation factor 6 [Source:HGNC Symbol;Acc:HGNC:659]						WP_VEGFAVEGFR2_SIGNALING_PATHWAY					WP_IL18_SIGNALING_PATHWAY									REACTOME_SIGNALING_BY_RECEPTOR_TYROSINE_KINASES																				PID_MET_PATHWAY
10014	HDAC5	histone deacetylase 5 [Source:HGNC Symbol;Acc:HGNC:14068]						WP_VEGFAVEGFR2_SIGNALING_PATHWAY						REACTOME_DISEASES_OF_SIGNAL_TRANSDUCTION_BY_GROWTH_FACTOR_RECEPTORS_AND_SECOND_MESSENGERS
4929	NR4A2	nuclear receptor subfamily 4 group A member 2 [Source:HGNC Symbol;Acc:HGNC:7981]						WP_VEGFAVEGFR2_SIGNALING_PATHWAY
2078	ERG	ETS transcription factor ERG [Source:HGNC Symbol;Acc:HGNC:3446]						WP_VEGFAVEGFR2_SIGNALING_PATHWAY
9611	NCOR1	nuclear receptor corepressor 1 [Source:HGNC Symbol;Acc:HGNC:7672]									REACTOME_INFECTIOUS_DISEASE			REACTOME_DISEASES_OF_SIGNAL_TRANSDUCTION_BY_GROWTH_FACTOR_RECEPTORS_AND_SECOND_MESSENGERS					WP_ADIPOGENESIS	REACTOME_CELLULAR_RESPONSES_TO_EXTERNAL_STIMULI		REACTOME_SIGNALING_BY_RECEPTOR_TYROSINE_KINASES																						PID_SMAD2_3NUCLEAR_PATHWAY
2773	GNAI3	G protein subunit alpha i3 [Source:HGNC Symbol;Acc:HGNC:4387]									REACTOME_INFECTIOUS_DISEASE																	PID_CXCR4_PATHWAY
4803	NGF	nerve growth factor [Source:HGNC Symbol;Acc:HGNC:7808]										REACTOME_DEATH_RECEPTOR_SIGNALLING										REACTOME_SIGNALING_BY_RECEPTOR_TYROSINE_KINASES										WP_MAPK_SIGNALING_PATHWAY		KEGG_MAPK_SIGNALING_PATHWAY			REACTOME_P75NTR_RECRUITS_SIGNALLING_COMPLEXES									WP_FOCAL_ADHESIONPI3KAKTMTORSIGNALING_PATHWAY		WP_BRAINDERIVED_NEUROTROPHIC_FACTOR_BDNF_SIGNALING_PATHWAY	REACTOME_P75NTR_SIGNALS_VIA_NF_KB
6424	SFRP4	secreted frizzled related protein 4 [Source:HGNC Symbol;Acc:HGNC:10778]																	WP_ADIPOGENESIS
3006	H1-2	H1.2 linker histone, cluster member [Source:HGNC Symbol;Acc:HGNC:4716]																		REACTOME_CELLULAR_RESPONSES_TO_EXTERNAL_STIMULI
54386	TERF2IP	TERF2 interacting protein [Source:HGNC Symbol;Acc:HGNC:19246]																		REACTOME_CELLULAR_RESPONSES_TO_EXTERNAL_STIMULI
10935	PRDX3	peroxiredoxin 3 [Source:HGNC Symbol;Acc:HGNC:9354]																		REACTOME_CELLULAR_RESPONSES_TO_EXTERNAL_STIMULI
10049	DNAJB6	DnaJ heat shock protein family (Hsp40) member B6 [Source:HGNC Symbol;Acc:HGNC:14888]																		REACTOME_CELLULAR_RESPONSES_TO_EXTERNAL_STIMULI
3678	ITGA5	integrin subunit alpha 5 [Source:HGNC Symbol;Acc:HGNC:6141]																										PID_CXCR4_PATHWAY		WP_EPITHELIAL_TO_MESENCHYMAL_TRANSITION_IN_COLORECTAL_CANCER	WP_INTEGRINMEDIATED_CELL_ADHESION							KEGG_FOCAL_ADHESION	WP_FOCAL_ADHESION							WP_FOCAL_ADHESIONPI3KAKTMTORSIGNALING_PATHWAY
5996	RGS1	regulator of G protein signaling 1 [Source:HGNC Symbol;Acc:HGNC:9991]																										PID_CXCR4_PATHWAY
7408	VASP	vasodilator stimulated phosphoprotein [Source:HGNC Symbol;Acc:HGNC:12652]																													WP_INTEGRINMEDIATED_CELL_ADHESION							KEGG_FOCAL_ADHESION	WP_FOCAL_ADHESION
2057	EPOR	erythropoietin receptor [Source:HGNC Symbol;Acc:HGNC:3416]																															BIOCARTA_EPONFKB_PATHWAY													WP_FOCAL_ADHESIONPI3KAKTMTORSIGNALING_PATHWAY
65108	MARCKSL1	MARCKS like 1 [Source:HGNC Symbol;Acc:HGNC:7142]																																		KEGG_LEISHMANIA_INFECTION
6890	TAP1	transporter 1, ATP binding cassette subfamily B member [Source:HGNC Symbol;Acc:HGNC:43]																																						WP_TYPE_II_INTERFERON_SIGNALING_IFNG
1241	LTB4R	leukotriene B4 receptor [Source:HGNC Symbol;Acc:HGNC:6713]
358	AQP1	aquaporin 1 (Colton blood group) [Source:HGNC Symbol;Acc:HGNC:633]
6281	S100A10	S100 calcium binding protein A10 [Source:HGNC Symbol;Acc:HGNC:10487]
977	CD151	CD151 molecule (Raph blood group) [Source:HGNC Symbol;Acc:HGNC:1630]
2063	NR2F6	nuclear receptor subfamily 2 group F member 6 [Source:HGNC Symbol;Acc:HGNC:7977]
51	ACOX1	acyl-CoA oxidase 1 [Source:HGNC Symbol;Acc:HGNC:119]
7153	TOP2A	DNA topoisomerase II alpha [Source:HGNC Symbol;Acc:HGNC:11989]
22936	ELL2	elongation factor for RNA polymerase II 2 [Source:HGNC Symbol;Acc:HGNC:17064]
1178	CLC	Charcot-Leyden crystal galectin [Source:HGNC Symbol;Acc:HGNC:2014]
6611	SMS	spermine synthase [Source:HGNC Symbol;Acc:HGNC:11123]
4174	MCM5	minichromosome maintenance complex component 5 [Source:HGNC Symbol;Acc:HGNC:6948]
4701	NDUFA7	NADH:ubiquinone oxidoreductase subunit A7 [Source:HGNC Symbol;Acc:HGNC:7691]
5141	PDE4A	phosphodiesterase 4A [Source:HGNC Symbol;Acc:HGNC:8780]
8477	GPR65	G protein-coupled receptor 65 [Source:HGNC Symbol;Acc:HGNC:4517]
79071	ELOVL6	ELOVL fatty acid elongase 6 [Source:HGNC Symbol;Acc:HGNC:15829]
7805	LAPTM5	lysosomal protein transmembrane 5 [Source:HGNC Symbol;Acc:HGNC:29612]
25816	TNFAIP8	TNF alpha induced protein 8 [Source:HGNC Symbol;Acc:HGNC:17260]
221830	POLR1F	RNA polymerase I subunit F [Source:HGNC Symbol;Acc:HGNC:18027]
10471	PFDN6	prefoldin subunit 6 [Source:HGNC Symbol;Acc:HGNC:4926]
10158	PDZK1IP1	PDZK1 interacting protein 1 [Source:HGNC Symbol;Acc:HGNC:16887]
10984	KCNQ1OT1	KCNQ1 opposite strand/antisense transcript 1 [Source:HGNC Symbol;Acc:HGNC:6295]
5229	PGGT1B	protein geranylgeranyltransferase type I subunit beta [Source:HGNC Symbol;Acc:HGNC:8895]
55156	ARMC1	armadillo repeat containing 1 [Source:HGNC Symbol;Acc:HGNC:17684]
6310	ATXN1	ataxin 1 [Source:HGNC Symbol;Acc:HGNC:10548]
7707	ZNF148	zinc finger protein 148 [Source:HGNC Symbol;Acc:HGNC:12933]
9120	SLC16A6	solute carrier family 16 member 6 [Source:HGNC Symbol;Acc:HGNC:10927]
[truncated: 53 more columns]

## Sheet: (e) TF
Supplementary Table e		Transcription Factor (TF) binding site/motif enrichment (MSigDB) in upregulated genes in Leishmania-infected vs. unifected LT-HSC ("LT Up"), quantification by nCounter digital transcriptomics
Collection(s):	TF enrichment
# overlaps shown:	100	"StemLeish" TF
# genesets in collections:	1133
# genes in comparison (n):	88
# genes in universe (N):	40312
Gene Set Name	# Genes in Gene Set (K)	Description	# Genes in Overlap (k)	k/K	p-value	FDR q-value
SKIL_TARGET_GENES	1946	Genes containing one or more binding sites for UniProt:P12757 (SKIL) in their promoter regions (TSS -1000,+100 bp) as identified by GTRD version 20.06 ChIP-seq harmonization.	22	0.0113	1.37e-10	1.55e-07
NAB2_TARGET_GENES	1512	Genes containing one or more binding sites for UniProt:Q15742 (NAB2) in their promoter regions (TSS -1000,+100 bp) as identified by GTRD version 20.06 ChIP-seq harmonization.	17	0.0112	2.59e-08	1.47e-05
AP1_Q4	271	Genes having at least one occurence of the transcription factor binding site V$AP1_Q4 (v7.4 TRANSFAC) in the regions spanning up to 4 kb around their transcription starting sites.	8	0.0295	1.52e-07	5.74e-05
TGACATY_UNKNOWN	676	Genes having at least one occurence of the highly conserved motif M42 TGACATY in the region spanning up to 4 kb around their transcription start sites. The motif does not match any known transcription factor binding site (v7.4 TRANSFAC).	11	0.0163	2.7e-07	7.66e-05
ZNF597_TARGET_GENES	877	Genes containing one or more binding sites for UniProt:Q96LX8 (ZNF597) in their promoter regions (TSS -1000,+100 bp) as identified by GTRD version 20.06 ChIP-seq harmonization.	12	0.0137	4.71e-07	0.000107
GGGTGGRR_PAX4_03	1310	Genes having at least one occurence of the highly conserved motif M56 GGGTGGRR sites. The motif matches transcription factor binding site V$PAX4_03 (v7.4 TRANSFAC).	14	0.0107	9.33e-07	0.000176
TTANTCA_UNKNOWN	967	Genes having at least one occurence of the highly conserved motif M64 TTANTCA in the region spanning up to 4 kb around their transcription start sites. The motif does not match any known transcription factor binding site (v7.4 TRANSFAC).	12	0.0124	1.31e-06	0.000183
MEF2C_TARGET_GENES	796	Genes containing one or more binding sites for UniProt:Q06413 (MEF2C) in their promoter regions (TSS -1000,+100 bp) as identified by GTRD version 20.06 ChIP-seq harmonization.	11	0.0138	1.34e-06	0.000183
RTAAACA_FREAC2_01	938	Genes having at least one occurence of the highly conserved motif M36 RTAAACA sites. The motif matches transcription factor binding site V$FREAC2_01 (v7.4 TRANSFAC).	11	0.0117	6.4e-06	0.000426
NFKB_C	268	Genes having at least one occurence of the transcription factor binding site V$NFKB_C (v7.4 TRANSFAC) in the regions spanning up to 4 kb around their transcription starting sites.	6	0.0224	2.8e-05	0.0011
AML_Q6	269	Genes having at least one occurence of the transcription factor binding site V$AML_Q6 (v7.4 TRANSFAC) in the regions spanning up to 4 kb around their transcription starting sites.	6	0.0223	2.86e-05	0.0011
BACH2_01	273	Genes having at least one occurence of the transcription factor binding site V$BACH2_01 (v7.4 TRANSFAC) in the regions spanning up to 4 kb around their transcription starting sites.	6	0.022	3.11e-05	0.0011
TGANTCA_AP1_C	1139	Genes having at least one occurence of the highly conserved motif M7 TGANTCA sites. The motif matches transcription factor binding site V$AP1_C (v7.4 TRANSFAC).	10	0.0088	0.000192	0.00436
AP1_Q4_01	264	Genes having at least one occurence of the transcription factor binding site V$AP1_Q4_01 (v7.4 TRANSFAC) in the regions spanning up to 4 kb around their transcription starting sites.	5	0.0189	0.000292	0.00516
AP1_Q2	265	Genes having at least one occurence of the transcription factor binding site V$AP1_Q2 (v7.4 TRANSFAC) in the regions spanning up to 4 kb around their transcription starting sites.	5	0.0189	0.000297	0.00517
AP1_Q2_01	274	Genes having at least one occurence of the transcription factor binding site V$AP1_Q2_01 (v7.4 TRANSFAC) in the regions spanning up to 4 kb around their transcription starting sites.	5	0.0182	0.000346	0.00561
BACH2_TARGET_GENES	1998	Genes containing one or more binding sites for UniProt:Q9BYV9 (BACH2) in their promoter regions (TSS -1000,+100 bp) as identified by GTRD version 20.06 ChIP-seq harmonization.	13	0.0065	0.000389	0.00605
NFKB_Q6_01	237	Genes having at least one occurence of the transcription factor binding site V$NFKB_Q6_01 (v7.4 TRANSFAC) in the regions spanning up to 4 kb around their transcription starting sites.	4	0.0169	0.00185	0.0222
MEF2_03	240	Genes having at least one occurence of the transcription factor binding site V$MEF2_03 (v7.4 TRANSFAC) in the regions spanning up to 4 kb around their transcription starting sites.	4	0.0167	0.00193	0.0223
NFKAPPAB65_01	241	Genes having at least one occurence of the transcription factor binding site V$NFKAPPAB65_01 (v7.4 TRANSFAC) in the regions spanning up to 4 kb around their transcription starting sites.	4	0.0166	0.00196	0.0223
ISRE_01	253	Genes having at least one occurence of the transcription factor binding site V$ISRE_01 (v7.4 TRANSFAC) in the regions spanning up to 4 kb around their transcription starting sites.	7	0.0277	1.45e-06	0.000183
IRF7_01	258	Genes having at least one occurence of the transcription factor binding site V$IRF7_01 (v7.4 TRANSFAC) in the regions spanning up to 4 kb around their transcription starting sites.	7	0.0271	1.66e-06	0.000188
RGAGGAARY_PU1_Q6	515	Genes having at least one occurence of the highly conserved motif M50 RGAGGAARY sites. The motif matches transcription factor binding site V$PU1_Q6 (v7.4 TRANSFAC).	9	0.0175	1.98e-06	0.000194
ZSCAN4_TARGET_GENES	1020	Genes containing one or more binding sites for UniProt:Q8NAM6 (ZSCAN4) in their promoter regions (TSS -1000,+100 bp) as identified by GTRD version 20.06 ChIP-seq harmonization.	12	0.0118	2.27e-06	0.000194
CEBP_Q2_01	272	Genes having at least one occurence of the transcription factor binding site V$CEBP_Q2_01 (v7.4 TRANSFAC) in the regions spanning up to 4 kb around their transcription starting sites.	7	0.0257	2.35e-06	0.000194
HES2_TARGET_GENES	1420	Genes containing one or more binding sites for UniProt:Q9Y543 (HES2) in their promoter regions (TSS -1000,+100 bp) as identified by GTRD version 20.06 ChIP-seq harmonization.	14	0.0099	2.39e-06	0.000194
ATXN7L3_TARGET_GENES	281	Genes containing one or more binding sites for UniProt:Q14CW9 (ATXN7L3) in their promoter regions (TSS -1000,+100 bp) as identified by GTRD version 20.06 ChIP-seq harmonization.	7	0.0249	2.91e-06	0.000218
MZF1_TARGET_GENES	1451	Genes containing one or more binding sites for UniProt:P28698 (MZF1) in their promoter regions (TSS -1000,+100 bp) as identified by GTRD version 20.06 ChIP-seq harmonization.	14	0.0096	3.07e-06	0.000218
MEF2D_TARGET_GENES	654	Genes containing one or more binding sites for UniProt:Q14814 (MEF2D) in their promoter regions (TSS -1000,+100 bp) as identified by GTRD version 20.06 ChIP-seq harmonization.	9	0.0138	1.35e-05	0.000848
SOX9_B1	238	Genes having at least one occurence of the transcription factor binding site V$SOX9_B1 (v7.4 TRANSFAC) in the regions spanning up to 4 kb around their transcription starting sites.	6	0.0252	1.44e-05	0.000858
CATTGTYY_SOX9_B1	368	Genes having at least one occurence of the highly conserved motif M49 CATTGTYY sites. The motif matches transcription factor binding site V$SOX9_B1 (v7.4 TRANSFAC).	7	0.019	1.68e-05	0.000938
AACTTT_UNKNOWN	1928	Genes having at least one occurence of the highly conserved motif M17 AACTTT in the region spanning up to 4 kb around their transcription start sites. The motif does not match any known transcription factor binding site (v7.4 TRANSFAC).	15	0.0078	1.74e-05	0.000938
FOXO1_02	249	Genes having at least one occurence of the transcription factor binding site V$FOXO1_02 (v7.4 TRANSFAC) in the regions spanning up to 4 kb around their transcription starting sites.	6	0.0241	1.86e-05	0.000956
AREB6_04	253	Genes having at least one occurence of the transcription factor binding site V$AREB6_04 (v7.4 TRANSFAC) in the regions spanning up to 4 kb around their transcription starting sites.	6	0.0237	2.03e-05	0.001
CREL_01	257	Genes having at least one occurence of the transcription factor binding site V$CREL_01 (v7.4 TRANSFAC) in the regions spanning up to 4 kb around their transcription starting sites.	6	0.0233	2.22e-05	0.00105
ZNF843_TARGET_GENES	891	Genes containing one or more binding sites for UniProt:Q8N446 (ZNF843) in their promoter regions (TSS -1000,+100 bp) as identified by GTRD version 20.06 ChIP-seq harmonization.	10	0.0112	2.52e-05	0.0011
FOXO4_02	263	Genes having at least one occurence of the transcription factor binding site V$FOXO4_02 (v7.4 TRANSFAC) in the regions spanning up to 4 kb around their transcription starting sites.	6	0.0228	2.52e-05	0.0011
TATAAA_TATA_01	1317	Genes having at least one occurence of the highly conserved motif M51 TATAAA sites. The motif matches transcription factor binding site V$TATA_01 (v7.4 TRANSFAC).	12	0.0091	2.93e-05	0.0011
WGTTNNNNNAAA_UNKNOWN	554	Genes having at least one occurence of the highly conserved motif M155 WGTTNNNNNAAA in the region spanning up to 4 kb around their transcription start sites. The motif does not match any known transcription factor binding site (v7.4 TRANSFAC).	8	0.0144	2.97e-05	0.0011
RYTTCCTG_ETS2_B	1112	Genes having at least one occurence of the highly conserved motif M16 RYTTCCTG sites. The motif matches transcription factor binding site V$ETS2_B (v7.4 TRANSFAC).	11	0.0099	3.08e-05	0.0011
YKACATTT_UNKNOWN	290	Genes having at least one occurence of the highly conserved motif M145 YKACATTT in the region spanning up to 4 kb around their transcription start sites. The motif does not match any known transcription factor binding site (v7.4 TRANSFAC).	6	0.0207	4.35e-05	0.00145
KDM7A_TARGET_GENES	1840	Genes containing one or more binding sites for UniProt:Q6ZMT4 (KDM7A) in their promoter regions (TSS -1000,+100 bp) as identified by GTRD version 20.06 ChIP-seq harmonization.	14	0.0076	4.37e-05	0.00145
ZNF391_TARGET_GENES	954	Genes containing one or more binding sites for UniProt:Q9UJN7 (ZNF391) in their promoter regions (TSS -1000,+100 bp) as identified by GTRD version 20.06 ChIP-seq harmonization.	10	0.0105	4.48e-05	0.00145
HES4_TARGET_GENES	597	Genes containing one or more binding sites for UniProt:Q9HCC6 (HES4) in their promoter regions (TSS -1000,+100 bp) as identified by GTRD version 20.06 ChIP-seq harmonization.	8	0.0134	5.02e-05	0.00158
CHAF1B_TARGET_GENES	981	Genes containing one or more binding sites for UniProt:Q13112 (CHAF1B) in their promoter regions (TSS -1000,+100 bp) as identified by GTRD version 20.06 ChIP-seq harmonization.	10	0.0102	5.66e-05	0.00173
JDP2_TARGET_GENES	1891	Genes containing one or more binding sites for UniProt:Q8WYK2 (JDP2) in their promoter regions (TSS -1000,+100 bp) as identified by GTRD version 20.06 ChIP-seq harmonization.	14	0.0074	5.87e-05	0.00175
TGGAAA_NFAT_Q4_01	1934	Genes having at least one occurence of the highly conserved motif M55 TGGAAA sites. The motif matches transcription factor binding site V$NFAT_Q4_01 (v7.4 TRANSFAC).	14	0.0072	7.46e-05	0.00217
CBFA2T2_TARGET_GENES	1694	Genes containing one or more binding sites for UniProt:O43439 (CBFA2T2) in their promoter regions (TSS -1000,+100 bp) as identified by GTRD version 20.06 ChIP-seq harmonization.	13	0.0077	7.74e-05	0.00218
SUPT16H_TARGET_GENES	1944	Genes containing one or more binding sites for UniProt:Q9Y5B9 (SUPT16H) in their promoter regions (TSS -1000,+100 bp) as identified by GTRD version 20.06 ChIP-seq harmonization.	14	0.0072	7.88e-05	0.00218
AEBP2_TARGET_GENES	1033	Genes containing one or more binding sites for UniProt:Q6ZN18 (AEBP2) in their promoter regions (TSS -1000,+100 bp) as identified by GTRD version 20.06 ChIP-seq harmonization.	10	0.0097	8.67e-05	0.00234
RP58_01	212	Genes having at least one occurence of the transcription factor binding site V$RP58_01 (v7.4 TRANSFAC) in the regions spanning up to 4 kb around their transcription starting sites.	5	0.0236	0.000105	0.00278
ZNF318_TARGET_GENES	495	Genes containing one or more binding sites for UniProt:Q5VUA4 (ZNF318) in their promoter regions (TSS -1000,+100 bp) as identified by GTRD version 20.06 ChIP-seq harmonization.	7	0.0141	0.000109	0.0028
HOXC13_TARGET_GENES	121	Genes containing one or more binding sites for UniProt:P31276 (HOXC13) in their promoter regions (TSS -1000,+100 bp) as identified by GTRD version 20.06 ChIP-seq harmonization.	4	0.0331	0.000148	0.00373
PU1_Q6	236	Genes having at least one occurence of the transcription factor binding site V$PU1_Q6 (v7.4 TRANSFAC) in the regions spanning up to 4 kb around their transcription starting sites.	5	0.0212	0.000174	0.00428
IRF2_01	129	Genes having at least one occurence of the transcription factor binding site V$IRF2_01 (v7.4 TRANSFAC) in the regions spanning up to 4 kb around their transcription starting sites.	4	0.031	0.00019	0.00436
IRF9_TARGET_GENES	1857	Genes containing one or more binding sites for UniProt:Q00978 (IRF9) in their promoter regions (TSS -1000,+100 bp) as identified by GTRD version 20.06 ChIP-seq harmonization.	13	0.007	0.000192	0.00436
KLF7_TARGET_GENES	925	Genes containing one or more binding sites for UniProt:O75840 (KLF7) in their promoter regions (TSS -1000,+100 bp) as identified by GTRD version 20.06 ChIP-seq harmonization.	9	0.0097	0.000192	0.00436
AHRR_TARGET_GENES	1376	Genes containing one or more binding sites for UniProt:A9YTQ3 (AHRR) in their promoter regions (TSS -1000,+100 bp) as identified by GTRD version 20.06 ChIP-seq harmonization.	11	0.008	0.000203	0.00448
ARID5B_TARGET_GENES	935	Genes containing one or more binding sites for UniProt:Q14865 (ARID5B) in their promoter regions (TSS -1000,+100 bp) as identified by GTRD version 20.06 ChIP-seq harmonization.	9	0.0096	0.000208	0.00448
GATA1_03	246	Genes having at least one occurence of the transcription factor binding site V$GATA1_03 (v7.4 TRANSFAC) in the regions spanning up to 4 kb around their transcription starting sites.	5	0.0203	0.000211	0.00448
CEBPDELTA_Q6	247	Genes having at least one occurence of the transcription factor binding site V$CEBPDELTA_Q6 (v7.4 TRANSFAC) in the regions spanning up to 4 kb around their transcription starting sites.	5	0.0202	0.000215	0.00448
TFEB_TARGET_GENES	1387	Genes containing one or more binding sites for UniProt:P19484 (TFEB) in their promoter regions (TSS -1000,+100 bp) as identified by GTRD version 20.06 ChIP-seq harmonization.	11	0.0079	0.000218	0.00448
FOXO3_01	251	Genes having at least one occurence of the transcription factor binding site V$FOXO3_01 (v7.4 TRANSFAC) in the regions spanning up to 4 kb around their transcription starting sites.	5	0.0199	0.000231	0.00468
HMGIY_Q6	253	Genes having at least one occurence of the transcription factor binding site V$HMGIY_Q6 (v7.4 TRANSFAC) in the regions spanning up to 4 kb around their transcription starting sites.	5	0.0198	0.00024	0.00469
ICSBP_Q6	253	Genes having at least one occurence of the transcription factor binding site V$ICSBP_Q6 (v7.4 TRANSFAC) in the regions spanning up to 4 kb around their transcription starting sites.	5	0.0198	0.00024	0.00469
IRF1_01	255	Genes having at least one occurence of the transcription factor binding site V$IRF1_01 (v7.4 TRANSFAC) in the regions spanning up to 4 kb around their transcription starting sites.	5	0.0196	0.000249	0.0047
STAT5B_01	255	Genes having at least one occurence of the transcription factor binding site V$STAT5B_01 (v7.4 TRANSFAC) in the regions spanning up to 4 kb around their transcription starting sites.	5	0.0196	0.000249	0.0047
HNF1_Q6	256	Genes having at least one occurence of the transcription factor binding site V$HNF1_Q6 (v7.4 TRANSFAC) in the regions spanning up to 4 kb around their transcription starting sites.	5	0.0195	0.000253	0.0047
AREB6_03	263	Genes having at least one occurence of the transcription factor binding site V$AREB6_03 (v7.4 TRANSFAC) in the regions spanning up to 4 kb around their transcription starting sites.	5	0.019	0.000287	0.00516
MGGAAGTG_GABP_B	771	Genes having at least one occurence of the highly conserved motif M11 MGGAAGTG sites. The motif matches transcription factor binding site V$GABP_B (v7.4 TRANSFAC).	8	0.0104	0.000289	0.00516
WWTAAGGC_UNKNOWN	146	Genes having at least one occurence of the highly conserved motif M127 WWTAAGGC in the region spanning up to 4 kb around their transcription start sites. The motif does not match any known transcription factor binding site (v7.4 TRANSFAC).	4	0.0274	0.000304	0.00522
RACCACAR_AML_Q6	268	Genes having at least one occurence of the highly conserved motif M111 RACCACAR sites. The motif matches transcription factor binding site V$AML_Q6 (v7.4 TRANSFAC).	5	0.0187	0.000313	0.00529
MYCMAX_B	273	Genes having at least one occurence of the transcription factor binding site V$MYCMAX_B (v7.4 TRANSFAC) in the regions spanning up to 4 kb around their transcription starting sites.	5	0.0183	0.00034	0.00561
GR_Q6	275	Genes having at least one occurence of the transcription factor binding site V$GR_Q6 (v7.4 TRANSFAC) in the regions spanning up to 4 kb around their transcription starting sites.	5	0.0182	0.000352	0.00561
NFE2_01	275	Genes having at least one occurence of the transcription factor binding site V$NFE2_01 (v7.4 TRANSFAC) in the regions spanning up to 4 kb around their transcription starting sites.	5	0.0182	0.000352	0.00561
PHF2_TARGET_GENES	1485	Genes containing one or more binding sites for UniProt:O75151 (PHF2) in their promoter regions (TSS -1000,+100 bp) as identified by GTRD version 20.06 ChIP-seq harmonization.	11	0.0074	0.000389	0.00605
BARX1_TARGET_GENES	1264	Genes containing one or more binding sites for UniProt:Q9HBU1 (BARX1) in their promoter regions (TSS -1000,+100 bp) as identified by GTRD version 20.06 ChIP-seq harmonization.	10	0.0079	0.000437	0.00668
HMGB1_TARGET_GENES	1523	Genes containing one or more binding sites for UniProt:P09429 (HMGB1) in their promoter regions (TSS -1000,+100 bp) as identified by GTRD version 20.06 ChIP-seq harmonization.	11	0.0072	0.00048	0.00725
PRDM4_TARGET_GENES	456	Genes containing one or more binding sites for UniProt:Q9UKN5 (PRDM4) in their promoter regions (TSS -1000,+100 bp) as identified by GTRD version 20.06 ChIP-seq harmonization.	6	0.0132	0.000503	0.00749
TGACCTY_ERR1_Q2	1064	Genes having at least one occurence of the highly conserved motif M25 TGACCTY sites. The motif matches transcription factor binding site V$ERR1_Q2 (v7.4 TRANSFAC).	9	0.0085	0.000532	0.00783
PIAS4_TARGET_GENES	78	Genes containing one or more binding sites for UniProt:Q8N2W9 (PIAS4) in their promoter regions (TSS -1000,+100 bp) as identified by GTRD version 20.06 ChIP-seq harmonization.	3	0.0385	0.000679	0.00987
CENPT_TARGET_GENES	83	Genes containing one or more binding sites for UniProt:Q96BT3 (CENPT) in their promoter regions (TSS -1000,+100 bp) as identified by GTRD version 20.06 ChIP-seq harmonization.	3	0.0361	0.000814	0.0117
TGASTMAGC_NFE2_01	195	Genes having at least one occurence of the highly conserved motif M32 TGASTMAGC sites. The motif matches transcription factor binding site V$NFE2_01 (v7.4 TRANSFAC).	4	0.0205	0.000902	0.0128
ZSCAN23_TARGET_GENES	87	Genes containing one or more binding sites for UniProt:Q3MJ62 (ZSCAN23) in their promoter regions (TSS -1000,+100 bp) as identified by GTRD version 20.06 ChIP-seq harmonization.	3	0.0345	0.000933	0.0131
WTTGKCTG_UNKNOWN	519	Genes having at least one occurence of the highly conserved motif M46 WTTGKCTG in the region spanning up to 4 kb around their transcription start sites. The motif does not match any known transcription factor binding site (v7.4 TRANSFAC).	6	0.0116	0.000984	0.0136
GTF2A2_TARGET_GENES	522	Genes containing one or more binding sites for UniProt:P52657 (GTF2A2) in their promoter regions (TSS -1000,+100 bp) as identified by GTRD version 20.06 ChIP-seq harmonization.	6	0.0115	0.00101	0.0138
CTAWWWATA_RSRFC4_Q2	366	Genes having at least one occurence of the highly conserved motif M28 CTAWWWATA sites. The motif matches transcription factor binding site V$RSRFC4_Q2 (v7.4 TRANSFAC).	5	0.0137	0.00127	0.0171
ZNF664_TARGET_GENES	985	Genes containing one or more binding sites for UniProt:Q8N3J9 (ZNF664) in their promoter regions (TSS -1000,+100 bp) as identified by GTRD version 20.06 ChIP-seq harmonization.	8	0.0081	0.00142	0.0189
DACH1_TARGET_GENES	987	Genes containing one or more binding sites for UniProt:Q9UI36 (DACH1) in their promoter regions (TSS -1000,+100 bp) as identified by GTRD version 20.06 ChIP-seq harmonization.	8	0.0081	0.00144	0.0189
ZNF140_TARGET_GENES	562	Genes containing one or more binding sites for UniProt:P52738 (ZNF140) in their promoter regions (TSS -1000,+100 bp) as identified by GTRD version 20.06 ChIP-seq harmonization.	6	0.0107	0.00148	0.019
PRMT5_TARGET_GENES	102	Genes containing one or more binding sites for UniProt:O14744 (PRMT5) in their promoter regions (TSS -1000,+100 bp) as identified by GTRD version 20.06 ChIP-seq harmonization.	3	0.0294	0.00148	0.019
TAF9B_TARGET_GENES	565	Genes containing one or more binding sites for UniProt:Q9HBM6 (TAF9B) in their promoter regions (TSS -1000,+100 bp) as identified by GTRD version 20.06 ChIP-seq harmonization.	6	0.0106	0.00152	0.0191
SRF_Q5_01	225	Genes having at least one occurence of the transcription factor binding site V$SRF_Q5_01 (v7.4 TRANSFAC) in the regions spanning up to 4 kb around their transcription starting sites.	4	0.0178	0.00153	0.0191
ZNF394_TARGET_GENES	383	Genes containing one or more binding sites for UniProt:Q53GI3 (ZNF394) in their promoter regions (TSS -1000,+100 bp) as identified by GTRD version 20.06 ChIP-seq harmonization.	5	0.0131	0.00155	0.0191
CCCNNNNNNAAGWT_UNKNOWN	104	Genes having at least one occurence of the highly conserved motif M158 CCCNNNNNNAAGWT in the region spanning up to 4 kb around their transcription start sites. The motif does not match any known transcription factor binding site (v7.4 TRANSFAC).	3	0.0288	0.00156	0.0191
ZNF184_TARGET_GENES	1496	Genes containing one or more binding sites for UniProt:Q99676 (ZNF184) in their promoter regions (TSS -1000,+100 bp) as identified by GTRD version 20.06 ChIP-seq harmonization.	10	0.0067	0.00157	0.0191
MED25_TARGET_GENES	111	Genes containing one or more binding sites for UniProt:Q71SY5 (MED25) in their promoter regions (TSS -1000,+100 bp) as identified by GTRD version 20.06 ChIP-seq harmonization.	3	0.027	0.00188	0.0223
ISL1_TARGET_GENES	803	Genes containing one or more binding sites for UniProt:P61371 (ISL1) in their promoter regions (TSS -1000,+100 bp) as identified by GTRD version 20.06 ChIP-seq harmonization.	7	0.0087	0.00191	0.0223
FXR_IR1_Q6	112	Genes having at least one occurence of the transcription factor binding site V$FXR_IR1_Q6 (v7.4 TRANSFAC) in the regions spanning up to 4 kb around their transcription starting sites.	3	0.0268	0.00193	0.0223
E2F_Q6_01	242	Genes having at least one occurence of the transcription factor binding site V$E2F_Q6_01 (v7.4 TRANSFAC) in the regions spanning up to 4 kb around their transcription starting sites.	4	0.0165	0.00199	0.0223
Gene/Gene Set Overlap Matrix
Entrez Gene Id	Gene Symbol	Gene Description	SKIL_TARGET_GENES	NAB2_TARGET_GENES	AP1_Q4	TGACATY_UNKNOWN	ZNF597_TARGET_GENES	GGGTGGRR_PAX4_03	TTANTCA_UNKNOWN	MEF2C_TARGET_GENES	ISRE_01	IRF7_01	RGAGGAARY_PU1_Q6	ZSCAN4_TARGET_GENES	CEBP_Q2_01	HES2_TARGET_GENES	ATXN7L3_TARGET_GENES	MZF1_TARGET_GENES	RTAAACA_FREAC2_01	MEF2D_TARGET_GENES	SOX9_B1	CATTGTYY_SOX9_B1	AACTTT_UNKNOWN	FOXO1_02	AREB6_04	CREL_01	ZNF843_TARGET_GENES	FOXO4_02	NFKB_C	AML_Q6	TATAAA_TATA_01	WGTTNNNNNAAA_UNKNOWN	RYTTCCTG_ETS2_B	BACH2_01	YKACATTT_UNKNOWN	KDM7A_TARGET_GENES	ZNF391_TARGET_GENES	HES4_TARGET_GENES	CHAF1B_TARGET_GENES	JDP2_TARGET_GENES	TGGAAA_NFAT_Q4_01	CBFA2T2_TARGET_GENES	SUPT16H_TARGET_GENES	AEBP2_TARGET_GENES	RP58_01	ZNF318_TARGET_GENES	HOXC13_TARGET_GENES	PU1_Q6	IRF2_01
3091	HIF1A	hypoxia inducible factor 1 subunit alpha [Source:HGNC Symbol;Acc:HGNC:4910]	SKIL_TARGET_GENES	NAB2_TARGET_GENES				GGGTGGRR_PAX4_03															AACTTT_UNKNOWN													KDM7A_TARGET_GENES					TGGAAA_NFAT_Q4_01	CBFA2T2_TARGET_GENES
1050	CEBPA	CCAAT enhancer binding protein alpha [Source:HGNC Symbol;Acc:HGNC:1833]	SKIL_TARGET_GENES	NAB2_TARGET_GENES					TTANTCA_UNKNOWN	MEF2C_TARGET_GENES						HES2_TARGET_GENES	ATXN7L3_TARGET_GENES										ZNF843_TARGET_GENES												CHAF1B_TARGET_GENES
10014	HDAC5	histone deacetylase 5 [Source:HGNC Symbol;Acc:HGNC:14068]	SKIL_TARGET_GENES	NAB2_TARGET_GENES						MEF2C_TARGET_GENES				ZSCAN4_TARGET_GENES		HES2_TARGET_GENES		MZF1_TARGET_GENES		MEF2D_TARGET_GENES																						CBFA2T2_TARGET_GENES
2063	NR2F6	nuclear receptor subfamily 2 group F member 6 [Source:HGNC Symbol;Acc:HGNC:7977]	SKIL_TARGET_GENES	NAB2_TARGET_GENES										ZSCAN4_TARGET_GENES								CATTGTYY_SOX9_B1	AACTTT_UNKNOWN									WGTTNNNNNAAA_UNKNOWN	RYTTCCTG_ETS2_B			KDM7A_TARGET_GENES	ZNF391_TARGET_GENES						SUPT16H_TARGET_GENES
10049	DNAJB6	DnaJ heat shock protein family (Hsp40) member B6 [Source:HGNC Symbol;Acc:HGNC:14888]	SKIL_TARGET_GENES	NAB2_TARGET_GENES										ZSCAN4_TARGET_GENES													ZNF843_TARGET_GENES													JDP2_TARGET_GENES
5606	MAP2K3	mitogen-activated protein kinase kinase 3 [Source:HGNC Symbol;Acc:HGNC:6843]	SKIL_TARGET_GENES				ZNF597_TARGET_GENES		TTANTCA_UNKNOWN						CEBP_Q2_01	HES2_TARGET_GENES	ATXN7L3_TARGET_GENES																							JDP2_TARGET_GENES	TGGAAA_NFAT_Q4_01
1499	CTNNB1	catenin beta 1 [Source:HGNC Symbol;Acc:HGNC:2514]	SKIL_TARGET_GENES				ZNF597_TARGET_GENES			MEF2C_TARGET_GENES				ZSCAN4_TARGET_GENES			ATXN7L3_TARGET_GENES				SOX9_B1		AACTTT_UNKNOWN				ZNF843_TARGET_GENES			AML_Q6						KDM7A_TARGET_GENES	ZNF391_TARGET_GENES		CHAF1B_TARGET_GENES
330	BIRC3	baculoviral IAP repeat containing 3 [Source:HGNC Symbol;Acc:HGNC:591]	SKIL_TARGET_GENES				ZNF597_TARGET_GENES			MEF2C_TARGET_GENES				ZSCAN4_TARGET_GENES				MZF1_TARGET_GENES								CREL_01																						PU1_Q6
5996	RGS1	regulator of G protein signaling 1 [Source:HGNC Symbol;Acc:HGNC:9991]	SKIL_TARGET_GENES				ZNF597_TARGET_GENES			MEF2C_TARGET_GENES									RTAAACA_FREAC2_01											AML_Q6	TATAAA_TATA_01	WGTTNNNNNAAA_UNKNOWN									TGGAAA_NFAT_Q4_01
7128	TNFAIP3	TNF alpha induced protein 3 [Source:HGNC Symbol;Acc:HGNC:11896]	SKIL_TARGET_GENES				ZNF597_TARGET_GENES			MEF2C_TARGET_GENES																													CHAF1B_TARGET_GENES	JDP2_TARGET_GENES		CBFA2T2_TARGET_GENES
5141	PDE4A	phosphodiesterase 4A [Source:HGNC Symbol;Acc:HGNC:8780]	SKIL_TARGET_GENES				ZNF597_TARGET_GENES																				ZNF843_TARGET_GENES											HES4_TARGET_GENES					SUPT16H_TARGET_GENES
79071	ELOVL6	ELOVL fatty acid elongase 6 [Source:HGNC Symbol;Acc:HGNC:15829]	SKIL_TARGET_GENES					GGGTGGRR_PAX4_03					RGAGGAARY_PU1_Q6			HES2_TARGET_GENES		MZF1_TARGET_GENES	RTAAACA_FREAC2_01			CATTGTYY_SOX9_B1			AREB6_04			FOXO4_02														CBFA2T2_TARGET_GENES				ZNF318_TARGET_GENES
7707	ZNF148	zinc finger protein 148 [Source:HGNC Symbol;Acc:HGNC:12933]	SKIL_TARGET_GENES							MEF2C_TARGET_GENES																																	SUPT16H_TARGET_GENES
6890	TAP1	transporter 1, ATP binding cassette subfamily B member [Source:HGNC Symbol;Acc:HGNC:43]	SKIL_TARGET_GENES									IRF7_01								MEF2D_TARGET_GENES																										ZNF318_TARGET_GENES			IRF2_01
5698	PSMB9	proteasome 20S subunit beta 9 [Source:HGNC Symbol;Acc:HGNC:9546]	SKIL_TARGET_GENES									IRF7_01								MEF2D_TARGET_GENES																										ZNF318_TARGET_GENES			IRF2_01
5605	MAP2K2	mitogen-activated protein kinase kinase 2 [Source:HGNC Symbol;Acc:HGNC:6842]	SKIL_TARGET_GENES											ZSCAN4_TARGET_GENES
7186	TRAF2	TNF receptor associated factor 2 [Source:HGNC Symbol;Acc:HGNC:12032]	SKIL_TARGET_GENES													HES2_TARGET_GENES							AACTTT_UNKNOWN														ZNF391_TARGET_GENES							AEBP2_TARGET_GENES
5584	PRKCI	protein kinase C iota [Source:HGNC Symbol;Acc:HGNC:9404]	SKIL_TARGET_GENES															MZF1_TARGET_GENES					AACTTT_UNKNOWN				ZNF843_TARGET_GENES										ZNF391_TARGET_GENES	HES4_TARGET_GENES						AEBP2_TARGET_GENES
22936	ELL2	elongation factor for RNA polymerase II 2 [Source:HGNC Symbol;Acc:HGNC:17064]	SKIL_TARGET_GENES															MZF1_TARGET_GENES																		KDM7A_TARGET_GENES
7153	TOP2A	DNA topoisomerase II alpha [Source:HGNC Symbol;Acc:HGNC:11989]	SKIL_TARGET_GENES																		SOX9_B1										TATAAA_TATA_01													AEBP2_TARGET_GENES
6282	S100A11	S100 calcium binding protein A11 [Source:HGNC Symbol;Acc:HGNC:10488]	SKIL_TARGET_GENES																																					JDP2_TARGET_GENES							HOXC13_TARGET_GENES
4174	MCM5	minichromosome maintenance complex component 5 [Source:HGNC Symbol;Acc:HGNC:6948]	SKIL_TARGET_GENES
6281	S100A10	S100 calcium binding protein A10 [Source:HGNC Symbol;Acc:HGNC:10487]		NAB2_TARGET_GENES	AP1_Q4			GGGTGGRR_PAX4_03	TTANTCA_UNKNOWN				RGAGGAARY_PU1_Q6			HES2_TARGET_GENES	ATXN7L3_TARGET_GENES									CREL_01			NFKB_C			WGTTNNNNNAAA_UNKNOWN									TGGAAA_NFAT_Q4_01				RP58_01		HOXC13_TARGET_GENES
51330	TNFRSF12A	TNF receptor superfamily member 12A [Source:HGNC Symbol;Acc:HGNC:18152]		NAB2_TARGET_GENES	AP1_Q4																													BACH2_01
7408	VASP	vasodilator stimulated phosphoprotein [Source:HGNC Symbol;Acc:HGNC:12652]		NAB2_TARGET_GENES		TGACATY_UNKNOWN							RGAGGAARY_PU1_Q6					MZF1_TARGET_GENES															RYTTCCTG_ETS2_B	BACH2_01	YKACATTT_UNKNOWN				CHAF1B_TARGET_GENES				SUPT16H_TARGET_GENES	AEBP2_TARGET_GENES
3688	ITGB1	integrin subunit beta 1 [Source:HGNC Symbol;Acc:HGNC:6153]		NAB2_TARGET_GENES			ZNF597_TARGET_GENES									HES2_TARGET_GENES																	RYTTCCTG_ETS2_B
7071	KLF10	Kruppel like factor 10 [Source:HGNC Symbol;Acc:HGNC:11810]		NAB2_TARGET_GENES				GGGTGGRR_PAX4_03																																JDP2_TARGET_GENES
3660	IRF2	interferon regulatory factor 2 [Source:HGNC Symbol;Acc:HGNC:6117]		NAB2_TARGET_GENES							ISRE_01	IRF7_01		ZSCAN4_TARGET_GENES		HES2_TARGET_GENES																				KDM7A_TARGET_GENES				JDP2_TARGET_GENES						ZNF318_TARGET_GENES
7409	VAV1	vav guanine nucleotide exchange factor 1 [Source:HGNC Symbol;Acc:HGNC:12657]		NAB2_TARGET_GENES									RGAGGAARY_PU1_Q6	ZSCAN4_TARGET_GENES																			RYTTCCTG_ETS2_B															PU1_Q6
6611	SMS	spermine synthase [Source:HGNC Symbol;Acc:HGNC:11123]		NAB2_TARGET_GENES									RGAGGAARY_PU1_Q6																					BACH2_01
6497	SKI	SKI proto-oncogene [Source:HGNC Symbol;Acc:HGNC:10896]		NAB2_TARGET_GENES																																KDM7A_TARGET_GENES
2057	EPOR	erythropoietin receptor [Source:HGNC Symbol;Acc:HGNC:3416]		NAB2_TARGET_GENES																																	ZNF391_TARGET_GENES					CBFA2T2_TARGET_GENES				ZNF318_TARGET_GENES
5479	PPIB	peptidylprolyl isomerase B [Source:HGNC Symbol;Acc:HGNC:9255]		NAB2_TARGET_GENES
7185	TRAF1	TNF receptor associated factor 1 [Source:HGNC Symbol;Acc:HGNC:12031]		NAB2_TARGET_GENES
6367	CCL22	C-C motif chemokine ligand 22 [Source:HGNC Symbol;Acc:HGNC:10621]			AP1_Q4	TGACATY_UNKNOWN	ZNF597_TARGET_GENES		TTANTCA_UNKNOWN																				NFKB_C						YKACATTT_UNKNOWN
1178	CLC	Charcot-Leyden crystal galectin [Source:HGNC Symbol;Acc:HGNC:2014]			AP1_Q4	TGACATY_UNKNOWN		GGGTGGRR_PAX4_03	TTANTCA_UNKNOWN															FOXO1_02				FOXO4_02						BACH2_01	YKACATTT_UNKNOWN
9120	SLC16A6	solute carrier family 16 member 6 [Source:HGNC Symbol;Acc:HGNC:10927]			AP1_Q4	TGACATY_UNKNOWN							RGAGGAARY_PU1_Q6						RTAAACA_FREAC2_01				AACTTT_UNKNOWN			CREL_01				AML_Q6				BACH2_01	YKACATTT_UNKNOWN	KDM7A_TARGET_GENES					TGGAAA_NFAT_Q4_01		SUPT16H_TARGET_GENES
1026	CDKN1A	cyclin dependent kinase inhibitor 1A [Source:HGNC Symbol;Acc:HGNC:1784]			AP1_Q4			GGGTGGRR_PAX4_03						ZSCAN4_TARGET_GENES					RTAAACA_FREAC2_01			CATTGTYY_SOX9_B1		FOXO1_02								WGTTNNNNNAAA_UNKNOWN	RYTTCCTG_ETS2_B	BACH2_01					CHAF1B_TARGET_GENES		TGGAAA_NFAT_Q4_01
977	CD151	CD151 molecule (Raph blood group) [Source:HGNC Symbol;Acc:HGNC:1630]			AP1_Q4						ISRE_01											CATTGTYY_SOX9_B1														KDM7A_TARGET_GENES							SUPT16H_TARGET_GENES
7805	LAPTM5	lysosomal protein transmembrane 5 [Source:HGNC Symbol;Acc:HGNC:29612]			AP1_Q4																										TATAAA_TATA_01
2534	FYN	FYN proto-oncogene, Src family tyrosine kinase [Source:HGNC Symbol;Acc:HGNC:4037]				TGACATY_UNKNOWN	ZNF597_TARGET_GENES	GGGTGGRR_PAX4_03					RGAGGAARY_PU1_Q6	ZSCAN4_TARGET_GENES					RTAAACA_FREAC2_01												TATAAA_TATA_01												SUPT16H_TARGET_GENES					PU1_Q6
3725	JUN	Jun proto-oncogene, AP-1 transcription factor subunit [Source:HGNC Symbol;Acc:HGNC:6204]				TGACATY_UNKNOWN	ZNF597_TARGET_GENES	GGGTGGRR_PAX4_03							CEBP_Q2_01					MEF2D_TARGET_GENES			AACTTT_UNKNOWN																								HOXC13_TARGET_GENES
2078	ERG	ETS transcription factor ERG [Source:HGNC Symbol;Acc:HGNC:3446]				TGACATY_UNKNOWN			TTANTCA_UNKNOWN		ISRE_01	IRF7_01			CEBP_Q2_01				RTAAACA_FREAC2_01		SOX9_B1	CATTGTYY_SOX9_B1	AACTTT_UNKNOWN	FOXO1_02	AREB6_04			FOXO4_02		AML_Q6		WGTTNNNNNAAA_UNKNOWN	RYTTCCTG_ETS2_B												RP58_01
382	ARF6	ADP ribosylation factor 6 [Source:HGNC Symbol;Acc:HGNC:659]				TGACATY_UNKNOWN			TTANTCA_UNKNOWN			IRF7_01			CEBP_Q2_01								AACTTT_UNKNOWN		AREB6_04		ZNF843_TARGET_GENES				TATAAA_TATA_01		RYTTCCTG_ETS2_B		YKACATTT_UNKNOWN		ZNF391_TARGET_GENES	HES4_TARGET_GENES
3596	IL13	interleukin 13 [Source:HGNC Symbol;Acc:HGNC:5973]				TGACATY_UNKNOWN			TTANTCA_UNKNOWN				RGAGGAARY_PU1_Q6													CREL_01			NFKB_C	AML_Q6	TATAAA_TATA_01										TGGAAA_NFAT_Q4_01
968	CD68	CD68 molecule [Source:HGNC Symbol;Acc:HGNC:1693]				TGACATY_UNKNOWN			TTANTCA_UNKNOWN									MZF1_TARGET_GENES				CATTGTYY_SOX9_B1													YKACATTT_UNKNOWN				CHAF1B_TARGET_GENES		TGGAAA_NFAT_Q4_01		SUPT16H_TARGET_GENES
919	CD247	CD247 molecule [Source:HGNC Symbol;Acc:HGNC:1677]				TGACATY_UNKNOWN																							NFKB_C				RYTTCCTG_ETS2_B
8878	SQSTM1	sequestosome 1 [Source:HGNC Symbol;Acc:HGNC:11280]					ZNF597_TARGET_GENES	GGGTGGRR_PAX4_03										MZF1_TARGET_GENES	RTAAACA_FREAC2_01	MEF2D_TARGET_GENES				FOXO1_02				FOXO4_02								KDM7A_TARGET_GENES	ZNF391_TARGET_GENES		CHAF1B_TARGET_GENES					AEBP2_TARGET_GENES
25816	TNFAIP8	TNF alpha induced protein 8 [Source:HGNC Symbol;Acc:HGNC:17260]					ZNF597_TARGET_GENES			MEF2C_TARGET_GENES																					TATAAA_TATA_01							HES4_TARGET_GENES			TGGAAA_NFAT_Q4_01				RP58_01
2260	FGFR1	fibroblast growth factor receptor 1 [Source:HGNC Symbol;Acc:HGNC:3688]						GGGTGGRR_PAX4_03	TTANTCA_UNKNOWN							HES2_TARGET_GENES					SOX9_B1	CATTGTYY_SOX9_B1	AACTTT_UNKNOWN									WGTTNNNNNAAA_UNKNOWN				KDM7A_TARGET_GENES							SUPT16H_TARGET_GENES
6778	STAT6	signal transducer and activator of transcription 6 [Source:HGNC Symbol;Acc:HGNC:11368]						GGGTGGRR_PAX4_03			ISRE_01					HES2_TARGET_GENES		MZF1_TARGET_GENES	RTAAACA_FREAC2_01						AREB6_04	CREL_01	ZNF843_TARGET_GENES		NFKB_C								ZNF391_TARGET_GENES	HES4_TARGET_GENES				CBFA2T2_TARGET_GENES	SUPT16H_TARGET_GENES				HOXC13_TARGET_GENES	PU1_Q6
65108	MARCKSL1	MARCKS like 1 [Source:HGNC Symbol;Acc:HGNC:7142]						GGGTGGRR_PAX4_03											RTAAACA_FREAC2_01		SOX9_B1			FOXO1_02				FOXO4_02													TGGAAA_NFAT_Q4_01
4087	SMAD2	SMAD family member 2 [Source:HGNC Symbol;Acc:HGNC:6768]						GGGTGGRR_PAX4_03															AACTTT_UNKNOWN													KDM7A_TARGET_GENES
3678	ITGA5	integrin subunit alpha 5 [Source:HGNC Symbol;Acc:HGNC:6141]						GGGTGGRR_PAX4_03
1848	DUSP6	dual specificity phosphatase 6 [Source:HGNC Symbol;Acc:HGNC:3072]							TTANTCA_UNKNOWN							HES2_TARGET_GENES		MZF1_TARGET_GENES			SOX9_B1				AREB6_04	CREL_01	ZNF843_TARGET_GENES					WGTTNNNNNAAA_UNKNOWN							CHAF1B_TARGET_GENES
6424	SFRP4	secreted frizzled related protein 4 [Source:HGNC Symbol;Acc:HGNC:10778]							TTANTCA_UNKNOWN																																TGGAAA_NFAT_Q4_01
9636	ISG15	ISG15 ubiquitin like modifier [Source:HGNC Symbol;Acc:HGNC:4053]								MEF2C_TARGET_GENES	ISRE_01	IRF7_01				HES2_TARGET_GENES																					ZNF391_TARGET_GENES			JDP2_TARGET_GENES	TGGAAA_NFAT_Q4_01		SUPT16H_TARGET_GENES			ZNF318_TARGET_GENES
467	ATF3	activating transcription factor 3 [Source:HGNC Symbol;Acc:HGNC:785]								MEF2C_TARGET_GENES						HES2_TARGET_GENES	ATXN7L3_TARGET_GENES			MEF2D_TARGET_GENES			AACTTT_UNKNOWN				ZNF843_TARGET_GENES													JDP2_TARGET_GENES					RP58_01	ZNF318_TARGET_GENES			IRF2_01
358	AQP1	aquaporin 1 (Colton blood group) [Source:HGNC Symbol;Acc:HGNC:633]								MEF2C_TARGET_GENES										MEF2D_TARGET_GENES			AACTTT_UNKNOWN								TATAAA_TATA_01											CBFA2T2_TARGET_GENES
3006	H1-2	H1.2 linker histone, cluster member [Source:HGNC Symbol;Acc:HGNC:4716]									ISRE_01				CEBP_Q2_01										AREB6_04														CHAF1B_TARGET_GENES
8477	GPR65	G protein-coupled receptor 65 [Source:HGNC Symbol;Acc:HGNC:4517]									ISRE_01												AACTTT_UNKNOWN										RYTTCCTG_ETS2_B
4929	NR4A2	nuclear receptor subfamily 4 group A member 2 [Source:HGNC Symbol;Acc:HGNC:7981]										IRF7_01					ATXN7L3_TARGET_GENES		RTAAACA_FREAC2_01	MEF2D_TARGET_GENES			AACTTT_UNKNOWN					FOXO4_02				WGTTNNNNNAAA_UNKNOWN	RYTTCCTG_ETS2_B					HES4_TARGET_GENES			TGGAAA_NFAT_Q4_01		SUPT16H_TARGET_GENES	AEBP2_TARGET_GENES	RP58_01
1241	LTB4R	leukotriene B4 receptor [Source:HGNC Symbol;Acc:HGNC:6713]											RGAGGAARY_PU1_Q6																																			PU1_Q6
3684	ITGAM	integrin subunit alpha M [Source:HGNC Symbol;Acc:HGNC:6149]												ZSCAN4_TARGET_GENES						MEF2D_TARGET_GENES
10158	PDZK1IP1	PDZK1 interacting protein 1 [Source:HGNC Symbol;Acc:HGNC:16887]												ZSCAN4_TARGET_GENES
811	CALR	calreticulin [Source:HGNC Symbol;Acc:HGNC:1455]													CEBP_Q2_01		ATXN7L3_TARGET_GENES													AML_Q6	TATAAA_TATA_01		RYTTCCTG_ETS2_B				ZNF391_TARGET_GENES					CBFA2T2_TARGET_GENES		AEBP2_TARGET_GENES
10935	PRDX3	peroxiredoxin 3 [Source:HGNC Symbol;Acc:HGNC:9354]													CEBP_Q2_01
1509	CTSD	cathepsin D [Source:HGNC Symbol;Acc:HGNC:2529]														HES2_TARGET_GENES																								JDP2_TARGET_GENES		CBFA2T2_TARGET_GENES	SUPT16H_TARGET_GENES
4282	MIF	macrophage migration inhibitory factor [Source:HGNC Symbol;Acc:HGNC:7097]																MZF1_TARGET_GENES																		KDM7A_TARGET_GENES				JDP2_TARGET_GENES
5229	PGGT1B	protein geranylgeranyltransferase type I subunit beta [Source:HGNC Symbol;Acc:HGNC:8895]																MZF1_TARGET_GENES																				HES4_TARGET_GENES					SUPT16H_TARGET_GENES	AEBP2_TARGET_GENES
7189	TRAF6	TNF receptor associated factor 6 [Source:HGNC Symbol;Acc:HGNC:12036]																MZF1_TARGET_GENES																				HES4_TARGET_GENES						AEBP2_TARGET_GENES
2773	GNAI3	G protein subunit alpha i3 [Source:HGNC Symbol;Acc:HGNC:4387]																MZF1_TARGET_GENES																						JDP2_TARGET_GENES
10471	PFDN6	prefoldin subunit 6 [Source:HGNC Symbol;Acc:HGNC:4926]																	RTAAACA_FREAC2_01					FOXO1_02
10533	ATG7	autophagy related 7 [Source:HGNC Symbol;Acc:HGNC:16935]																									ZNF843_TARGET_GENES													JDP2_TARGET_GENES
4843	NOS2	nitric oxide synthase 2 [Source:HGNC Symbol;Acc:HGNC:7873]																											NFKB_C		TATAAA_TATA_01
4701	NDUFA7	NADH:ubiquinone oxidoreductase subunit A7 [Source:HGNC Symbol;Acc:HGNC:7691]																													TATAAA_TATA_01					KDM7A_TARGET_GENES				JDP2_TARGET_GENES		CBFA2T2_TARGET_GENES
9611	NCOR1	nuclear receptor corepressor 1 [Source:HGNC Symbol;Acc:HGNC:7672]																													TATAAA_TATA_01											CBFA2T2_TARGET_GENES
54386	TERF2IP	TERF2 interacting protein [Source:HGNC Symbol;Acc:HGNC:19246]																																		KDM7A_TARGET_GENES				JDP2_TARGET_GENES									IRF2_01
54106	TLR9	toll like receptor 9 [Source:HGNC Symbol;Acc:HGNC:15633]																																					CHAF1B_TARGET_GENES			CBFA2T2_TARGET_GENES
4803	NGF	nerve growth factor [Source:HGNC Symbol;Acc:HGNC:7808]																																							TGGAAA_NFAT_Q4_01
51	ACOX1	acyl-CoA oxidase 1 [Source:HGNC Symbol;Acc:HGNC:119]																																								CBFA2T2_TARGET_GENES
55156	ARMC1	armadillo repeat containing 1 [Source:HGNC Symbol;Acc:HGNC:17684]																																										AEBP2_TARGET_GENES
6647	SOD1	superoxide dismutase 1 [Source:HGNC Symbol;Acc:HGNC:11179]
6416	MAP2K4	mitogen-activated protein kinase kinase 4 [Source:HGNC Symbol;Acc:HGNC:6844]
221830	POLR1F	RNA polymerase I subunit F [Source:HGNC Symbol;Acc:HGNC:18027]
23765	IL17RA	interleukin 17 receptor A [Source:HGNC Symbol;Acc:HGNC:5985]
10984	KCNQ1OT1	KCNQ1 opposite strand/antisense transcript 1 [Source:HGNC Symbol;Acc:HGNC:6295]
713	C1QB	complement C1q B chain [Source:HGNC Symbol;Acc:HGNC:1242]
[truncated: 53 more columns]

## Sheet: (f) Cell types
Supplementary Table f		Cell type enrichment (MSigDB) in upregulated genes in Leishmania-infected vs. unifected LT-HSC ("LT Up"), quantification by nCounter digital transcriptomics
Collection(s):	MSigDB Cell types
# overlaps shown:	100
# genesets in collections:	671	Lung/bone marrow cell types
# genes in comparison (n):	92
# genes in universe (N):	40312
Gene Set Name	# Genes in Gene Set (K)	Description	# Genes in Overlap (k)	k/K	p-value	FDR q-value
MURARO_PANCREAS_DUCTAL_CELL	1276		30	0.0235	1.67e-22	1.12e-19
TRAVAGLINI_LUNG_OLR1_CLASSICAL_MONOCYTE_CELL	726		24	0.0331	2.39e-21	8e-19
FAN_OVARY_CL4_T_LYMPHOCYTE_NK_CELL_1	246	The ovaries analyzed showed a pronounced population of CD53high/CXCR4high immune cells (Fig. 2e), including separate clusters for adaptive T lymphocytes and Natural Killer (NK) cells (CL4 and CL12), B lymphocytes (CL18), and innate immune system, such as monocytes and macrophages (CL13)	15	0.061	1.7e-17	3.8e-15
MANNO_MIDBRAIN_NEUROTYPES_HMGL	577	Cell types are named using anatomical and functional mnemonics prefixed by ?m? or ?h? to indicate mouse and human respectively: OMTN, oculomotor and trochlear nucleus; Sert, serotonergic; NbM, medial neuroblast; NbDA, neuroblast dopaminergic; DA0-2, dopaminergic neurons; RN, red nucleus; Gaba1-2, GABAergic neurons; mNbL1-2, lateral neuroblasts; NbML1-5, mediolateral neuroblasts; NProg, neuronal p…	19	0.0329	5.89e-17	9.89e-15
BUSSLINGER_GASTRIC_IMMUNE_CELLS	1490		26	0.0174	2.53e-16	3.39e-14
FAN_OVARY_CL13_MONOCYTE_MACROPHAGE	458	The ovaries analyzed showed a pronounced population of CD53high/CXCR4high immune cells (Fig. 2e), including separate clusters for adaptive T lymphocytes and Natural Killer (NK) cells (CL4 and CL12), B lymphocytes (CL18), and innate immune system, such as monocytes and macrophages (CL13)	17	0.0371	4.21e-16	4.71e-14
TRAVAGLINI_LUNG_EREG_DENDRITIC_CELL	579		18	0.0311	1.14e-15	1.1e-13
FAN_OVARY_CL9_PUTATIVE_APOPTOTIC_ENDOTHELIAL_CELL	365	We identified three separate clusters (CL) of endothelial cells (CL7, CL9, CL16) expressing markers associated with lymph and blood vascular system (such as PECAM1, CD34, CTGF), but also associated with remodeling and inflammatory response (such as TXNIP, ANGPT2) (Fig. 3a-d). The DEGs of CL7 (such as CCL14, SOCS3, EGFL7) and CL16 (such as CCL21, TFF3) are linked to angiogenesis and lymphatics, re…	14	0.0384	1.29e-13	1.08e-11
TRAVAGLINI_LUNG_BASOPHIL_MAST_2_CELL	502		15	0.0299	5.94e-13	4.43e-11
ZHONG_PFC_MAJOR_TYPES_MICROGLIA	438		14	0.032	1.52e-12	1.02e-10
TRAVAGLINI_LUNG_TREM2_DENDRITIC_CELL	572		15	0.0262	3.81e-12	2.32e-10
FAN_OVARY_CL17_PUTATIVE_APOPTOTIC_SMOOTH_MUSCLE_CELL	231	The clusters of smooth muscle cells (CL14, CL17) also showed features of growth and remodeling: many DEGs of CL17 (such as CRYAB, GJA4) were involved in regulation of immune response and apoptosis, whereas DEGs of CL14 (such as ACTA2, PLN, ADIRF, and MYH11) associated with mature smooth muscle cells (Fig. 3e-g).	11	0.0476	6.16e-12	3.44e-10
MURARO_PANCREAS_ACINAR_CELL	731		16	0.0219	1.02e-11	5.27e-10
GAO_LARGE_INTESTINE_24W_C11_PANETH_LIKE_CELL	325		12	0.0369	1.26e-11	6.02e-10
TRAVAGLINI_LUNG_BRONCHIAL_VESSEL_2_CELL	272		11	0.0404	3.57e-11	1.6e-09
CUI_DEVELOPING_HEART_C8_MACROPHAGE	275		11	0.04	4.02e-11	1.69e-09
FAN_EMBRYONIC_CTX_BIG_GROUPS_MICROGLIA	371		12	0.0323	5.8e-11	2.29e-09
HU_FETAL_RETINA_MICROGLIA	382	Retinal Microglia	12	0.0314	8.11e-11	3.02e-09
CUI_DEVELOPING_HEART_C9_B_T_CELL	155		9	0.0581	9.61e-11	3.4e-09
TRAVAGLINI_LUNG_MESOTHELIAL_CELL	649		14	0.0216	2.72e-10	9.12e-09
FAN_OVARY_CL7_ANGEIOGENIC_ENDOTHELIAL_CELL	251	We identified three separate clusters (CL) of endothelial cells (CL7, CL9, CL16) expressing markers associated with lymph and blood vascular system (such as PECAM1, CD34, CTGF), but also associated with remodeling and inflammatory response (such as TXNIP, ANGPT2) (Fig. 3a-d). The DEGs of CL7 (such as CCL14, SOCS3, EGFL7) and CL16 (such as CCL21, TFF3) are linked to angiogenesis and lymphatics, re…	10	0.0398	3.37e-10	1.08e-08
AIZARANI_LIVER_C24_EPCAM_POS_BILE_DUCT_CELLS_3	185		9	0.0486	4.65e-10	1.42e-08
AIZARANI_LIVER_C29_MVECS_2	313		10	0.0319	2.84e-09	8.27e-08
FAN_OVARY_CL16_LYMPHATIC_ENDOTHELIAL_CELL	232	We identified three separate clusters (CL) of endothelial cells (CL7, CL9, CL16) expressing markers associated with lymph and blood vascular system (such as PECAM1, CD34, CTGF), but also associated with remodeling and inflammatory response (such as TXNIP, ANGPT2) (Fig. 3a-d). The DEGs of CL7 (such as CCL14, SOCS3, EGFL7) and CL16 (such as CCL21, TFF3) are linked to angiogenesis and lymphatics, re…	9	0.0388	3.4e-09	9.51e-08
FAN_OVARY_CL12_T_LYMPHOCYTE_NK_CELL_2	161	The ovaries analyzed showed a pronounced population of CD53high/CXCR4high immune cells (Fig. 2e), including separate clusters for adaptive T lymphocytes and Natural Killer (NK) cells (CL4 and CL12), B lymphocytes (CL18), and innate immune system, such as monocytes and macrophages (CL13)	8	0.0497	3.81e-09	1.02e-07
AIZARANI_LIVER_C39_EPCAM_POS_BILE_DUCT_CELLS_4	184		8	0.0435	1.09e-08	2.8e-07
BUSSLINGER_DUODENAL_IMMUNE_CELLS	909		14	0.0154	1.97e-08	4.84e-07
HU_FETAL_RETINA_FIBROBLAST	385	Retinal Fibroblasts	10	0.026	2.02e-08	4.84e-07
DURANTE_ADULT_OLFACTORY_NEUROEPITHELIUM_MAST_CELLS	75		6	0.08	2.12e-08	4.91e-07
FAN_OVARY_CL15_SMALL_ANTRAL_FOLLICLE_GRANULOSA_CELL	645	The GC of small antral follicles (1-2_mm diameter) clustered pronouncedly in cluster (CL15) showing WT1high/EGR4high/VCANlow/FSTlow expression (Fig. 4b), suggesting that at that stage mural and cumulus GC still have a common progenitor (pGC) signature.	12	0.0186	2.88e-08	6.44e-07
FAN_EMBRYONIC_CTX_BRAIN_MYELOID	139		7	0.0504	3.41e-08	7.39e-07
FAN_OVARY_CL18_B_LYMPHOCYTE	422	The ovaries analyzed showed a pronounced population of CD53high/CXCR4high immune cells (Fig. 2e), including separate clusters for adaptive T lymphocytes and Natural Killer (NK) cells (CL4 and CL12), B lymphocytes (CL18), and innate immune system, such as monocytes and macrophages (CL13)	10	0.0237	4.77e-08	1e-06
FAN_OVARY_CL11_MURAL_GRANULOSA_CELL	443	Pseudotime analysis using Monocle 3 alpha, that places the progenitor cell population in the middle of a longer trajectory segment, revealed that pGC (CL15) branched to mural GC (CL11) and mature cumulus GC (CL8 and CL3) (Fig. 6a).	10	0.0226	7.5e-08	1.49e-06
CUI_DEVELOPING_HEART_C7_MAST_CELL	156		7	0.0449	7.55e-08	1.49e-06
BUSSLINGER_GASTRIC_ISTHMUS_CELLS	458		10	0.0218	1.02e-07	1.96e-06
MANNO_MIDBRAIN_NEUROTYPES_HENDO	888	Cell types are named using anatomical and functional mnemonics prefixed by ?m? or ?h? to indicate mouse and human respectively: OMTN, oculomotor and trochlear nucleus; Sert, serotonergic; NbM, medial neuroblast; NbDA, neuroblast dopaminergic; DA0-2, dopaminergic neurons; RN, red nucleus; Gaba1-2, GABAergic neurons; mNbL1-2, lateral neuroblasts; NbML1-5, mediolateral neuroblasts; NProg, neuronal p…	13	0.0146	1.19e-07	2.21e-06
TRAVAGLINI_LUNG_PLATELET_MEGAKARYOCYTE_CELL	604		11	0.0182	1.4e-07	2.54e-06
DESCARTES_FETAL_CEREBELLUM_MICROGLIA	642	descartes DE_gene_by_organ.csv, fold.change>5, qval<0.05, pval<0.05	11	0.0171	2.57e-07	4.54e-06
TRAVAGLINI_LUNG_PROLIFERATING_MACROPHAGE_CELL	968		13	0.0134	3.16e-07	5.44e-06
HAY_BONE_MARROW_IMMATURE_NEUTROPHIL	194		7	0.0361	3.33e-07	5.58e-06
AIZARANI_LIVER_C9_LSECS_1	304		8	0.0263	5.13e-07	8.39e-06
FAN_OVARY_CL14_MATURE_SMOOTH_MUSCLE_CELL	306	The clusters of smooth muscle cells (CL14, CL17) also showed features of growth and remodeling: many DEGs of CL17 (such as CRYAB, GJA4) were involved in regulation of immune response and apoptosis, whereas DEGs of CL14 (such as ACTA2, PLN, ADIRF, and MYH11) associated with mature smooth muscle cells (Fig. 3e-g).	8	0.0261	5.39e-07	8.61e-06
AIZARANI_LIVER_C23_KUPFFER_CELLS_3	221		7	0.0317	7.98e-07	1.25e-05
BUSSLINGER_ESOPHAGEAL_LATE_SUPRABASAL_CELLS	140		6	0.0429	8.79e-07	1.34e-05
CUI_DEVELOPING_HEART_VALVAR_ENDOTHELIAL_CELL	141		6	0.0426	9.16e-07	1.37e-05
FAN_EMBRYONIC_CTX_BIG_GROUPS_BRAIN_IMMUNE	148		6	0.0405	1.22e-06	1.77e-05
DURANTE_ADULT_OLFACTORY_NEUROEPITHELIUM_MACROPHAGES	81		5	0.0617	1.24e-06	1.77e-05
DESCARTES_FETAL_EYE_MICROGLIA	151	descartes DE_gene_by_organ.csv, fold.change>5, qval<0.05, pval<0.05	6	0.0397	1.37e-06	1.91e-05
LAKE_ADULT_KIDNEY_C10_THIN_ASCENDING_LIMB	353		8	0.0227	1.57e-06	2.15e-05
FAN_EMBRYONIC_CTX_BIG_GROUPS_BRAIN_ENDOTHELIAL	365		8	0.0219	2.01e-06	2.65e-05
FAN_OVARY_CL3_MATURE_CUMULUS_GRANULOSA_CELL_1	254	Pseudotime analysis using Monocle 3 alpha, that places the progenitor cell population in the middle of a longer trajectory segment, revealed that pGC (CL15) branched to mural GC (CL11) and mature cumulus GC (CL8 and CL3) (Fig. 6a).	7	0.0276	2.02e-06	2.65e-05
FAN_OVARY_CL8_MATURE_CUMULUS_GRANULOSA_CELL_2	646	Pseudotime analysis using Monocle 3 alpha, that places the progenitor cell population in the middle of a longer trajectory segment, revealed that pGC (CL15) branched to mural GC (CL11) and mature cumulus GC (CL8 and CL3) (Fig. 6a).	10	0.0155	2.31e-06	2.98e-05
DESCARTES_FETAL_CEREBRUM_MICROGLIA	505	descartes DE_gene_by_organ.csv, fold.change>5, qval<0.05, pval<0.05	9	0.0178	2.45e-06	3.1e-05
DESCARTES_FETAL_THYMUS_ANTIGEN_PRESENTING_CELLS	172	descartes DE_gene_by_organ.csv, fold.change>5, qval<0.05, pval<0.05	6	0.0349	2.91e-06	3.62e-05
TRAVAGLINI_LUNG_BASOPHIL_MAST_1_CELL	276		7	0.0254	3.49e-06	4.25e-05
AIZARANI_LIVER_C20_LSECS_3	295		7	0.0237	5.39e-06	6.46e-05
TRAVAGLINI_LUNG_MACROPHAGE_CELL	201		6	0.0299	7.12e-06	8.38e-05
BUSSLINGER_ESOPHAGEAL_DENDRITIC_CELLS	214		6	0.028	1.02e-05	0.000118
AIZARANI_LIVER_C7_EPCAM_POS_BILE_DUCT_CELLS_2	219		6	0.0274	1.16e-05	0.000132
FAN_EMBRYONIC_CTX_MICROGLIA_3	20		3	0.15	1.27e-05	0.000143
FAN_EMBRYONIC_CTX_BRAIN_EFFECTOR_T_CELL	131		5	0.0382	1.32e-05	0.000145
RUBENSTEIN_SKELETAL_MUSCLE_PCV_ENDOTHELIAL_CELLS	225		6	0.0267	1.35e-05	0.000146
RUBENSTEIN_SKELETAL_MUSCLE_NK_CELLS	226		6	0.0265	1.39e-05	0.000147
MANNO_MIDBRAIN_NEUROTYPES_HPERIC	795	Cell types are named using anatomical and functional mnemonics prefixed by ?m? or ?h? to indicate mouse and human respectively: OMTN, oculomotor and trochlear nucleus; Sert, serotonergic; NbM, medial neuroblast; NbDA, neuroblast dopaminergic; DA0-2, dopaminergic neurons; RN, red nucleus; Gaba1-2, GABAergic neurons; mNbL1-2, lateral neuroblasts; NbML1-5, mediolateral neuroblasts; NProg, neuronal p…	10	0.0126	1.41e-05	0.000147
HAY_BONE_MARROW_MONOCYTE	227		6	0.0264	1.42e-05	0.000147
RUBENSTEIN_SKELETAL_MUSCLE_MYELOID_CELLS	347		7	0.0202	1.54e-05	0.000157
LAKE_ADULT_KIDNEY_C17_COLLECTING_SYSTEM_PCS_STRESSED_DISSOC_SUBSET	240		6	0.025	1.95e-05	0.000195
HAY_BONE_MARROW_CD8_T_CELL	71		4	0.0563	2.2e-05	0.000215
TRAVAGLINI_LUNG_LIPOFIBROBLAST_CELL	146		5	0.0342	2.22e-05	0.000215
TRAVAGLINI_LUNG_NEUTROPHIL_CELL	368		7	0.019	2.25e-05	0.000215
MURARO_PANCREAS_MESENCHYMAL_STROMAL_CELL	680		9	0.0132	2.62e-05	0.000248
BUSSLINGER_DUODENAL_MATURE_ENTEROCYTES	259		6	0.0232	2.98e-05	0.000278
AIZARANI_LIVER_C10_MVECS_1	269		6	0.0223	3.68e-05	0.000339
MENON_FETAL_KIDNEY_10_IMMUNE_CELLS	83		4	0.0482	4.07e-05	0.000369
DURANTE_ADULT_OLFACTORY_NEUROEPITHELIUM_NK_CELLS	84		4	0.0476	4.26e-05	0.000381
LAKE_ADULT_KIDNEY_C8_DECENDING_THIN_LIMB	278		6	0.0216	4.42e-05	0.00039
AIZARANI_LIVER_C13_LSECS_2	283		6	0.0212	4.88e-05	0.000425
LAKE_ADULT_KIDNEY_C6_PROXIMAL_TUBULE_EPITHELIAL_CELLS_FIBRINOGEN_POS_S3	181		5	0.0276	6.19e-05	0.000531
TRAVAGLINI_LUNG_ADVENTITIAL_FIBROBLAST_CELL	296		6	0.0203	6.26e-05	0.000531
FAN_OVARY_CL6_PUTATIVE_EARLY_ATRETIC_FOLLICLE_THECAL_CELL_2	300	TC from (early atretic) follicle D and present in stromal samples were mainly present in CL2 and CL6 (Fig. 4a, Supplementary Fig. 2c), suggesting that those may represent atretic TC. The TC in CL2 and CL6 expressed IFITM3, lower levels of COL3A1 and higher levels of FOS and IGFBP5 compared to the TC in CL5 (Fig. 8a).	6	0.02	6.74e-05	0.000565
RUBENSTEIN_SKELETAL_MUSCLE_SMOOTH_MUSCLE_CELLS	445		7	0.0157	7.45e-05	0.000617
CUI_DEVELOPING_HEART_VASCULAR_ENDOTHELIAL_CELL	193		5	0.0259	8.38e-05	0.000686
FAN_OVARY_CL5_HEALTHY_SELECTABLE_FOLLICLE_THECAL_CELL	318	TC from (healthy) follicles, such as follicles A, B, and C, were mainly clustered in CL5 (Fig. 4a), characterized by expression of known markers PTH1, APOD, APOC1, and several genes not earlier associated with TC, such as WFDC1, MATN2, COLEC11 (Fig. 7a). TC from the small antral follicles A and B did not overlap with TC from selectable follicle C in CL5 (Fig. 4a).	6	0.0189	9.27e-05	0.00075
CUI_DEVELOPING_HEART_C5_VALVAR_CELL	208		5	0.024	0.000119	0.000951
BUSSLINGER_GASTRIC_REG3A_POSITIVE_CELLS	44		3	0.0682	0.000142	0.00112
HAY_BONE_MARROW_ERYTHROBLAST	1269		11	0.0087	0.000151	0.00117
DURANTE_ADULT_OLFACTORY_NEUROEPITHELIUM_DENDRITIC_CELLS	117		4	0.0342	0.000155	0.00119
AIZARANI_LIVER_C6_KUPFFER_CELLS_2	228		5	0.0219	0.000183	0.00139
MURARO_PANCREAS_ENDOTHELIAL_CELL	362		6	0.0166	0.000187	0.00141
MENON_FETAL_KIDNEY_1_EMBRYONIC_RED_BLOOD_CELLS	126		4	0.0317	0.000206	0.00153
HAY_BONE_MARROW_NK_CELLS	370		6	0.0162	0.000211	0.00155
DESCARTES_MAIN_FETAL_EXTRAVILLOUS_TROPHOBLASTS	128	descartes DE_gene_77_main_cell_type.csv, fold.change>=1.5, qval<0.05, pval<0.05	4	0.0312	0.000218	0.00159
RUBENSTEIN_SKELETAL_MUSCLE_ENDOTHELIAL_CELLS	137		4	0.0292	0.000283	0.00202
TRAVAGLINI_LUNG_ALVEOLAR_EPITHELIAL_TYPE_1_CELL	391		6	0.0153	0.000283	0.00202
FAN_OVARY_CL10_PUTATIVE_EARLY_ATRESIA_GRANULOSA_CELL	274	The GC of CL10 were negative for several GC markers, such as VCAN and FST (Fig. 4b), but were also negative for KRT18 (Fig. 4b), similarly to pan-KRT-negative GC in atretic follicles (Fig. 4d). This suggested that CL10 could represent GC in the early stages of atresia.	5	0.0182	0.000425	0.003
MURARO_PANCREAS_PANCREATIC_POLYPEPTIDE_CELL	155		4	0.0258	0.000452	0.00316
AIZARANI_LIVER_C1_NK_NKT_CELLS_1	157		4	0.0255	0.000474	0.00328
FAN_EMBRYONIC_CTX_BRAIN_NAIVE_LIKE_T_CELL	158		4	0.0253	0.000485	0.00332
AIZARANI_LIVER_C3_NK_NKT_CELLS_2	162		4	0.0247	0.000533	0.00361
DURANTE_ADULT_OLFACTORY_NEUROEPITHELIUM_CD8_T_CELLS	73		3	0.0411	0.000637	0.00428
Gene/Gene Set Overlap Matrix
Entrez Gene Id	Gene Symbol	Gene Description	MURARO_PANCREAS_DUCTAL_CELL	TRAVAGLINI_LUNG_OLR1_CLASSICAL_MONOCYTE_CELL	FAN_OVARY_CL4_T_LYMPHOCYTE_NK_CELL_1	MANNO_MIDBRAIN_NEUROTYPES_HMGL	BUSSLINGER_GASTRIC_IMMUNE_CELLS	FAN_OVARY_CL13_MONOCYTE_MACROPHAGE	TRAVAGLINI_LUNG_EREG_DENDRITIC_CELL	FAN_OVARY_CL9_PUTATIVE_APOPTOTIC_ENDOTHELIAL_CELL	TRAVAGLINI_LUNG_BASOPHIL_MAST_2_CELL	ZHONG_PFC_MAJOR_TYPES_MICROGLIA	TRAVAGLINI_LUNG_TREM2_DENDRITIC_CELL	FAN_OVARY_CL17_PUTATIVE_APOPTOTIC_SMOOTH_MUSCLE_CELL	MURARO_PANCREAS_ACINAR_CELL	GAO_LARGE_INTESTINE_24W_C11_PANETH_LIKE_CELL	TRAVAGLINI_LUNG_BRONCHIAL_VESSEL_2_CELL	CUI_DEVELOPING_HEART_C8_MACROPHAGE	FAN_EMBRYONIC_CTX_BIG_GROUPS_MICROGLIA	HU_FETAL_RETINA_MICROGLIA	CUI_DEVELOPING_HEART_C9_B_T_CELL	TRAVAGLINI_LUNG_MESOTHELIAL_CELL	FAN_OVARY_CL7_ANGEIOGENIC_ENDOTHELIAL_CELL	AIZARANI_LIVER_C24_EPCAM_POS_BILE_DUCT_CELLS_3	AIZARANI_LIVER_C29_MVECS_2	FAN_OVARY_CL16_LYMPHATIC_ENDOTHELIAL_CELL	FAN_OVARY_CL12_T_LYMPHOCYTE_NK_CELL_2	AIZARANI_LIVER_C39_EPCAM_POS_BILE_DUCT_CELLS_4	BUSSLINGER_DUODENAL_IMMUNE_CELLS	HU_FETAL_RETINA_FIBROBLAST	DURANTE_ADULT_OLFACTORY_NEUROEPITHELIUM_MAST_CELLS	FAN_OVARY_CL15_SMALL_ANTRAL_FOLLICLE_GRANULOSA_CELL	FAN_EMBRYONIC_CTX_BRAIN_MYELOID	FAN_OVARY_CL18_B_LYMPHOCYTE	FAN_OVARY_CL11_MURAL_GRANULOSA_CELL	CUI_DEVELOPING_HEART_C7_MAST_CELL	BUSSLINGER_GASTRIC_ISTHMUS_CELLS	MANNO_MIDBRAIN_NEUROTYPES_HENDO	TRAVAGLINI_LUNG_PLATELET_MEGAKARYOCYTE_CELL	DESCARTES_FETAL_CEREBELLUM_MICROGLIA	TRAVAGLINI_LUNG_PROLIFERATING_MACROPHAGE_CELL	HAY_BONE_MARROW_IMMATURE_NEUTROPHIL	AIZARANI_LIVER_C9_LSECS_1	FAN_OVARY_CL14_MATURE_SMOOTH_MUSCLE_CELL	AIZARANI_LIVER_C23_KUPFFER_CELLS_3	BUSSLINGER_ESOPHAGEAL_LATE_SUPRABASAL_CELLS	CUI_DEVELOPING_HEART_VALVAR_ENDOTHELIAL_CELL	FAN_EMBRYONIC_CTX_BIG_GROUPS_BRAIN_IMMUNE	DURANTE_ADULT_OLFACTORY_NEUROEPITHELIUM_MACROPHAGES
6281	S100A10	S100 calcium binding protein A10 [Source:HGNC Symbol;Acc:HGNC:10487]	MURARO_PANCREAS_DUCTAL_CELL	TRAVAGLINI_LUNG_OLR1_CLASSICAL_MONOCYTE_CELL	FAN_OVARY_CL4_T_LYMPHOCYTE_NK_CELL_1		BUSSLINGER_GASTRIC_IMMUNE_CELLS	FAN_OVARY_CL13_MONOCYTE_MACROPHAGE	TRAVAGLINI_LUNG_EREG_DENDRITIC_CELL				TRAVAGLINI_LUNG_TREM2_DENDRITIC_CELL									TRAVAGLINI_LUNG_MESOTHELIAL_CELL	FAN_OVARY_CL7_ANGEIOGENIC_ENDOTHELIAL_CELL	AIZARANI_LIVER_C24_EPCAM_POS_BILE_DUCT_CELLS_3	AIZARANI_LIVER_C29_MVECS_2	FAN_OVARY_CL16_LYMPHATIC_ENDOTHELIAL_CELL				HU_FETAL_RETINA_FIBROBLAST		FAN_OVARY_CL15_SMALL_ANTRAL_FOLLICLE_GRANULOSA_CELL	FAN_EMBRYONIC_CTX_BRAIN_MYELOID				BUSSLINGER_GASTRIC_ISTHMUS_CELLS				TRAVAGLINI_LUNG_PROLIFERATING_MACROPHAGE_CELL				AIZARANI_LIVER_C23_KUPFFER_CELLS_3	BUSSLINGER_ESOPHAGEAL_LATE_SUPRABASAL_CELLS	CUI_DEVELOPING_HEART_VALVAR_ENDOTHELIAL_CELL	FAN_EMBRYONIC_CTX_BIG_GROUPS_BRAIN_IMMUNE
382	ARF6	ADP ribosylation factor 6 [Source:HGNC Symbol;Acc:HGNC:659]	MURARO_PANCREAS_DUCTAL_CELL	TRAVAGLINI_LUNG_OLR1_CLASSICAL_MONOCYTE_CELL	FAN_OVARY_CL4_T_LYMPHOCYTE_NK_CELL_1		BUSSLINGER_GASTRIC_IMMUNE_CELLS	FAN_OVARY_CL13_MONOCYTE_MACROPHAGE									TRAVAGLINI_LUNG_BRONCHIAL_VESSEL_2_CELL					TRAVAGLINI_LUNG_MESOTHELIAL_CELL					FAN_OVARY_CL12_T_LYMPHOCYTE_NK_CELL_2		BUSSLINGER_DUODENAL_IMMUNE_CELLS				FAN_EMBRYONIC_CTX_BRAIN_MYELOID	FAN_OVARY_CL18_B_LYMPHOCYTE								HAY_BONE_MARROW_IMMATURE_NEUTROPHIL
6282	S100A11	S100 calcium binding protein A11 [Source:HGNC Symbol;Acc:HGNC:10488]	MURARO_PANCREAS_DUCTAL_CELL	TRAVAGLINI_LUNG_OLR1_CLASSICAL_MONOCYTE_CELL	FAN_OVARY_CL4_T_LYMPHOCYTE_NK_CELL_1			FAN_OVARY_CL13_MONOCYTE_MACROPHAGE	TRAVAGLINI_LUNG_EREG_DENDRITIC_CELL			ZHONG_PFC_MAJOR_TYPES_MICROGLIA	TRAVAGLINI_LUNG_TREM2_DENDRITIC_CELL		MURARO_PANCREAS_ACINAR_CELL				FAN_EMBRYONIC_CTX_BIG_GROUPS_MICROGLIA	HU_FETAL_RETINA_MICROGLIA				AIZARANI_LIVER_C24_EPCAM_POS_BILE_DUCT_CELLS_3			FAN_OVARY_CL12_T_LYMPHOCYTE_NK_CELL_2	AIZARANI_LIVER_C39_EPCAM_POS_BILE_DUCT_CELLS_4		HU_FETAL_RETINA_FIBROBLAST			FAN_EMBRYONIC_CTX_BRAIN_MYELOID				BUSSLINGER_GASTRIC_ISTHMUS_CELLS				TRAVAGLINI_LUNG_PROLIFERATING_MACROPHAGE_CELL			FAN_OVARY_CL14_MATURE_SMOOTH_MUSCLE_CELL	AIZARANI_LIVER_C23_KUPFFER_CELLS_3	BUSSLINGER_ESOPHAGEAL_LATE_SUPRABASAL_CELLS		FAN_EMBRYONIC_CTX_BIG_GROUPS_BRAIN_IMMUNE
7128	TNFAIP3	TNF alpha induced protein 3 [Source:HGNC Symbol;Acc:HGNC:11896]	MURARO_PANCREAS_DUCTAL_CELL	TRAVAGLINI_LUNG_OLR1_CLASSICAL_MONOCYTE_CELL		MANNO_MIDBRAIN_NEUROTYPES_HMGL	BUSSLINGER_GASTRIC_IMMUNE_CELLS		TRAVAGLINI_LUNG_EREG_DENDRITIC_CELL		TRAVAGLINI_LUNG_BASOPHIL_MAST_2_CELL				MURARO_PANCREAS_ACINAR_CELL	GAO_LARGE_INTESTINE_24W_C11_PANETH_LIKE_CELL					CUI_DEVELOPING_HEART_C9_B_T_CELL						FAN_OVARY_CL12_T_LYMPHOCYTE_NK_CELL_2		BUSSLINGER_DUODENAL_IMMUNE_CELLS		DURANTE_ADULT_OLFACTORY_NEUROEPITHELIUM_MAST_CELLS					CUI_DEVELOPING_HEART_C7_MAST_CELL
1026	CDKN1A	cyclin dependent kinase inhibitor 1A [Source:HGNC Symbol;Acc:HGNC:1784]	MURARO_PANCREAS_DUCTAL_CELL	TRAVAGLINI_LUNG_OLR1_CLASSICAL_MONOCYTE_CELL		MANNO_MIDBRAIN_NEUROTYPES_HMGL		FAN_OVARY_CL13_MONOCYTE_MACROPHAGE	TRAVAGLINI_LUNG_EREG_DENDRITIC_CELL	FAN_OVARY_CL9_PUTATIVE_APOPTOTIC_ENDOTHELIAL_CELL	TRAVAGLINI_LUNG_BASOPHIL_MAST_2_CELL			FAN_OVARY_CL17_PUTATIVE_APOPTOTIC_SMOOTH_MUSCLE_CELL			TRAVAGLINI_LUNG_BRONCHIAL_VESSEL_2_CELL	CUI_DEVELOPING_HEART_C8_MACROPHAGE		HU_FETAL_RETINA_MICROGLIA			FAN_OVARY_CL7_ANGEIOGENIC_ENDOTHELIAL_CELL		AIZARANI_LIVER_C29_MVECS_2													MANNO_MIDBRAIN_NEUROTYPES_HENDO	TRAVAGLINI_LUNG_PLATELET_MEGAKARYOCYTE_CELL	DESCARTES_FETAL_CEREBELLUM_MICROGLIA		HAY_BONE_MARROW_IMMATURE_NEUTROPHIL				BUSSLINGER_ESOPHAGEAL_LATE_SUPRABASAL_CELLS	CUI_DEVELOPING_HEART_VALVAR_ENDOTHELIAL_CELL
6648	SOD2	superoxide dismutase 2 [Source:HGNC Symbol;Acc:HGNC:11180]	MURARO_PANCREAS_DUCTAL_CELL	TRAVAGLINI_LUNG_OLR1_CLASSICAL_MONOCYTE_CELL		MANNO_MIDBRAIN_NEUROTYPES_HMGL		FAN_OVARY_CL13_MONOCYTE_MACROPHAGE	TRAVAGLINI_LUNG_EREG_DENDRITIC_CELL	FAN_OVARY_CL9_PUTATIVE_APOPTOTIC_ENDOTHELIAL_CELL					MURARO_PANCREAS_ACINAR_CELL	GAO_LARGE_INTESTINE_24W_C11_PANETH_LIKE_CELL		CUI_DEVELOPING_HEART_C8_MACROPHAGE				TRAVAGLINI_LUNG_MESOTHELIAL_CELL						AIZARANI_LIVER_C39_EPCAM_POS_BILE_DUCT_CELLS_4										MANNO_MIDBRAIN_NEUROTYPES_HENDO							AIZARANI_LIVER_C23_KUPFFER_CELLS_3	BUSSLINGER_ESOPHAGEAL_LATE_SUPRABASAL_CELLS	CUI_DEVELOPING_HEART_VALVAR_ENDOTHELIAL_CELL
467	ATF3	activating transcription factor 3 [Source:HGNC Symbol;Acc:HGNC:785]	MURARO_PANCREAS_DUCTAL_CELL	TRAVAGLINI_LUNG_OLR1_CLASSICAL_MONOCYTE_CELL		MANNO_MIDBRAIN_NEUROTYPES_HMGL			TRAVAGLINI_LUNG_EREG_DENDRITIC_CELL				TRAVAGLINI_LUNG_TREM2_DENDRITIC_CELL	FAN_OVARY_CL17_PUTATIVE_APOPTOTIC_SMOOTH_MUSCLE_CELL	MURARO_PANCREAS_ACINAR_CELL		TRAVAGLINI_LUNG_BRONCHIAL_VESSEL_2_CELL			HU_FETAL_RETINA_MICROGLIA				AIZARANI_LIVER_C24_EPCAM_POS_BILE_DUCT_CELLS_3				AIZARANI_LIVER_C39_EPCAM_POS_BILE_DUCT_CELLS_4				FAN_OVARY_CL15_SMALL_ANTRAL_FOLLICLE_GRANULOSA_CELL	FAN_EMBRYONIC_CTX_BRAIN_MYELOID		FAN_OVARY_CL11_MURAL_GRANULOSA_CELL									FAN_OVARY_CL14_MATURE_SMOOTH_MUSCLE_CELL			CUI_DEVELOPING_HEART_VALVAR_ENDOTHELIAL_CELL
25816	TNFAIP8	TNF alpha induced protein 8 [Source:HGNC Symbol;Acc:HGNC:17260]	MURARO_PANCREAS_DUCTAL_CELL	TRAVAGLINI_LUNG_OLR1_CLASSICAL_MONOCYTE_CELL			BUSSLINGER_GASTRIC_IMMUNE_CELLS	FAN_OVARY_CL13_MONOCYTE_MACROPHAGE							MURARO_PANCREAS_ACINAR_CELL
1848	DUSP6	dual specificity phosphatase 6 [Source:HGNC Symbol;Acc:HGNC:3072]	MURARO_PANCREAS_DUCTAL_CELL	TRAVAGLINI_LUNG_OLR1_CLASSICAL_MONOCYTE_CELL			BUSSLINGER_GASTRIC_IMMUNE_CELLS		TRAVAGLINI_LUNG_EREG_DENDRITIC_CELL		TRAVAGLINI_LUNG_BASOPHIL_MAST_2_CELL					GAO_LARGE_INTESTINE_24W_C11_PANETH_LIKE_CELL						TRAVAGLINI_LUNG_MESOTHELIAL_CELL	FAN_OVARY_CL7_ANGEIOGENIC_ENDOTHELIAL_CELL		AIZARANI_LIVER_C29_MVECS_2	FAN_OVARY_CL16_LYMPHATIC_ENDOTHELIAL_CELL					DURANTE_ADULT_OLFACTORY_NEUROEPITHELIUM_MAST_CELLS							MANNO_MIDBRAIN_NEUROTYPES_HENDO				HAY_BONE_MARROW_IMMATURE_NEUTROPHIL	AIZARANI_LIVER_C9_LSECS_1		AIZARANI_LIVER_C23_KUPFFER_CELLS_3
7408	VASP	vasodilator stimulated phosphoprotein [Source:HGNC Symbol;Acc:HGNC:12652]	MURARO_PANCREAS_DUCTAL_CELL	TRAVAGLINI_LUNG_OLR1_CLASSICAL_MONOCYTE_CELL				FAN_OVARY_CL13_MONOCYTE_MACROPHAGE	TRAVAGLINI_LUNG_EREG_DENDRITIC_CELL								TRAVAGLINI_LUNG_BRONCHIAL_VESSEL_2_CELL																				BUSSLINGER_GASTRIC_ISTHMUS_CELLS
3091	HIF1A	hypoxia inducible factor 1 subunit alpha [Source:HGNC Symbol;Acc:HGNC:4910]	MURARO_PANCREAS_DUCTAL_CELL	TRAVAGLINI_LUNG_OLR1_CLASSICAL_MONOCYTE_CELL					TRAVAGLINI_LUNG_EREG_DENDRITIC_CELL	FAN_OVARY_CL9_PUTATIVE_APOPTOTIC_ENDOTHELIAL_CELL	TRAVAGLINI_LUNG_BASOPHIL_MAST_2_CELL				MURARO_PANCREAS_ACINAR_CELL							TRAVAGLINI_LUNG_MESOTHELIAL_CELL			AIZARANI_LIVER_C29_MVECS_2							FAN_OVARY_CL15_SMALL_ANTRAL_FOLLICLE_GRANULOSA_CELL			FAN_OVARY_CL11_MURAL_GRANULOSA_CELL							HAY_BONE_MARROW_IMMATURE_NEUTROPHIL	AIZARANI_LIVER_C9_LSECS_1
1499	CTNNB1	catenin beta 1 [Source:HGNC Symbol;Acc:HGNC:2514]	MURARO_PANCREAS_DUCTAL_CELL	TRAVAGLINI_LUNG_OLR1_CLASSICAL_MONOCYTE_CELL					TRAVAGLINI_LUNG_EREG_DENDRITIC_CELL		TRAVAGLINI_LUNG_BASOPHIL_MAST_2_CELL						TRAVAGLINI_LUNG_BRONCHIAL_VESSEL_2_CELL															FAN_OVARY_CL15_SMALL_ANTRAL_FOLLICLE_GRANULOSA_CELL			FAN_OVARY_CL11_MURAL_GRANULOSA_CELL						TRAVAGLINI_LUNG_PROLIFERATING_MACROPHAGE_CELL	HAY_BONE_MARROW_IMMATURE_NEUTROPHIL
65108	MARCKSL1	MARCKS like 1 [Source:HGNC Symbol;Acc:HGNC:7142]	MURARO_PANCREAS_DUCTAL_CELL	TRAVAGLINI_LUNG_OLR1_CLASSICAL_MONOCYTE_CELL					TRAVAGLINI_LUNG_EREG_DENDRITIC_CELL						MURARO_PANCREAS_ACINAR_CELL							TRAVAGLINI_LUNG_MESOTHELIAL_CELL										FAN_OVARY_CL15_SMALL_ANTRAL_FOLLICLE_GRANULOSA_CELL											AIZARANI_LIVER_C9_LSECS_1
6611	SMS	spermine synthase [Source:HGNC Symbol;Acc:HGNC:11123]	MURARO_PANCREAS_DUCTAL_CELL	TRAVAGLINI_LUNG_OLR1_CLASSICAL_MONOCYTE_CELL									TRAVAGLINI_LUNG_TREM2_DENDRITIC_CELL																			FAN_OVARY_CL15_SMALL_ANTRAL_FOLLICLE_GRANULOSA_CELL			FAN_OVARY_CL11_MURAL_GRANULOSA_CELL						TRAVAGLINI_LUNG_PROLIFERATING_MACROPHAGE_CELL
7805	LAPTM5	lysosomal protein transmembrane 5 [Source:HGNC Symbol;Acc:HGNC:29612]	MURARO_PANCREAS_DUCTAL_CELL		FAN_OVARY_CL4_T_LYMPHOCYTE_NK_CELL_1	MANNO_MIDBRAIN_NEUROTYPES_HMGL	BUSSLINGER_GASTRIC_IMMUNE_CELLS	FAN_OVARY_CL13_MONOCYTE_MACROPHAGE				ZHONG_PFC_MAJOR_TYPES_MICROGLIA				GAO_LARGE_INTESTINE_24W_C11_PANETH_LIKE_CELL		CUI_DEVELOPING_HEART_C8_MACROPHAGE	FAN_EMBRYONIC_CTX_BIG_GROUPS_MICROGLIA	HU_FETAL_RETINA_MICROGLIA	CUI_DEVELOPING_HEART_C9_B_T_CELL					FAN_OVARY_CL16_LYMPHATIC_ENDOTHELIAL_CELL	FAN_OVARY_CL12_T_LYMPHOCYTE_NK_CELL_2		BUSSLINGER_DUODENAL_IMMUNE_CELLS					FAN_OVARY_CL18_B_LYMPHOCYTE		CUI_DEVELOPING_HEART_C7_MAST_CELL				DESCARTES_FETAL_CEREBELLUM_MICROGLIA					AIZARANI_LIVER_C23_KUPFFER_CELLS_3				DURANTE_ADULT_OLFACTORY_NEUROEPITHELIUM_MACROPHAGES
330	BIRC3	baculoviral IAP repeat containing 3 [Source:HGNC Symbol;Acc:HGNC:591]	MURARO_PANCREAS_DUCTAL_CELL		FAN_OVARY_CL4_T_LYMPHOCYTE_NK_CELL_1	MANNO_MIDBRAIN_NEUROTYPES_HMGL	BUSSLINGER_GASTRIC_IMMUNE_CELLS				TRAVAGLINI_LUNG_BASOPHIL_MAST_2_CELL				MURARO_PANCREAS_ACINAR_CELL	GAO_LARGE_INTESTINE_24W_C11_PANETH_LIKE_CELL								AIZARANI_LIVER_C24_EPCAM_POS_BILE_DUCT_CELLS_3			FAN_OVARY_CL12_T_LYMPHOCYTE_NK_CELL_2	AIZARANI_LIVER_C39_EPCAM_POS_BILE_DUCT_CELLS_4			DURANTE_ADULT_OLFACTORY_NEUROEPITHELIUM_MAST_CELLS			FAN_OVARY_CL18_B_LYMPHOCYTE
3105	HLA-A	major histocompatibility complex, class I, A [Source:HGNC Symbol;Acc:HGNC:4931]	MURARO_PANCREAS_DUCTAL_CELL		FAN_OVARY_CL4_T_LYMPHOCYTE_NK_CELL_1		BUSSLINGER_GASTRIC_IMMUNE_CELLS	FAN_OVARY_CL13_MONOCYTE_MACROPHAGE		FAN_OVARY_CL9_PUTATIVE_APOPTOTIC_ENDOTHELIAL_CELL			TRAVAGLINI_LUNG_TREM2_DENDRITIC_CELL					CUI_DEVELOPING_HEART_C8_MACROPHAGE		HU_FETAL_RETINA_MICROGLIA	CUI_DEVELOPING_HEART_C9_B_T_CELL		FAN_OVARY_CL7_ANGEIOGENIC_ENDOTHELIAL_CELL			FAN_OVARY_CL16_LYMPHATIC_ENDOTHELIAL_CELL	FAN_OVARY_CL12_T_LYMPHOCYTE_NK_CELL_2		BUSSLINGER_DUODENAL_IMMUNE_CELLS	HU_FETAL_RETINA_FIBROBLAST			FAN_EMBRYONIC_CTX_BRAIN_MYELOID	FAN_OVARY_CL18_B_LYMPHOCYTE														FAN_EMBRYONIC_CTX_BIG_GROUPS_BRAIN_IMMUNE
3133	HLA-E	major histocompatibility complex, class I, E [Source:HGNC Symbol;Acc:HGNC:4962]	MURARO_PANCREAS_DUCTAL_CELL		FAN_OVARY_CL4_T_LYMPHOCYTE_NK_CELL_1		BUSSLINGER_GASTRIC_IMMUNE_CELLS			FAN_OVARY_CL9_PUTATIVE_APOPTOTIC_ENDOTHELIAL_CELL		ZHONG_PFC_MAJOR_TYPES_MICROGLIA						CUI_DEVELOPING_HEART_C8_MACROPHAGE	FAN_EMBRYONIC_CTX_BIG_GROUPS_MICROGLIA	HU_FETAL_RETINA_MICROGLIA	CUI_DEVELOPING_HEART_C9_B_T_CELL		FAN_OVARY_CL7_ANGEIOGENIC_ENDOTHELIAL_CELL		AIZARANI_LIVER_C29_MVECS_2	FAN_OVARY_CL16_LYMPHATIC_ENDOTHELIAL_CELL	FAN_OVARY_CL12_T_LYMPHOCYTE_NK_CELL_2		BUSSLINGER_DUODENAL_IMMUNE_CELLS	HU_FETAL_RETINA_FIBROBLAST									TRAVAGLINI_LUNG_PLATELET_MEGAKARYOCYTE_CELL									FAN_EMBRYONIC_CTX_BIG_GROUPS_BRAIN_IMMUNE
5996	RGS1	regulator of G protein signaling 1 [Source:HGNC Symbol;Acc:HGNC:9991]	MURARO_PANCREAS_DUCTAL_CELL			MANNO_MIDBRAIN_NEUROTYPES_HMGL	BUSSLINGER_GASTRIC_IMMUNE_CELLS	FAN_OVARY_CL13_MONOCYTE_MACROPHAGE			TRAVAGLINI_LUNG_BASOPHIL_MAST_2_CELL	ZHONG_PFC_MAJOR_TYPES_MICROGLIA					TRAVAGLINI_LUNG_BRONCHIAL_VESSEL_2_CELL	CUI_DEVELOPING_HEART_C8_MACROPHAGE	FAN_EMBRYONIC_CTX_BIG_GROUPS_MICROGLIA	HU_FETAL_RETINA_MICROGLIA	CUI_DEVELOPING_HEART_C9_B_T_CELL								BUSSLINGER_DUODENAL_IMMUNE_CELLS		DURANTE_ADULT_OLFACTORY_NEUROEPITHELIUM_MAST_CELLS					CUI_DEVELOPING_HEART_C7_MAST_CELL				DESCARTES_FETAL_CEREBELLUM_MICROGLIA									DURANTE_ADULT_OLFACTORY_NEUROEPITHELIUM_MACROPHAGES
8878	SQSTM1	sequestosome 1 [Source:HGNC Symbol;Acc:HGNC:11280]	MURARO_PANCREAS_DUCTAL_CELL			MANNO_MIDBRAIN_NEUROTYPES_HMGL		FAN_OVARY_CL13_MONOCYTE_MACROPHAGE		FAN_OVARY_CL9_PUTATIVE_APOPTOTIC_ENDOTHELIAL_CELL	TRAVAGLINI_LUNG_BASOPHIL_MAST_2_CELL		TRAVAGLINI_LUNG_TREM2_DENDRITIC_CELL	FAN_OVARY_CL17_PUTATIVE_APOPTOTIC_SMOOTH_MUSCLE_CELL	MURARO_PANCREAS_ACINAR_CELL													AIZARANI_LIVER_C39_EPCAM_POS_BILE_DUCT_CELLS_4						FAN_OVARY_CL18_B_LYMPHOCYTE		CUI_DEVELOPING_HEART_C7_MAST_CELL		MANNO_MIDBRAIN_NEUROTYPES_HENDO	TRAVAGLINI_LUNG_PLATELET_MEGAKARYOCYTE_CELL
1509	CTSD	cathepsin D [Source:HGNC Symbol;Acc:HGNC:2529]	MURARO_PANCREAS_DUCTAL_CELL			MANNO_MIDBRAIN_NEUROTYPES_HMGL		FAN_OVARY_CL13_MONOCYTE_MACROPHAGE				ZHONG_PFC_MAJOR_TYPES_MICROGLIA	TRAVAGLINI_LUNG_TREM2_DENDRITIC_CELL		MURARO_PANCREAS_ACINAR_CELL			CUI_DEVELOPING_HEART_C8_MACROPHAGE	FAN_EMBRYONIC_CTX_BIG_GROUPS_MICROGLIA	HU_FETAL_RETINA_MICROGLIA						FAN_OVARY_CL16_LYMPHATIC_ENDOTHELIAL_CELL										CUI_DEVELOPING_HEART_C7_MAST_CELL					TRAVAGLINI_LUNG_PROLIFERATING_MACROPHAGE_CELL		AIZARANI_LIVER_C9_LSECS_1	FAN_OVARY_CL14_MATURE_SMOOTH_MUSCLE_CELL
968	CD68	CD68 molecule [Source:HGNC Symbol;Acc:HGNC:1693]	MURARO_PANCREAS_DUCTAL_CELL			MANNO_MIDBRAIN_NEUROTYPES_HMGL		FAN_OVARY_CL13_MONOCYTE_MACROPHAGE				ZHONG_PFC_MAJOR_TYPES_MICROGLIA	TRAVAGLINI_LUNG_TREM2_DENDRITIC_CELL			GAO_LARGE_INTESTINE_24W_C11_PANETH_LIKE_CELL		CUI_DEVELOPING_HEART_C8_MACROPHAGE	FAN_EMBRYONIC_CTX_BIG_GROUPS_MICROGLIA															FAN_OVARY_CL18_B_LYMPHOCYTE						DESCARTES_FETAL_CEREBELLUM_MICROGLIA	TRAVAGLINI_LUNG_PROLIFERATING_MACROPHAGE_CELL								DURANTE_ADULT_OLFACTORY_NEUROEPITHELIUM_MACROPHAGES
713	C1QB	complement C1q B chain [Source:HGNC Symbol;Acc:HGNC:1242]	MURARO_PANCREAS_DUCTAL_CELL			MANNO_MIDBRAIN_NEUROTYPES_HMGL						ZHONG_PFC_MAJOR_TYPES_MICROGLIA	TRAVAGLINI_LUNG_TREM2_DENDRITIC_CELL			GAO_LARGE_INTESTINE_24W_C11_PANETH_LIKE_CELL		CUI_DEVELOPING_HEART_C8_MACROPHAGE	FAN_EMBRYONIC_CTX_BIG_GROUPS_MICROGLIA	HU_FETAL_RETINA_MICROGLIA		TRAVAGLINI_LUNG_MESOTHELIAL_CELL																		DESCARTES_FETAL_CEREBELLUM_MICROGLIA	TRAVAGLINI_LUNG_PROLIFERATING_MACROPHAGE_CELL								DURANTE_ADULT_OLFACTORY_NEUROEPITHELIUM_MACROPHAGES
6778	STAT6	signal transducer and activator of transcription 6 [Source:HGNC Symbol;Acc:HGNC:11368]	MURARO_PANCREAS_DUCTAL_CELL			MANNO_MIDBRAIN_NEUROTYPES_HMGL									MURARO_PANCREAS_ACINAR_CELL																							MANNO_MIDBRAIN_NEUROTYPES_HENDO
51330	TNFRSF12A	TNF receptor superfamily member 12A [Source:HGNC Symbol;Acc:HGNC:18152]	MURARO_PANCREAS_DUCTAL_CELL						TRAVAGLINI_LUNG_EREG_DENDRITIC_CELL	FAN_OVARY_CL9_PUTATIVE_APOPTOTIC_ENDOTHELIAL_CELL				FAN_OVARY_CL17_PUTATIVE_APOPTOTIC_SMOOTH_MUSCLE_CELL	MURARO_PANCREAS_ACINAR_CELL		TRAVAGLINI_LUNG_BRONCHIAL_VESSEL_2_CELL					TRAVAGLINI_LUNG_MESOTHELIAL_CELL		AIZARANI_LIVER_C24_EPCAM_POS_BILE_DUCT_CELLS_3				AIZARANI_LIVER_C39_EPCAM_POS_BILE_DUCT_CELLS_4							FAN_OVARY_CL11_MURAL_GRANULOSA_CELL
358	AQP1	aquaporin 1 (Colton blood group) [Source:HGNC Symbol;Acc:HGNC:633]	MURARO_PANCREAS_DUCTAL_CELL							FAN_OVARY_CL9_PUTATIVE_APOPTOTIC_ENDOTHELIAL_CELL													FAN_OVARY_CL7_ANGEIOGENIC_ENDOTHELIAL_CELL	AIZARANI_LIVER_C24_EPCAM_POS_BILE_DUCT_CELLS_3	AIZARANI_LIVER_C29_MVECS_2																						CUI_DEVELOPING_HEART_VALVAR_ENDOTHELIAL_CELL
3725	JUN	Jun proto-oncogene, AP-1 transcription factor subunit [Source:HGNC Symbol;Acc:HGNC:6204]	MURARO_PANCREAS_DUCTAL_CELL									ZHONG_PFC_MAJOR_TYPES_MICROGLIA			MURARO_PANCREAS_ACINAR_CELL				FAN_EMBRYONIC_CTX_BIG_GROUPS_MICROGLIA				FAN_OVARY_CL7_ANGEIOGENIC_ENDOTHELIAL_CELL			FAN_OVARY_CL16_LYMPHATIC_ENDOTHELIAL_CELL			BUSSLINGER_DUODENAL_IMMUNE_CELLS	HU_FETAL_RETINA_FIBROBLAST								MANNO_MIDBRAIN_NEUROTYPES_HENDO						FAN_OVARY_CL14_MATURE_SMOOTH_MUSCLE_CELL
977	CD151	CD151 molecule (Raph blood group) [Source:HGNC Symbol;Acc:HGNC:1630]	MURARO_PANCREAS_DUCTAL_CELL										TRAVAGLINI_LUNG_TREM2_DENDRITIC_CELL	FAN_OVARY_CL17_PUTATIVE_APOPTOTIC_SMOOTH_MUSCLE_CELL	MURARO_PANCREAS_ACINAR_CELL								FAN_OVARY_CL7_ANGEIOGENIC_ENDOTHELIAL_CELL	AIZARANI_LIVER_C24_EPCAM_POS_BILE_DUCT_CELLS_3	AIZARANI_LIVER_C29_MVECS_2	FAN_OVARY_CL16_LYMPHATIC_ENDOTHELIAL_CELL		AIZARANI_LIVER_C39_EPCAM_POS_BILE_DUCT_CELLS_4									BUSSLINGER_GASTRIC_ISTHMUS_CELLS		TRAVAGLINI_LUNG_PLATELET_MEGAKARYOCYTE_CELL		TRAVAGLINI_LUNG_PROLIFERATING_MACROPHAGE_CELL			FAN_OVARY_CL14_MATURE_SMOOTH_MUSCLE_CELL
10158	PDZK1IP1	PDZK1 interacting protein 1 [Source:HGNC Symbol;Acc:HGNC:16887]	MURARO_PANCREAS_DUCTAL_CELL												MURARO_PANCREAS_ACINAR_CELL							TRAVAGLINI_LUNG_MESOTHELIAL_CELL		AIZARANI_LIVER_C24_EPCAM_POS_BILE_DUCT_CELLS_3															TRAVAGLINI_LUNG_PLATELET_MEGAKARYOCYTE_CELL							BUSSLINGER_ESOPHAGEAL_LATE_SUPRABASAL_CELLS
3688	ITGB1	integrin subunit beta 1 [Source:HGNC Symbol;Acc:HGNC:6153]	MURARO_PANCREAS_DUCTAL_CELL																					AIZARANI_LIVER_C24_EPCAM_POS_BILE_DUCT_CELLS_3				AIZARANI_LIVER_C39_EPCAM_POS_BILE_DUCT_CELLS_4		HU_FETAL_RETINA_FIBROBLAST					FAN_OVARY_CL11_MURAL_GRANULOSA_CELL		BUSSLINGER_GASTRIC_ISTHMUS_CELLS	MANNO_MIDBRAIN_NEUROTYPES_HENDO	TRAVAGLINI_LUNG_PLATELET_MEGAKARYOCYTE_CELL					FAN_OVARY_CL14_MATURE_SMOOTH_MUSCLE_CELL
9636	ISG15	ISG15 ubiquitin like modifier [Source:HGNC Symbol;Acc:HGNC:4053]		TRAVAGLINI_LUNG_OLR1_CLASSICAL_MONOCYTE_CELL	FAN_OVARY_CL4_T_LYMPHOCYTE_NK_CELL_1			FAN_OVARY_CL13_MONOCYTE_MACROPHAGE		FAN_OVARY_CL9_PUTATIVE_APOPTOTIC_ENDOTHELIAL_CELL				FAN_OVARY_CL17_PUTATIVE_APOPTOTIC_SMOOTH_MUSCLE_CELL							CUI_DEVELOPING_HEART_C9_B_T_CELL		FAN_OVARY_CL7_ANGEIOGENIC_ENDOTHELIAL_CELL							HU_FETAL_RETINA_FIBROBLAST			FAN_EMBRYONIC_CTX_BRAIN_MYELOID					MANNO_MIDBRAIN_NEUROTYPES_HENDO						FAN_OVARY_CL14_MATURE_SMOOTH_MUSCLE_CELL				FAN_EMBRYONIC_CTX_BIG_GROUPS_BRAIN_IMMUNE
5606	MAP2K3	mitogen-activated protein kinase kinase 3 [Source:HGNC Symbol;Acc:HGNC:6843]		TRAVAGLINI_LUNG_OLR1_CLASSICAL_MONOCYTE_CELL		MANNO_MIDBRAIN_NEUROTYPES_HMGL		FAN_OVARY_CL13_MONOCYTE_MACROPHAGE	TRAVAGLINI_LUNG_EREG_DENDRITIC_CELL	FAN_OVARY_CL9_PUTATIVE_APOPTOTIC_ENDOTHELIAL_CELL				FAN_OVARY_CL17_PUTATIVE_APOPTOTIC_SMOOTH_MUSCLE_CELL																				FAN_OVARY_CL18_B_LYMPHOCYTE					TRAVAGLINI_LUNG_PLATELET_MEGAKARYOCYTE_CELL
22936	ELL2	elongation factor for RNA polymerase II 2 [Source:HGNC Symbol;Acc:HGNC:17064]		TRAVAGLINI_LUNG_OLR1_CLASSICAL_MONOCYTE_CELL		MANNO_MIDBRAIN_NEUROTYPES_HMGL			TRAVAGLINI_LUNG_EREG_DENDRITIC_CELL		TRAVAGLINI_LUNG_BASOPHIL_MAST_2_CELL																											MANNO_MIDBRAIN_NEUROTYPES_HENDO		DESCARTES_FETAL_CEREBELLUM_MICROGLIA						BUSSLINGER_ESOPHAGEAL_LATE_SUPRABASAL_CELLS
6497	SKI	SKI proto-oncogene [Source:HGNC Symbol;Acc:HGNC:10896]		TRAVAGLINI_LUNG_OLR1_CLASSICAL_MONOCYTE_CELL			BUSSLINGER_GASTRIC_IMMUNE_CELLS		TRAVAGLINI_LUNG_EREG_DENDRITIC_CELL																AIZARANI_LIVER_C29_MVECS_2
10049	DNAJB6	DnaJ heat shock protein family (Hsp40) member B6 [Source:HGNC Symbol;Acc:HGNC:14888]		TRAVAGLINI_LUNG_OLR1_CLASSICAL_MONOCYTE_CELL			BUSSLINGER_GASTRIC_IMMUNE_CELLS			FAN_OVARY_CL9_PUTATIVE_APOPTOTIC_ENDOTHELIAL_CELL	TRAVAGLINI_LUNG_BASOPHIL_MAST_2_CELL			FAN_OVARY_CL17_PUTATIVE_APOPTOTIC_SMOOTH_MUSCLE_CELL																		FAN_OVARY_CL15_SMALL_ANTRAL_FOLLICLE_GRANULOSA_CELL			FAN_OVARY_CL11_MURAL_GRANULOSA_CELL				TRAVAGLINI_LUNG_PLATELET_MEGAKARYOCYTE_CELL
7185	TRAF1	TNF receptor associated factor 1 [Source:HGNC Symbol;Acc:HGNC:12031]		TRAVAGLINI_LUNG_OLR1_CLASSICAL_MONOCYTE_CELL			BUSSLINGER_GASTRIC_IMMUNE_CELLS									GAO_LARGE_INTESTINE_24W_C11_PANETH_LIKE_CELL
5141	PDE4A	phosphodiesterase 4A [Source:HGNC Symbol;Acc:HGNC:8780]		TRAVAGLINI_LUNG_OLR1_CLASSICAL_MONOCYTE_CELL					TRAVAGLINI_LUNG_EREG_DENDRITIC_CELL		TRAVAGLINI_LUNG_BASOPHIL_MAST_2_CELL
3678	ITGA5	integrin subunit alpha 5 [Source:HGNC Symbol;Acc:HGNC:6141]		TRAVAGLINI_LUNG_OLR1_CLASSICAL_MONOCYTE_CELL					TRAVAGLINI_LUNG_EREG_DENDRITIC_CELL																AIZARANI_LIVER_C29_MVECS_2					HU_FETAL_RETINA_FIBROBLAST								MANNO_MIDBRAIN_NEUROTYPES_HENDO					AIZARANI_LIVER_C9_LSECS_1
7071	KLF10	Kruppel like factor 10 [Source:HGNC Symbol;Acc:HGNC:11810]		TRAVAGLINI_LUNG_OLR1_CLASSICAL_MONOCYTE_CELL													TRAVAGLINI_LUNG_BRONCHIAL_VESSEL_2_CELL									FAN_OVARY_CL16_LYMPHATIC_ENDOTHELIAL_CELL						FAN_OVARY_CL15_SMALL_ANTRAL_FOLLICLE_GRANULOSA_CELL										HAY_BONE_MARROW_IMMATURE_NEUTROPHIL		FAN_OVARY_CL14_MATURE_SMOOTH_MUSCLE_CELL
9120	SLC16A6	solute carrier family 16 member 6 [Source:HGNC Symbol;Acc:HGNC:10927]		TRAVAGLINI_LUNG_OLR1_CLASSICAL_MONOCYTE_CELL																																						HAY_BONE_MARROW_IMMATURE_NEUTROPHIL
5698	PSMB9	proteasome 20S subunit beta 9 [Source:HGNC Symbol;Acc:HGNC:9546]			FAN_OVARY_CL4_T_LYMPHOCYTE_NK_CELL_1		BUSSLINGER_GASTRIC_IMMUNE_CELLS	FAN_OVARY_CL13_MONOCYTE_MACROPHAGE													CUI_DEVELOPING_HEART_C9_B_T_CELL	TRAVAGLINI_LUNG_MESOTHELIAL_CELL	FAN_OVARY_CL7_ANGEIOGENIC_ENDOTHELIAL_CELL						BUSSLINGER_DUODENAL_IMMUNE_CELLS				FAN_EMBRYONIC_CTX_BRAIN_MYELOID															FAN_EMBRYONIC_CTX_BIG_GROUPS_BRAIN_IMMUNE
6890	TAP1	transporter 1, ATP binding cassette subfamily B member [Source:HGNC Symbol;Acc:HGNC:43]			FAN_OVARY_CL4_T_LYMPHOCYTE_NK_CELL_1		BUSSLINGER_GASTRIC_IMMUNE_CELLS			FAN_OVARY_CL9_PUTATIVE_APOPTOTIC_ENDOTHELIAL_CELL							TRAVAGLINI_LUNG_BRONCHIAL_VESSEL_2_CELL
919	CD247	CD247 molecule [Source:HGNC Symbol;Acc:HGNC:1677]			FAN_OVARY_CL4_T_LYMPHOCYTE_NK_CELL_1		BUSSLINGER_GASTRIC_IMMUNE_CELLS														CUI_DEVELOPING_HEART_C9_B_T_CELL								BUSSLINGER_DUODENAL_IMMUNE_CELLS
2534	FYN	FYN proto-oncogene, Src family tyrosine kinase [Source:HGNC Symbol;Acc:HGNC:4037]			FAN_OVARY_CL4_T_LYMPHOCYTE_NK_CELL_1		BUSSLINGER_GASTRIC_IMMUNE_CELLS																				FAN_OVARY_CL12_T_LYMPHOCYTE_NK_CELL_2		BUSSLINGER_DUODENAL_IMMUNE_CELLS
54386	TERF2IP	TERF2 interacting protein [Source:HGNC Symbol;Acc:HGNC:19246]			FAN_OVARY_CL4_T_LYMPHOCYTE_NK_CELL_1		BUSSLINGER_GASTRIC_IMMUNE_CELLS																						BUSSLINGER_DUODENAL_IMMUNE_CELLS
811	CALR	calreticulin [Source:HGNC Symbol;Acc:HGNC:1455]			FAN_OVARY_CL4_T_LYMPHOCYTE_NK_CELL_1			FAN_OVARY_CL13_MONOCYTE_MACROPHAGE		FAN_OVARY_CL9_PUTATIVE_APOPTOTIC_ENDOTHELIAL_CELL			TRAVAGLINI_LUNG_TREM2_DENDRITIC_CELL	FAN_OVARY_CL17_PUTATIVE_APOPTOTIC_SMOOTH_MUSCLE_CELL					FAN_EMBRYONIC_CTX_BIG_GROUPS_MICROGLIA															FAN_OVARY_CL18_B_LYMPHOCYTE			BUSSLINGER_GASTRIC_ISTHMUS_CELLS
6647	SOD1	superoxide dismutase 1 [Source:HGNC Symbol;Acc:HGNC:11179]			FAN_OVARY_CL4_T_LYMPHOCYTE_NK_CELL_1									FAN_OVARY_CL17_PUTATIVE_APOPTOTIC_SMOOTH_MUSCLE_CELL																											TRAVAGLINI_LUNG_PROLIFERATING_MACROPHAGE_CELL
4929	NR4A2	nuclear receptor subfamily 4 group A member 2 [Source:HGNC Symbol;Acc:HGNC:7981]				MANNO_MIDBRAIN_NEUROTYPES_HMGL	BUSSLINGER_GASTRIC_IMMUNE_CELLS		TRAVAGLINI_LUNG_EREG_DENDRITIC_CELL		TRAVAGLINI_LUNG_BASOPHIL_MAST_2_CELL	ZHONG_PFC_MAJOR_TYPES_MICROGLIA				GAO_LARGE_INTESTINE_24W_C11_PANETH_LIKE_CELL	TRAVAGLINI_LUNG_BRONCHIAL_VESSEL_2_CELL	CUI_DEVELOPING_HEART_C8_MACROPHAGE		HU_FETAL_RETINA_MICROGLIA									BUSSLINGER_DUODENAL_IMMUNE_CELLS		DURANTE_ADULT_OLFACTORY_NEUROEPITHELIUM_MAST_CELLS																CUI_DEVELOPING_HEART_VALVAR_ENDOTHELIAL_CELL		DURANTE_ADULT_OLFACTORY_NEUROEPITHELIUM_MACROPHAGES
8477	GPR65	G protein-coupled receptor 65 [Source:HGNC Symbol;Acc:HGNC:4517]				MANNO_MIDBRAIN_NEUROTYPES_HMGL	BUSSLINGER_GASTRIC_IMMUNE_CELLS				TRAVAGLINI_LUNG_BASOPHIL_MAST_2_CELL					GAO_LARGE_INTESTINE_24W_C11_PANETH_LIKE_CELL					CUI_DEVELOPING_HEART_C9_B_T_CELL										DURANTE_ADULT_OLFACTORY_NEUROEPITHELIUM_MAST_CELLS			FAN_OVARY_CL18_B_LYMPHOCYTE		CUI_DEVELOPING_HEART_C7_MAST_CELL
7409	VAV1	vav guanine nucleotide exchange factor 1 [Source:HGNC Symbol;Acc:HGNC:12657]				MANNO_MIDBRAIN_NEUROTYPES_HMGL	BUSSLINGER_GASTRIC_IMMUNE_CELLS					ZHONG_PFC_MAJOR_TYPES_MICROGLIA				GAO_LARGE_INTESTINE_24W_C11_PANETH_LIKE_CELL				HU_FETAL_RETINA_MICROGLIA									BUSSLINGER_DUODENAL_IMMUNE_CELLS											DESCARTES_FETAL_CEREBELLUM_MICROGLIA
23765	IL17RA	interleukin 17 receptor A [Source:HGNC Symbol;Acc:HGNC:5985]				MANNO_MIDBRAIN_NEUROTYPES_HMGL	BUSSLINGER_GASTRIC_IMMUNE_CELLS					ZHONG_PFC_MAJOR_TYPES_MICROGLIA							FAN_EMBRYONIC_CTX_BIG_GROUPS_MICROGLIA																					DESCARTES_FETAL_CEREBELLUM_MICROGLIA					AIZARANI_LIVER_C23_KUPFFER_CELLS_3
1050	CEBPA	CCAAT enhancer binding protein alpha [Source:HGNC Symbol;Acc:HGNC:1833]				MANNO_MIDBRAIN_NEUROTYPES_HMGL						ZHONG_PFC_MAJOR_TYPES_MICROGLIA	TRAVAGLINI_LUNG_TREM2_DENDRITIC_CELL																											DESCARTES_FETAL_CEREBELLUM_MICROGLIA
2773	GNAI3	G protein subunit alpha i3 [Source:HGNC Symbol;Acc:HGNC:4387]					BUSSLINGER_GASTRIC_IMMUNE_CELLS										TRAVAGLINI_LUNG_BRONCHIAL_VESSEL_2_CELL												BUSSLINGER_DUODENAL_IMMUNE_CELLS			FAN_OVARY_CL15_SMALL_ANTRAL_FOLLICLE_GRANULOSA_CELL
6310	ATXN1	ataxin 1 [Source:HGNC Symbol;Acc:HGNC:10548]					BUSSLINGER_GASTRIC_IMMUNE_CELLS																												FAN_OVARY_CL11_MURAL_GRANULOSA_CELL
9611	NCOR1	nuclear receptor corepressor 1 [Source:HGNC Symbol;Acc:HGNC:7672]					BUSSLINGER_GASTRIC_IMMUNE_CELLS																														BUSSLINGER_GASTRIC_ISTHMUS_CELLS
7707	ZNF148	zinc finger protein 148 [Source:HGNC Symbol;Acc:HGNC:12933]					BUSSLINGER_GASTRIC_IMMUNE_CELLS
2078	ERG	ETS transcription factor ERG [Source:HGNC Symbol;Acc:HGNC:3446]								FAN_OVARY_CL9_PUTATIVE_APOPTOTIC_ENDOTHELIAL_CELL															AIZARANI_LIVER_C29_MVECS_2													MANNO_MIDBRAIN_NEUROTYPES_HENDO					AIZARANI_LIVER_C9_LSECS_1
221830	POLR1F	RNA polymerase I subunit F [Source:HGNC Symbol;Acc:HGNC:18027]									TRAVAGLINI_LUNG_BASOPHIL_MAST_2_CELL
3596	IL13	interleukin 13 [Source:HGNC Symbol;Acc:HGNC:5973]									TRAVAGLINI_LUNG_BASOPHIL_MAST_2_CELL
3684	ITGAM	integrin subunit alpha M [Source:HGNC Symbol;Acc:HGNC:6149]										ZHONG_PFC_MAJOR_TYPES_MICROGLIA	TRAVAGLINI_LUNG_TREM2_DENDRITIC_CELL			GAO_LARGE_INTESTINE_24W_C11_PANETH_LIKE_CELL		CUI_DEVELOPING_HEART_C8_MACROPHAGE	FAN_EMBRYONIC_CTX_BIG_GROUPS_MICROGLIA	HU_FETAL_RETINA_MICROGLIA																CUI_DEVELOPING_HEART_C7_MAST_CELL				DESCARTES_FETAL_CEREBELLUM_MICROGLIA					AIZARANI_LIVER_C23_KUPFFER_CELLS_3
3006	H1-2	H1.2 linker histone, cluster member [Source:HGNC Symbol;Acc:HGNC:4716]										ZHONG_PFC_MAJOR_TYPES_MICROGLIA							FAN_EMBRYONIC_CTX_BIG_GROUPS_MICROGLIA															FAN_OVARY_CL18_B_LYMPHOCYTE					TRAVAGLINI_LUNG_PLATELET_MEGAKARYOCYTE_CELL		TRAVAGLINI_LUNG_PROLIFERATING_MACROPHAGE_CELL
10935	PRDX3	peroxiredoxin 3 [Source:HGNC Symbol;Acc:HGNC:9354]											TRAVAGLINI_LUNG_TREM2_DENDRITIC_CELL									TRAVAGLINI_LUNG_MESOTHELIAL_CELL										FAN_OVARY_CL15_SMALL_ANTRAL_FOLLICLE_GRANULOSA_CELL									TRAVAGLINI_LUNG_PROLIFERATING_MACROPHAGE_CELL
10533	ATG7	autophagy related 7 [Source:HGNC Symbol;Acc:HGNC:16935]											TRAVAGLINI_LUNG_TREM2_DENDRITIC_CELL																											DESCARTES_FETAL_CEREBELLUM_MICROGLIA
2260	FGFR1	fibroblast growth factor receptor 1 [Source:HGNC Symbol;Acc:HGNC:3688]												FAN_OVARY_CL17_PUTATIVE_APOPTOTIC_SMOOTH_MUSCLE_CELL																HU_FETAL_RETINA_FIBROBLAST													AIZARANI_LIVER_C9_LSECS_1
51	ACOX1	acyl-CoA oxidase 1 [Source:HGNC Symbol;Acc:HGNC:119]													MURARO_PANCREAS_ACINAR_CELL
4282	MIF	macrophage migration inhibitory factor [Source:HGNC Symbol;Acc:HGNC:7097]																				TRAVAGLINI_LUNG_MESOTHELIAL_CELL										FAN_OVARY_CL15_SMALL_ANTRAL_FOLLICLE_GRANULOSA_CELL
4701	NDUFA7	NADH:ubiquinone oxidoreductase subunit A7 [Source:HGNC Symbol;Acc:HGNC:7691]																				TRAVAGLINI_LUNG_MESOTHELIAL_CELL										FAN_OVARY_CL15_SMALL_ANTRAL_FOLLICLE_GRANULOSA_CELL
5584	PRKCI	protein kinase C iota [Source:HGNC Symbol;Acc:HGNC:9404]																				TRAVAGLINI_LUNG_MESOTHELIAL_CELL
10984	KCNQ1OT1	KCNQ1 opposite strand/antisense transcript 1 [Source:HGNC Symbol;Acc:HGNC:6295]																												HU_FETAL_RETINA_FIBROBLAST					FAN_OVARY_CL11_MURAL_GRANULOSA_CELL
6424	SFRP4	secreted frizzled related protein 4 [Source:HGNC Symbol;Acc:HGNC:10778]																																	FAN_OVARY_CL11_MURAL_GRANULOSA_CELL
7153	TOP2A	DNA topoisomerase II alpha [Source:HGNC Symbol;Acc:HGNC:11989]																																			BUSSLINGER_GASTRIC_ISTHMUS_CELLS				TRAVAGLINI_LUNG_PROLIFERATING_MACROPHAGE_CELL
79071	ELOVL6	ELOVL fatty acid elongase 6 [Source:HGNC Symbol;Acc:HGNC:15829]																																			BUSSLINGER_GASTRIC_ISTHMUS_CELLS
2063	NR2F6	nuclear receptor subfamily 2 group F member 6 [Source:HGNC Symbol;Acc:HGNC:7977]																																			BUSSLINGER_GASTRIC_ISTHMUS_CELLS
4843	NOS2	nitric oxide synthase 2 [Source:HGNC Symbol;Acc:HGNC:7873]																																				MANNO_MIDBRAIN_NEUROTYPES_HENDO
3660	IRF2	interferon regulatory factor 2 [Source:HGNC Symbol;Acc:HGNC:6117]																																				MANNO_MIDBRAIN_NEUROTYPES_HENDO
2057	EPOR	erythropoietin receptor [Source:HGNC Symbol;Acc:HGNC:3416]																																					TRAVAGLINI_LUNG_PLATELET_MEGAKARYOCYTE_CELL				AIZARANI_LIVER_C9_LSECS_1
10014	HDAC5	histone deacetylase 5 [Source:HGNC Symbol;Acc:HGNC:14068]																																					TRAVAGLINI_LUNG_PLATELET_MEGAKARYOCYTE_CELL
4174	MCM5	minichromosome maintenance complex component 5 [Source:HGNC Symbol;Acc:HGNC:6948]																																							TRAVAGLINI_LUNG_PROLIFERATING_MACROPHAGE_CELL
6367	CCL22	C-C motif chemokine ligand 22 [Source:HGNC Symbol;Acc:HGNC:10621]
4803	NGF	nerve growth factor [Source:HGNC Symbol;Acc:HGNC:7808]
383	ARG1	arginase 1 [Source:HGNC Symbol;Acc:HGNC:663]
5605	MAP2K2	mitogen-activated protein kinase kinase 2 [Source:HGNC Symbol;Acc:HGNC:6842]
10471	PFDN6	prefoldin subunit 6 [Source:HGNC Symbol;Acc:HGNC:4926]
55156	ARMC1	armadillo repeat containing 1 [Source:HGNC Symbol;Acc:HGNC:17684]
1241	LTB4R	leukotriene B4 receptor [Source:HGNC Symbol;Acc:HGNC:6713]
6416	MAP2K4	mitogen-activated protein kinase kinase 4 [Source:HGNC Symbol;Acc:HGNC:6844]
7189	TRAF6	TNF receptor associated factor 6 [Source:HGNC Symbol;Acc:HGNC:12036]
1178	CLC	Charcot-Leyden crystal galectin [Source:HGNC Symbol;Acc:HGNC:2014]
4087	SMAD2	SMAD family member 2 [Source:HGNC Symbol;Acc:HGNC:6768]
5229	PGGT1B	protein geranylgeranyltransferase type I subunit beta [Source:HGNC Symbol;Acc:HGNC:8895]
54106	TLR9	toll like receptor 9 [Source:HGNC Symbol;Acc:HGNC:15633]
7186	TRAF2	TNF receptor associated factor 2 [Source:HGNC Symbol;Acc:HGNC:12032]
[truncated: 53 more columns]

## Sheet: (g) LT down
Supplementary Table g		Chemical and Genetic Perturbation (CGP) enrichment (MSigDB) in downregulated genes in Leishmania-infected vs. unifected LT-HSC ("LT Down") , quantification by nCounter digital transcriptomics
Collection(s):	CGP
# overlaps shown:	100	Myeloid cell gene sets
# genesets in collections:	3368	CD34+/HSPC gene sets
# genes in comparison (n):	26	COVID19/SARSCOV2/hypoxia gene sets
# genes in universe (N):	40312
Gene Set Name	# Genes in Gene Set (K)	Description	# Genes in Overlap (k)	k/K	p-value	FDR q-value
RUTELLA_RESPONSE_TO_HGF_VS_CSF2RB_AND_IL4_DN	250	Genes down-regulated in peripheral blood mononucleocytes by HGF [GeneID=3082] compared to those regulated by CSF2RB (GM-CSF) and IL4 [GeneID=1437;3565].	6	0.024	1.11e-08	3.74e-05
MARKEY_RB1_ACUTE_LOF_DN	229	Genes down-regulated in adult fibroblasts with inactivated RB1 [GeneID=5925] by Cre-lox: acute loss of function (LOF) of RB1.	5	0.0218	3.38e-07	0.000569
ALTEMEIER_RESPONSE_TO_LPS_WITH_MECHANICAL_VENTILATION	125	Genes up-regulated in lung tissue upon LPS aspiration with mechanical ventilation (MV) compared to control (PBS aspiration without MV).	4	0.032	1.25e-06	0.00115
WALLACE_PROSTATE_CANCER_RACE_UP	304	Genes up-regulated in prostate cancer samples from African-American patients compared to those from the European-American patients.	5	0.0164	1.36e-06	0.00115
KRASNOSELSKAYA_ILF3_TARGETS_UP	40	Up-regulated in GHOST(3)CXCR4 cells (osteosarcoma) upon ectopic expression of ILF3 [GeneID=3609].	3	0.075	2.32e-06	0.00134
RUTELLA_RESPONSE_TO_CSF2RB_AND_IL4_UP	341	Genes up-regulated in peripheral blood monocytes by CSF2RB (GM-CSF) and IL4 [GeneID=1437;3565].	5	0.0147	2.39e-06	0.00134
KAAB_FAILED_HEART_VENTRICLE_DN	44	Genes down-regulated in the ventricles of failing hearts (DCM and ICM) compared to the healthy controls.	3	0.0682	3.1e-06	0.00146
RHEIN_ALL_GLUCOCORTICOID_THERAPY_DN	368	Genes down-regulated in ALL (acute lymphoblastic leukemia) blasts after 1 week of treatment with glucocorticoids.	5	0.0136	3.47e-06	0.00146
WONG_ADULT_TISSUE_STEM_MODULE	719	The 'adult tissue stem' module: genes coordinately up-regulated in a compendium of adult tissue stem cells.	6	0.0083	5.35e-06	0.00196
GRAHAM_CML_DIVIDING_VS_NORMAL_QUIESCENT_UP	184	Genes up-regulated in quiescent CD34+ [GeneID=8842] cells isolated from peripheral blood of normal donors compared to the dividing cells from CML (chronic myeloid leukemia) patients.	4	0.0217	5.81e-06	0.00196
ZAMORA_NOS2_TARGETS_UP	56	Up-regulated in hepatocytes upon expression of NOS2 [GeneID=4843].	3	0.0536	6.45e-06	0.00198
NADLER_OBESITY_UP	60	Genes up-regulated in adipose tissue from obese mouse strains compared to the lean ones.	3	0.05	7.95e-06	0.00223
YOSHIMURA_MAPK8_TARGETS_UP	1226	Genes up-regulated in vascular smooth muscle cells (VSMC) by MAPK8 (JNK1) [GeneID=5599].	7	0.0057	9.37e-06	0.00243
HOWLIN_PUBERTAL_MAMMARY_GLAND	67	Genes up-regulated in pubertal mammary glands compared to mammary glands from other developmental stages.	3	0.0448	1.11e-05	0.00267
RHEIN_ALL_GLUCOCORTICOID_THERAPY_UP	76	Genes up-regulated in ALL (acute lymphoblastic leukemia) blasts after 1 week of treatment with glucocorticoids.	3	0.0395	1.62e-05	0.00364
GRAHAM_CML_QUIESCENT_VS_NORMAL_QUIESCENT_UP	94	Genes up-regulated in quiescent (G0) CD34+ [GeneID=8842] cells isolated from peripheral blood of CML (chronic myeloid leukemia) patients compared to the quiescent cells from normal donors.	3	0.0319	3.07e-05	0.00615
GRAHAM_CML_DIVIDING_VS_NORMAL_DIVIDING_UP	13	Genes up-regulated in dividing CD34+ [GeneID=8842] cells isolated from peripheral blood of CML (chronic myeloid leukemia) patients compared to the dividing cells from normal donors.	2	0.1538	3.11e-05	0.00615
BOWIE_RESPONSE_TO_EXTRACELLULAR_MATRIX	17	Genes up-regulated by growing HMEC-E6 cells (mammary epithelial cells damaged by expression of HPV-16 E6 [GeneID=1489078]) in extracellular matrix (ECM).	2	0.1176	5.41e-05	0.00994
LENAOUR_DENDRITIC_CELL_MATURATION_UP	116	Genes up-regulated during in vitro maturation of CD14+ [GeneID=929] monocytes (day 0) into immature (day 7) and mature dendritic cells (day 14).	3	0.0259	5.75e-05	0.00994
ICHIBA_GRAFT_VERSUS_HOST_DISEASE_D7_UP	117	Hepatic graft versus host disease (GVHD), day 7: up-regulated in allogeneic vs syngeneic bone marrow transplant.	3	0.0256	5.9e-05	0.00994
BLALOCK_ALZHEIMERS_DISEASE_UP	1673	Genes up-regulated in brain from patients with Alzheimer's disease.	7	0.0042	6.87e-05	0.011
KUROZUMI_RESPONSE_TO_ONCOCYTIC_VIRUS_AND_CYCLIC_RGD	20	Inflammatory cytokines and their receptors moduated in brain tumors in response to treatment with cyclic RGD peptide prior to the oncocytic virus therapy.	2	0.1	7.55e-05	0.0114
GOLDRATH_ANTIGEN_RESPONSE	359	Genes up-regulated at the peak of an antigen response of naive CD8+ [GeneID=925;926] T-cells.	4	0.0111	7.92e-05	0.0114
DEBOSSCHER_NFKB_TARGETS_REPRESSED_BY_GLUCOCORTICOIDS	21	NF-kB-driven pro-inflammatory genes that are negatively regulated by glucocorticoids.	2	0.0952	8.34e-05	0.0114
GERY_CEBP_TARGETS	132	Genes changed in NIH 3T3 cells (embryonic fibroblast) by expression of one or more of C/EBP proteins: CEBPA, CEBPB, CEBPG, and CEBPD [GeneID=1050;1051;1054;1052].	3	0.0227	8.44e-05	0.0114
ICHIBA_GRAFT_VERSUS_HOST_DISEASE_35D_UP	144	Hepatic graft versus host disease (GVHD), day 35: genes up-regulated in allogeneic vs syngeneic bone marrow transplant.	3	0.0208	0.000109	0.0142
NAKAJIMA_EOSINOPHIL	25	Top 30 increased eosinophil specific transcripts.	2	0.08	0.000119	0.0148
CHIANG_LIVER_CANCER_SUBCLASS_INTERFERON_UP	26	All marker genes up-regulated in the 'interferon' subclass of hepatocellular carcinoma (HCC).	2	0.0769	0.000129	0.0154
ONKEN_UVEAL_MELANOMA_UP	789	Genes up-regulated in uveal melanoma: class 2 vs class 1 tumors.	5	0.0063	0.000133	0.0154
RUTELLA_RESPONSE_TO_HGF_UP	422	Genes up-regulated in peripheral blood monocytes by HGF [GeneID=3082].	4	0.0095	0.000147	0.0163
HWANG_PROSTATE_CANCER_MARKERS	28	Proteins implicated in prostate carcinogenesis.	2	0.0714	0.00015	0.0163
DIRMEIER_LMP1_RESPONSE_LATE_DN	30	Cluster 4: genes down-regulated in B2264-19/3 cells (primary B lymphocytes) within 60-180 min after activation of LMP1 (an oncogene encoded by Epstein-Barr virus, EBV).	2	0.0667	0.000172	0.0176
KAMIKUBO_MYELOID_CEBPA_NETWORK	30	Network of differentially expressed myeloid genes centered around CEBPA [GeneID=1050].	2	0.0667	0.000172	0.0176
UEDA_PERIFERAL_CLOCK	170	Molecular timetable composed of 162 time-indicating genes (182 probes) in the peripheral (liver) clock.	3	0.0176	0.000178	0.0177
FERNANDEZ_BOUND_BY_MYC	181	Genes identified by ChIP within the high-affinity group of MYC [GeneID=4609] targets.	3	0.0166	0.000215	0.0204
DIAZ_CHRONIC_MEYLOGENOUS_LEUKEMIA_UP	1398	Genes up-regulated in CD34+ [GeneID=947] cells isolated from bone marrow of CML (chronic myelogenous leukemia) patients, compared to those from normal donors.	6	0.0043	0.000218	0.0204
MATSUDA_NATURAL_KILLER_DIFFERENTIATION	485	Genes changed between developmental stages of Valpha14i natural killer T lymphocyte cells (NKT).	4	0.0082	0.000251	0.0221
RIZ_ERYTHROID_DIFFERENTIATION_HBZ	37	Selected gradually up-regulated genes whose expression profile follows that of HBZ [GeneID=3050] in the TLX1 [GeneID=3195] Tet On iEBHX15-4 cells (pro-erythroblasts).	2	0.0541	0.000263	0.0221
TONKS_TARGETS_OF_RUNX1_RUNX1T1_FUSION_HSC_DN	194	Genes down-regulated in normal hematopoietic progenitors by RUNX1-RUNX1T1 [GeneID=861;862] fusion.	3	0.0155	0.000263	0.0221
YAGI_AML_FAB_MARKERS	194	Genes specifically expressed in FAB subtypes M2, M4, M5 and M7 of pediatric AML (acute myeloid leukemia).	3	0.0155	0.000263	0.0221
LOPEZ_MBD_TARGETS	954	Genes up-regulated in HeLa cells (cervical cancer) after simultaneus knockdown of all three MBD (methyl-CpG binding domain) proteins MeCP2, MBD1 and MBD2 [GeneID=4204;4152;8932] by RNAi.	5	0.0052	0.00032	0.0262
ENK_UV_RESPONSE_KERATINOCYTE_UP	534	Genes up-regulated in NHEK cells (normal epidermal keratinocytes) after UVB irradiation.	4	0.0075	0.000361	0.029
ZHAN_MULTIPLE_MYELOMA_CD2_DN	47	Top 50 down-regulated genes in cluster CD-2 of multiple myeloma samples with the charachteristic expression spike of CCND3 [GeneID=896].	2	0.0426	0.000425	0.0333
PARK_APL_PATHOGENESIS_DN	48	Genes down-regulated in U937 cells (acute promyelocytic leukemia, APL) expressing RARA [GeneID=5914] fused with either PML or PLZF [GeneID=5371;7704].	2	0.0417	0.000443	0.0339
JAATINEN_HEMATOPOIETIC_STEM_CELL_DN	235	Genes down-regulated in CD133+ [GeneID=8842] cells (hematopoietic stem cells, HSC) compared to the CD133- cells.	3	0.0128	0.000461	0.0345
LEE_RECENT_THYMIC_EMIGRANT	237	Candidate genes specific for recent thymic emigrants (RTEs).	3	0.0127	0.000472	0.0346
RUTELLA_RESPONSE_TO_HGF_DN	240	Genes down-regulated in peripheral blood monocytes by HGF [GeneID=3082].	3	0.0125	0.00049	0.0351
WINTER_HYPOXIA_METAGENE	243	Genes regulated by hypoxia, based on literature searches.	3	0.0123	0.000508	0.0356
DEMAGALHAES_AGING_UP	54	Genes consistently overexpressed with age, based on meta-analysis of microarray data.	2	0.037	0.000561	0.0378
WIERENGA_STAT5A_TARGETS_GROUP2	54	Genes up-regulated in a linear fashion in CD34+ [GeneID=947] cells upon increasing activity levels of STAT5A [GeneID=6776]; predominant long-term growth and self-renewal phenotype.	2	0.037	0.000561	0.0378
QI_PLASMACYTOMA_UP	254	Up-regulated genes that best disciminate plasmablastic plasmacytoma from plasmacytic plasmacytoma tumors.	3	0.0118	0.000577	0.0381
GARGALOVIC_RESPONSE_TO_OXIDIZED_PHOSPHOLIPIDS_TURQUOISE_DN	56	Genes from the turquoise module which are dn-regulated in HAEC cells (primary aortic endothelium) after exposure to the oxidized 1-palmitoyl-2-arachidonyl-sn-3-glycerophosphorylcholine (oxPAPC).	2	0.0357	0.000603	0.0383
TONKS_TARGETS_OF_RUNX1_RUNX1T1_FUSION_MONOCYTE_DN	56	Genes down-regulated in monocytes by RUNX1-RUNX1T1 [GeneID=861;862] fusion.	2	0.0357	0.000603	0.0383
AFFAR_YY1_TARGETS_DN	262	Genes down-regulated in MEF cells (embryonic fibroblast) expressing ~25% of YY1 [GeneID=7528].	3	0.0115	0.000632	0.0394
GRAHAM_CML_QUIESCENT_VS_NORMAL_DIVIDING_UP	59	Genes up-regulated in quescent CD34+ [GeneID=8842] cells isolated from peripheral blood of CML (chronic myeloblastic leukemia) patients compared to the dividing cells from normal donors.	2	0.0339	0.000669	0.0397
HOLLMANN_APOPTOSIS_VIA_CD40_DN	268	Genes down-regulated in DLBCL (diffuse large B-cell lymphoma) cell lines sensitive to stimulation of CD40 [GeneID=958] relative to the resistant ones.	3	0.0112	0.000675	0.0397
HERNANDEZ_MITOTIC_ARREST_BY_DOCETAXEL_2_UP	61	Genes up-regulated in MDA-MB-231 cells (breast cancer, mutated TP53 [GeneID=7157]) undergoing mitotic arrest and apoptosis after treatment with 100 nM docetaxel [PubChem=148124].	2	0.0328	0.000715	0.0397
MARIADASON_REGULATED_BY_HISTONE_ACETYLATION_UP	61	Cluster 9: genes up-regulated in SW260 cells (colon cancer) by sodium butyrate and TSA [PubChem=5222465;5562] with the same kinetics with which each alters the level of histone H4 acetylation.	2	0.0328	0.000715	0.0397
DAZARD_UV_RESPONSE_CLUSTER_G1	62	Cluster G1: genes most highly up-regulated in NHEK cells (normal keratinocyte) between 6 h and 12 h after UV-B irradiation.	2	0.0323	0.000739	0.0397
HOSHIDA_LIVER_CANCER_LATE_RECURRENCE_UP	62	Genes whose expression correlated with higher risk of late recurrence of hepatocellular carcinoma (HCC).	2	0.0323	0.000739	0.0397
BUYTAERT_PHOTODYNAMIC_THERAPY_STRESS_DN	647	Genes down-regulated in T24 (bladder cancer) cells in response to the photodynamic therapy (PDT) stress.	4	0.0062	0.000742	0.0397
LINDSTEDT_DENDRITIC_CELL_MATURATION_C	63	Maturation of monocyte-derived dendritic cells (DC) in response to inflammatory stimuli: genes up-regulated only at 48 hr after the stimulation (cluster C).	2	0.0317	0.000763	0.0397
LINDSTEDT_DENDRITIC_CELL_MATURATION_D	63	Genes down-regulated during the course of maturation of monocyte-derived dendritic cells (DC) in response to inflammatory stimuli (cluster D).	2	0.0317	0.000763	0.0397
GRAESSMANN_APOPTOSIS_BY_DOXORUBICIN_UP	1155	Genes up-regulated in ME-A cells (breast cancer) undergoing apoptosis in response to doxorubicin [PubChem=31703].	5	0.0043	0.000763	0.0397
FOURNIER_ACINAR_DEVELOPMENT_LATE_2	280	Genes identified by method 2 as coordinately down-regulated late in HMEC cells (mammary epithelium) during acinar development in vitro.	3	0.0107	0.000766	0.0397
LIAN_LIPA_TARGETS_3M	64	Genes up-regulated at 3 months of age in lungs from LIPA [GeneID=3988] knockout mice, which display pulmonary pathology.	2	0.0312	0.000787	0.0402
LU_EZH2_TARGETS_UP	288	Genes up-regulated in SKOV3ip1 cells (ovarian cancer) upon knockdown of EZH2 [GeneID=2146] by RNAi.	3	0.0104	0.000831	0.0415
CASORELLI_ACUTE_PROMYELOCYTIC_LEUKEMIA_DN	670	Genes down-regulated in APL (acute promyeolocytic leukemia) blasts expressing PML-RARA fusion [GeneID=5371;5914] compared to normal promyeloblasts.	4	0.006	0.000845	0.0415
BROWNE_INTERFERON_RESPONSIVE_GENES	67	Genes up-regulated in primary fibroblast culture after treatment with interferon alpha for 6 h.	2	0.0299	0.000862	0.0415
IVANOVA_HEMATOPOIESIS_MATURE_CELL	292	Genes in the expression cluster 'MBC Shared': up-regulated in mature blood cell populations from adult bone marrow and fetal liver.	3	0.0103	0.000864	0.0415
JECHLINGER_EPITHELIAL_TO_MESENCHYMAL_TRANSITION_UP	68	Genes up-regulated during epithelial to mesenchymal transition (EMT) induced by TGFB1 [GeneID=7040] in the EpH4 cells (mammary epithelium cell line transformed by HRAS [GeneID=3265]).	2	0.0294	0.000888	0.0415
JI_RESPONSE_TO_FSH_UP	68	Genes up-regulated in MCV152 cells (ovarian cancer) treated with follicle stimulating hormone (FSH).	2	0.0294	0.000888	0.0415
SHEDDEN_LUNG_CANCER_GOOD_SURVIVAL_A5	69	Cluster 5 of method A: up-regulation of these genes in patients with non-small cell lung cancer (NSCLC) predicts good survival outcome.	2	0.029	0.000914	0.042
FEVR_CTNNB1_TARGETS_UP	688	Genes up-regulated in intestinal crypt cells upon deletion of CTNNB1 [GeneID=1499].	4	0.0058	0.000933	0.042
DEBIASI_APOPTOSIS_BY_REOVIRUS_INFECTION_UP	300	Genes up-regulated in HEK293 cells (embryonic kidney) at 6 h, 12 h or 24 h after infection with reovirus strain T3A (known as a strong inducer of apoptosis).	3	0.01	0.000934	0.042
DER_IFN_GAMMA_RESPONSE_UP	71	Genes up-regulated in HT1080 (fibrosarcoma) cells by treatment with interferon gamma for 6 h.	2	0.0282	0.000967	0.0429
FURUKAWA_DUSP6_TARGETS_PCI35_DN	72	Genes down-regulated in PCI-35 cells (pancreatic cancer, lack endogenous DUSP6 [GeneID=1848]) upon expression of DUSP6 off an adenoviral vector.	2	0.0278	0.000994	0.0435
HOSHIDA_LIVER_CANCER_SURVIVAL_UP	73	Survival signature genes defined in adjacent liver tissue: genes correlated with poor survival of hepatocellular carcinoma (HCC) patients.	2	0.0274	0.00102	0.0441
DER_IFN_ALPHA_RESPONSE_UP	74	Genes up-regulated in HT1080 cells (fibrosarcoma) by treatment with interferon alpha for 6 h.	2	0.027	0.00105	0.0443
CHEN_METABOLIC_SYNDROM_NETWORK	1241	Genes forming the macrophage-enriched metabolic network (MEMN) claimed to have a causal relationship with the metabolic syndrom traits.	5	0.004	0.00105	0.0443
DACOSTA_UV_RESPONSE_VIA_ERCC3_UP	316	Genes up-regulated in fibroblasts expressing mutant forms of ERCC3 [GeneID=2071] after UV irradiation.	3	0.0095	0.00109	0.0445
HELLER_HDAC_TARGETS_UP	317	Genes up-regulated in at least one of three multiple myeloma (MM) cell lines by TSA [PubChem=5562].	3	0.0095	0.0011	0.0445
MORI_MATURE_B_LYMPHOCYTE_DN	76	Down-regulated genes in the B lymphocyte developmental signature, based on expression profiling of lymphomas from the Emu-myc transgenic mice: the mature B	2	0.0263	0.00111	0.0445
TORCHIA_TARGETS_OF_EWSR1_FLI1_FUSION_DN	321	Genes down-regulated in leukemic progenitor cells expressing activated fusion of ESWR1 and FLI1 [GeneID=2130, 2313] compared to normal hematopoetic progenitors.	3	0.0093	0.00114	0.0445
BLANCO_MELO_COVID19_SARS_COV_2_INFECTION_A594_CELLS_DN	77	Genes down-regulated in SARS-CoV-2 infection (A549 cells, MOI: 2, 24hpi)	2	0.026	0.00114	0.0445
MUNSHI_MULTIPLE_MYELOMA_UP	77	Genes up-regulated in multiple myeloma (MM) compared to normal plasma cells from the patient's identical twin.	2	0.026	0.00114	0.0445
YAO_TEMPORAL_RESPONSE_TO_PROGESTERONE_CLUSTER_12	79	Genes co-regulated in uterus during a time course response to progesterone [PubChem=5994]: SOM cluster 12.	2	0.0253	0.0012	0.0457
YAO_TEMPORAL_RESPONSE_TO_PROGESTERONE_CLUSTER_9	79	Genes co-regulated in uterus during a time course response to progesterone [PubChem=5994]: SOM cluster 9.	2	0.0253	0.0012	0.0457
LIAN_LIPA_TARGETS_6M	80	Genes up-regulated at 6 months of age in lungs from LIPA [GeneID=3988] knockout mice, which display pulmonary pathology.	2	0.025	0.00123	0.0464
HARRIS_HYPOXIA	81	Genes known to be induced by hypoxia	2	0.0247	0.00126	0.0465
MORI_PRE_BI_LYMPHOCYTE_UP	81	Up-regulated genes in the B lymphocyte developmental signature, based on expression profiling of lymphomas from the Emu-myc transgenic mice: the Pre-BI stage.	2	0.0247	0.00126	0.0465
YANG_BCL3_TARGETS_UP	334	Genes up-regulated in neonatal cardiac myocytes upon knockdown of BCL3 [GeneID=602] by RNAi.	3	0.009	0.00127	0.0466
LEE_AGING_CEREBELLUM_UP	82	Upregulated in the cerebellum of aged adult mice (30-month) vs young adult (5-month)	2	0.0244	0.00129	0.0466
NAKAYAMA_SOFT_TISSUE_TUMORS_PCA1_UP	83	Top 100 probe sets contrubuting to the positive side of the 1st principal component; predominantly associated with spindle cell and pleomorphic sarcoma samples.	2	0.0241	0.00132	0.0469
BLANCO_MELO_COVID19_SARS_COV_2_INFECTION_CALU3_CELLS_UP	339	Genes up-regulated in SARS-CoV-2 infection (Calu-3 cells, MOI: 2, 24hpi)	3	0.0088	0.00133	0.0469
BHATTACHARYA_EMBRYONIC_STEM_CELL	84	The 'stemnes' signature: genes up-regulated and common to 6 human embryonic stem cell lines tested.	2	0.0238	0.00135	0.0469
KIM_GLIS2_TARGETS_UP	84	Partial list of genes up-regulated in the kidney of GLIS2 [GeneID=84662] knockout mice compared to the wild type.	2	0.0238	0.00135	0.0469
HILLION_HMGA1B_TARGETS	85	Genes changed in Rat1a cells (fibroblasts) by overexpression of HMGA1 isoform b [GeneID=3159] off a plasmid vector.	2	0.0235	0.00138	0.0475
HILLION_HMGA1_TARGETS	86	Genes changed in Rat1a cells (fibroblasts) by overexpression of HMGA1 isoform a [GeneID=3159] off a plasmid vector.	2	0.0233	0.00141	0.0481
BYSTRYKH_HEMATOPOIESIS_STEM_CELL_QTL_TRANS	779	Transcripts in hematopoietic stem cells (HSC) which are trans-regulated (i.e., modulated by a QTL (quantitative trait locus) not in a close proximity to the gene).	4	0.0051	0.00147	0.049
Gene/Gene Set Overlap Matrix
Entrez Gene Id	Gene Symbol	Gene Description	RUTELLA_RESPONSE_TO_HGF_VS_CSF2RB_AND_IL4_DN	MARKEY_RB1_ACUTE_LOF_DN	ALTEMEIER_RESPONSE_TO_LPS_WITH_MECHANICAL_VENTILATION	WALLACE_PROSTATE_CANCER_RACE_UP	KRASNOSELSKAYA_ILF3_TARGETS_UP	RUTELLA_RESPONSE_TO_CSF2RB_AND_IL4_UP	KAAB_FAILED_HEART_VENTRICLE_DN	RHEIN_ALL_GLUCOCORTICOID_THERAPY_DN	WONG_ADULT_TISSUE_STEM_MODULE	GRAHAM_CML_DIVIDING_VS_NORMAL_QUIESCENT_UP	ZAMORA_NOS2_TARGETS_UP	NADLER_OBESITY_UP	YOSHIMURA_MAPK8_TARGETS_UP	HOWLIN_PUBERTAL_MAMMARY_GLAND	RHEIN_ALL_GLUCOCORTICOID_THERAPY_UP	GRAHAM_CML_QUIESCENT_VS_NORMAL_QUIESCENT_UP	GRAHAM_CML_DIVIDING_VS_NORMAL_DIVIDING_UP	BOWIE_RESPONSE_TO_EXTRACELLULAR_MATRIX	LENAOUR_DENDRITIC_CELL_MATURATION_UP	ICHIBA_GRAFT_VERSUS_HOST_DISEASE_D7_UP	BLALOCK_ALZHEIMERS_DISEASE_UP	KUROZUMI_RESPONSE_TO_ONCOCYTIC_VIRUS_AND_CYCLIC_RGD	GOLDRATH_ANTIGEN_RESPONSE	DEBOSSCHER_NFKB_TARGETS_REPRESSED_BY_GLUCOCORTICOIDS	GERY_CEBP_TARGETS	ICHIBA_GRAFT_VERSUS_HOST_DISEASE_35D_UP	NAKAJIMA_EOSINOPHIL	CHIANG_LIVER_CANCER_SUBCLASS_INTERFERON_UP	ONKEN_UVEAL_MELANOMA_UP	RUTELLA_RESPONSE_TO_HGF_UP	HWANG_PROSTATE_CANCER_MARKERS	DIRMEIER_LMP1_RESPONSE_LATE_DN	KAMIKUBO_MYELOID_CEBPA_NETWORK	UEDA_PERIFERAL_CLOCK	FERNANDEZ_BOUND_BY_MYC	DIAZ_CHRONIC_MEYLOGENOUS_LEUKEMIA_UP	MATSUDA_NATURAL_KILLER_DIFFERENTIATION	RIZ_ERYTHROID_DIFFERENTIATION_HBZ	TONKS_TARGETS_OF_RUNX1_RUNX1T1_FUSION_HSC_DN	YAGI_AML_FAB_MARKERS	LOPEZ_MBD_TARGETS	ENK_UV_RESPONSE_KERATINOCYTE_UP	ZHAN_MULTIPLE_MYELOMA_CD2_DN	PARK_APL_PATHOGENESIS_DN	JAATINEN_HEMATOPOIETIC_STEM_CELL_DN	LEE_RECENT_THYMIC_EMIGRANT	RUTELLA_RESPONSE_TO_HGF_DN
65108	MARCKSL1	MARCKS like 1 [Source:HGNC Symbol;Acc:HGNC:7142]	RUTELLA_RESPONSE_TO_HGF_VS_CSF2RB_AND_IL4_DN		ALTEMEIER_RESPONSE_TO_LPS_WITH_MECHANICAL_VENTILATION			RUTELLA_RESPONSE_TO_CSF2RB_AND_IL4_UP		RHEIN_ALL_GLUCOCORTICOID_THERAPY_DN	WONG_ADULT_TISSUE_STEM_MODULE																		NAKAJIMA_EOSINOPHIL									DIAZ_CHRONIC_MEYLOGENOUS_LEUKEMIA_UP	MATSUDA_NATURAL_KILLER_DIFFERENTIATION										RUTELLA_RESPONSE_TO_HGF_DN
4174	MCM5	minichromosome maintenance complex component 5 [Source:HGNC Symbol;Acc:HGNC:6948]	RUTELLA_RESPONSE_TO_HGF_VS_CSF2RB_AND_IL4_DN					RUTELLA_RESPONSE_TO_CSF2RB_AND_IL4_UP		RHEIN_ALL_GLUCOCORTICOID_THERAPY_DN		GRAHAM_CML_DIVIDING_VS_NORMAL_QUIESCENT_UP	ZAMORA_NOS2_TARGETS_UP					GRAHAM_CML_QUIESCENT_VS_NORMAL_QUIESCENT_UP							GOLDRATH_ANTIGEN_RESPONSE							RUTELLA_RESPONSE_TO_HGF_UP							MATSUDA_NATURAL_KILLER_DIFFERENTIATION	RIZ_ERYTHROID_DIFFERENTIATION_HBZ
6611	SMS	spermine synthase [Source:HGNC Symbol;Acc:HGNC:11123]	RUTELLA_RESPONSE_TO_HGF_VS_CSF2RB_AND_IL4_DN					RUTELLA_RESPONSE_TO_CSF2RB_AND_IL4_UP		RHEIN_ALL_GLUCOCORTICOID_THERAPY_DN			ZAMORA_NOS2_TARGETS_UP			HOWLIN_PUBERTAL_MAMMARY_GLAND																RUTELLA_RESPONSE_TO_HGF_UP						DIAZ_CHRONIC_MEYLOGENOUS_LEUKEMIA_UP
7295	TXN	thioredoxin [Source:HGNC Symbol;Acc:HGNC:12435]	RUTELLA_RESPONSE_TO_HGF_VS_CSF2RB_AND_IL4_DN					RUTELLA_RESPONSE_TO_CSF2RB_AND_IL4_UP			WONG_ADULT_TISSUE_STEM_MODULE														GOLDRATH_ANTIGEN_RESPONSE							RUTELLA_RESPONSE_TO_HGF_UP	HWANG_PROSTATE_CANCER_MARKERS				FERNANDEZ_BOUND_BY_MYC	DIAZ_CHRONIC_MEYLOGENOUS_LEUKEMIA_UP							ZHAN_MULTIPLE_MYELOMA_CD2_DN
6367	CCL22	C-C motif chemokine ligand 22 [Source:HGNC Symbol;Acc:HGNC:10621]	RUTELLA_RESPONSE_TO_HGF_VS_CSF2RB_AND_IL4_DN					RUTELLA_RESPONSE_TO_CSF2RB_AND_IL4_UP													LENAOUR_DENDRITIC_CELL_MATURATION_UP			KUROZUMI_RESPONSE_TO_ONCOCYTIC_VIRUS_AND_CYCLIC_RGD								RUTELLA_RESPONSE_TO_HGF_UP
1241	LTB4R	leukotriene B4 receptor [Source:HGNC Symbol;Acc:HGNC:6713]	RUTELLA_RESPONSE_TO_HGF_VS_CSF2RB_AND_IL4_DN																																														RUTELLA_RESPONSE_TO_HGF_DN
9636	ISG15	ISG15 ubiquitin like modifier [Source:HGNC Symbol;Acc:HGNC:4053]		MARKEY_RB1_ACUTE_LOF_DN	ALTEMEIER_RESPONSE_TO_LPS_WITH_MECHANICAL_VENTILATION	WALLACE_PROSTATE_CANCER_RACE_UP	KRASNOSELSKAYA_ILF3_TARGETS_UP		KAAB_FAILED_HEART_VENTRICLE_DN		WONG_ADULT_TISSUE_STEM_MODULE									BOWIE_RESPONSE_TO_EXTRACELLULAR_MATRIX		ICHIBA_GRAFT_VERSUS_HOST_DISEASE_D7_UP								CHIANG_LIVER_CANCER_SUBCLASS_INTERFERON_UP	ONKEN_UVEAL_MELANOMA_UP			DIRMEIER_LMP1_RESPONSE_LATE_DN										ENK_UV_RESPONSE_KERATINOCYTE_UP				LEE_RECENT_THYMIC_EMIGRANT
3684	ITGAM	integrin subunit alpha M [Source:HGNC Symbol;Acc:HGNC:6149]		MARKEY_RB1_ACUTE_LOF_DN	ALTEMEIER_RESPONSE_TO_LPS_WITH_MECHANICAL_VENTILATION												RHEIN_ALL_GLUCOCORTICOID_THERAPY_UP																		KAMIKUBO_MYELOID_CEBPA_NETWORK												JAATINEN_HEMATOPOIETIC_STEM_CELL_DN
5698	PSMB9	proteasome 20S subunit beta 9 [Source:HGNC Symbol;Acc:HGNC:9546]		MARKEY_RB1_ACUTE_LOF_DN		WALLACE_PROSTATE_CANCER_RACE_UP	KRASNOSELSKAYA_ILF3_TARGETS_UP			RHEIN_ALL_GLUCOCORTICOID_THERAPY_DN										BOWIE_RESPONSE_TO_EXTRACELLULAR_MATRIX		ICHIBA_GRAFT_VERSUS_HOST_DISEASE_D7_UP						ICHIBA_GRAFT_VERSUS_HOST_DISEASE_35D_UP			ONKEN_UVEAL_MELANOMA_UP			DIRMEIER_LMP1_RESPONSE_LATE_DN									LOPEZ_MBD_TARGETS
713	C1QB	complement C1q B chain [Source:HGNC Symbol;Acc:HGNC:1242]		MARKEY_RB1_ACUTE_LOF_DN		WALLACE_PROSTATE_CANCER_RACE_UP			KAAB_FAILED_HEART_VENTRICLE_DN					NADLER_OBESITY_UP	YOSHIMURA_MAPK8_TARGETS_UP						LENAOUR_DENDRITIC_CELL_MATURATION_UP	ICHIBA_GRAFT_VERSUS_HOST_DISEASE_D7_UP						ICHIBA_GRAFT_VERSUS_HOST_DISEASE_35D_UP			ONKEN_UVEAL_MELANOMA_UP
3006	H1-2	H1.2 linker histone, cluster member [Source:HGNC Symbol;Acc:HGNC:4716]		MARKEY_RB1_ACUTE_LOF_DN			KRASNOSELSKAYA_ILF3_TARGETS_UP					GRAHAM_CML_DIVIDING_VS_NORMAL_QUIESCENT_UP						GRAHAM_CML_QUIESCENT_VS_NORMAL_QUIESCENT_UP	GRAHAM_CML_DIVIDING_VS_NORMAL_DIVIDING_UP				BLALOCK_ALZHEIMERS_DISEASE_UP		GOLDRATH_ANTIGEN_RESPONSE											UEDA_PERIFERAL_CLOCK							LOPEZ_MBD_TARGETS		ZHAN_MULTIPLE_MYELOMA_CD2_DN
8477	GPR65	G protein-coupled receptor 65 [Source:HGNC Symbol;Acc:HGNC:4517]			ALTEMEIER_RESPONSE_TO_LPS_WITH_MECHANICAL_VENTILATION	WALLACE_PROSTATE_CANCER_RACE_UP					WONG_ADULT_TISSUE_STEM_MODULE						RHEIN_ALL_GLUCOCORTICOID_THERAPY_UP						BLALOCK_ALZHEIMERS_DISEASE_UP							CHIANG_LIVER_CANCER_SUBCLASS_INTERFERON_UP																	JAATINEN_HEMATOPOIETIC_STEM_CELL_DN
4929	NR4A2	nuclear receptor subfamily 4 group A member 2 [Source:HGNC Symbol;Acc:HGNC:7981]				WALLACE_PROSTATE_CANCER_RACE_UP					WONG_ADULT_TISSUE_STEM_MODULE						RHEIN_ALL_GLUCOCORTICOID_THERAPY_UP														ONKEN_UVEAL_MELANOMA_UP									RIZ_ERYTHROID_DIFFERENTIATION_HBZ		YAGI_AML_FAB_MARKERS		ENK_UV_RESPONSE_KERATINOCYTE_UP				LEE_RECENT_THYMIC_EMIGRANT	RUTELLA_RESPONSE_TO_HGF_DN
968	CD68	CD68 molecule [Source:HGNC Symbol;Acc:HGNC:1693]							KAAB_FAILED_HEART_VENTRICLE_DN					NADLER_OBESITY_UP											GOLDRATH_ANTIGEN_RESPONSE		GERY_CEBP_TARGETS	ICHIBA_GRAFT_VERSUS_HOST_DISEASE_35D_UP														YAGI_AML_FAB_MARKERS
4282	MIF	macrophage migration inhibitory factor [Source:HGNC Symbol;Acc:HGNC:7097]								RHEIN_ALL_GLUCOCORTICOID_THERAPY_DN				NADLER_OBESITY_UP	YOSHIMURA_MAPK8_TARGETS_UP																		HWANG_PROSTATE_CANCER_MARKERS					DIAZ_CHRONIC_MEYLOGENOUS_LEUKEMIA_UP						ENK_UV_RESPONSE_KERATINOCYTE_UP				LEE_RECENT_THYMIC_EMIGRANT
79071	ELOVL6	ELOVL fatty acid elongase 6 [Source:HGNC Symbol;Acc:HGNC:15829]									WONG_ADULT_TISSUE_STEM_MODULE	GRAHAM_CML_DIVIDING_VS_NORMAL_QUIESCENT_UP				HOWLIN_PUBERTAL_MAMMARY_GLAND		GRAHAM_CML_QUIESCENT_VS_NORMAL_QUIESCENT_UP					BLALOCK_ALZHEIMERS_DISEASE_UP				GERY_CEBP_TARGETS				ONKEN_UVEAL_MELANOMA_UP					UEDA_PERIFERAL_CLOCK					TONKS_TARGETS_OF_RUNX1_RUNX1T1_FUSION_HSC_DN	YAGI_AML_FAB_MARKERS
1178	CLC	Charcot-Leyden crystal galectin [Source:HGNC Symbol;Acc:HGNC:2014]										GRAHAM_CML_DIVIDING_VS_NORMAL_QUIESCENT_UP							GRAHAM_CML_DIVIDING_VS_NORMAL_DIVIDING_UP										NAKAJIMA_EOSINOPHIL									DIAZ_CHRONIC_MEYLOGENOUS_LEUKEMIA_UP			TONKS_TARGETS_OF_RUNX1_RUNX1T1_FUSION_HSC_DN
4803	NGF	nerve growth factor [Source:HGNC Symbol;Acc:HGNC:7808]											ZAMORA_NOS2_TARGETS_UP		YOSHIMURA_MAPK8_TARGETS_UP												GERY_CEBP_TARGETS
2057	EPOR	erythropoietin receptor [Source:HGNC Symbol;Acc:HGNC:3416]													YOSHIMURA_MAPK8_TARGETS_UP								BLALOCK_ALZHEIMERS_DISEASE_UP															DIAZ_CHRONIC_MEYLOGENOUS_LEUKEMIA_UP
3596	IL13	interleukin 13 [Source:HGNC Symbol;Acc:HGNC:5973]													YOSHIMURA_MAPK8_TARGETS_UP									KUROZUMI_RESPONSE_TO_ONCOCYTIC_VIRUS_AND_CYCLIC_RGD		DEBOSSCHER_NFKB_TARGETS_REPRESSED_BY_GLUCOCORTICOIDS											FERNANDEZ_BOUND_BY_MYC		MATSUDA_NATURAL_KILLER_DIFFERENTIATION				LOPEZ_MBD_TARGETS
4843	NOS2	nitric oxide synthase 2 [Source:HGNC Symbol;Acc:HGNC:7873]													YOSHIMURA_MAPK8_TARGETS_UP											DEBOSSCHER_NFKB_TARGETS_REPRESSED_BY_GLUCOCORTICOIDS
919	CD247	CD247 molecule [Source:HGNC Symbol;Acc:HGNC:1677]													YOSHIMURA_MAPK8_TARGETS_UP																								MATSUDA_NATURAL_KILLER_DIFFERENTIATION								JAATINEN_HEMATOPOIETIC_STEM_CELL_DN
6424	SFRP4	secreted frizzled related protein 4 [Source:HGNC Symbol;Acc:HGNC:10778]														HOWLIN_PUBERTAL_MAMMARY_GLAND							BLALOCK_ALZHEIMERS_DISEASE_UP
1050	CEBPA	CCAAT enhancer binding protein alpha [Source:HGNC Symbol;Acc:HGNC:1833]																			LENAOUR_DENDRITIC_CELL_MATURATION_UP		BLALOCK_ALZHEIMERS_DISEASE_UP												KAMIKUBO_MYELOID_CEBPA_NETWORK	UEDA_PERIFERAL_CLOCK	FERNANDEZ_BOUND_BY_MYC				TONKS_TARGETS_OF_RUNX1_RUNX1T1_FUSION_HSC_DN		LOPEZ_MBD_TARGETS	ENK_UV_RESPONSE_KERATINOCYTE_UP		PARK_APL_PATHOGENESIS_DN
2063	NR2F6	nuclear receptor subfamily 2 group F member 6 [Source:HGNC Symbol;Acc:HGNC:7977]																					BLALOCK_ALZHEIMERS_DISEASE_UP																				LOPEZ_MBD_TARGETS			PARK_APL_PATHOGENESIS_DN
54106	TLR9	toll like receptor 9 [Source:HGNC Symbol;Acc:HGNC:15633]
[truncated: 53 more columns]

## Sheet: (h) Hallmark down
Supplementary Table h		Hallmark gene set enrichment (MSigDB) in downregulated genes in Leishmania-infected vs. unifected LT-HSC ("LT Down") , quantification by nCounter digital transcriptomics
Collection(s):	Hallmark Gene sets
# overlaps shown:	8
# genesets in collections:	50
# genes in comparison (n):	26
# genes in universe (N):	40312
Gene Set Name	# Genes in Gene Set (K)	Description	# Genes in Overlap (k)	k/K	p-value	FDR q-value
HALLMARK_ALLOGRAFT_REJECTION	200	Genes up-regulated during transplant rejection.	5	0.025	1.73e-07	8.64e-06
HALLMARK_INTERFERON_ALPHA_RESPONSE	97	Genes up-regulated in response to alpha interferon proteins.	2	0.0206	0.00179	0.0448
HALLMARK_FATTY_ACID_METABOLISM	158	Genes encoding proteins involved in metabolism of fatty acids.	2	0.0127	0.00466	0.046
HALLMARK_IL2_STAT5_SIGNALING	199	Genes up-regulated by STAT5 in response to IL2 stimulation.	2	0.0101	0.00729	0.046
HALLMARK_COMPLEMENT	200	Genes encoding components of the complement system, which is part of the innate immune system.	2	0.01	0.00736	0.046
HALLMARK_GLYCOLYSIS	200	Genes encoding proteins involved in glycolysis and gluconeogenesis.	2	0.01	0.00736	0.046
HALLMARK_INTERFERON_GAMMA_RESPONSE	200	Genes up-regulated in response to IFNG [GeneID=3458].	2	0.01	0.00736	0.046
HALLMARK_P53_PATHWAY	200	Genes involved in p53 pathways and networks.	2	0.01	0.00736	0.046
Gene/Gene Set Overlap Matrix
Entrez Gene Id	Gene Symbol	Gene Description	HALLMARK_ALLOGRAFT_REJECTION	HALLMARK_INTERFERON_ALPHA_RESPONSE	HALLMARK_FATTY_ACID_METABOLISM	HALLMARK_IL2_STAT5_SIGNALING	HALLMARK_COMPLEMENT	HALLMARK_GLYCOLYSIS	HALLMARK_INTERFERON_GAMMA_RESPONSE	HALLMARK_P53_PATHWAY
3596	IL13	interleukin 13 [Source:HGNC Symbol;Acc:HGNC:5973]	HALLMARK_ALLOGRAFT_REJECTION			HALLMARK_IL2_STAT5_SIGNALING
8477	GPR65	G protein-coupled receptor 65 [Source:HGNC Symbol;Acc:HGNC:4517]	HALLMARK_ALLOGRAFT_REJECTION			HALLMARK_IL2_STAT5_SIGNALING
6367	CCL22	C-C motif chemokine ligand 22 [Source:HGNC Symbol;Acc:HGNC:10621]	HALLMARK_ALLOGRAFT_REJECTION
4843	NOS2	nitric oxide synthase 2 [Source:HGNC Symbol;Acc:HGNC:7873]	HALLMARK_ALLOGRAFT_REJECTION
919	CD247	CD247 molecule [Source:HGNC Symbol;Acc:HGNC:1677]	HALLMARK_ALLOGRAFT_REJECTION
5698	PSMB9	proteasome 20S subunit beta 9 [Source:HGNC Symbol;Acc:HGNC:9546]		HALLMARK_INTERFERON_ALPHA_RESPONSE			HALLMARK_COMPLEMENT		HALLMARK_INTERFERON_GAMMA_RESPONSE
9636	ISG15	ISG15 ubiquitin like modifier [Source:HGNC Symbol;Acc:HGNC:4053]		HALLMARK_INTERFERON_ALPHA_RESPONSE					HALLMARK_INTERFERON_GAMMA_RESPONSE
4282	MIF	macrophage migration inhibitory factor [Source:HGNC Symbol;Acc:HGNC:7097]			HALLMARK_FATTY_ACID_METABOLISM			HALLMARK_GLYCOLYSIS
6611	SMS	spermine synthase [Source:HGNC Symbol;Acc:HGNC:11123]			HALLMARK_FATTY_ACID_METABOLISM
3684	ITGAM	integrin subunit alpha M [Source:HGNC Symbol;Acc:HGNC:6149]					HALLMARK_COMPLEMENT
7295	TXN	thioredoxin [Source:HGNC Symbol;Acc:HGNC:12435]						HALLMARK_GLYCOLYSIS
1050	CEBPA	CCAAT enhancer binding protein alpha [Source:HGNC Symbol;Acc:HGNC:1833]								HALLMARK_P53_PATHWAY
3006	H1-2	H1.2 linker histone, cluster member [Source:HGNC Symbol;Acc:HGNC:4716]								HALLMARK_P53_PATHWAY
79071	ELOVL6	ELOVL fatty acid elongase 6 [Source:HGNC Symbol;Acc:HGNC:15829]
4174	MCM5	minichromosome maintenance complex component 5 [Source:HGNC Symbol;Acc:HGNC:6948]
6424	SFRP4	secreted frizzled related protein 4 [Source:HGNC Symbol;Acc:HGNC:10778]
2057	EPOR	erythropoietin receptor [Source:HGNC Symbol;Acc:HGNC:3416]
4929	NR4A2	nuclear receptor subfamily 4 group A member 2 [Source:HGNC Symbol;Acc:HGNC:7981]
4803	NGF	nerve growth factor [Source:HGNC Symbol;Acc:HGNC:7808]
1178	CLC	Charcot-Leyden crystal galectin [Source:HGNC Symbol;Acc:HGNC:2014]
1241	LTB4R	leukotriene B4 receptor [Source:HGNC Symbol;Acc:HGNC:6713]
2063	NR2F6	nuclear receptor subfamily 2 group F member 6 [Source:HGNC Symbol;Acc:HGNC:7977]
54106	TLR9	toll like receptor 9 [Source:HGNC Symbol;Acc:HGNC:15633]
65108	MARCKSL1	MARCKS like 1 [Source:HGNC Symbol;Acc:HGNC:7142]
713	C1QB	complement C1q B chain [Source:HGNC Symbol;Acc:HGNC:1242]
968	CD68	CD68 molecule [Source:HGNC Symbol;Acc:HGNC:1693]
