# Supplementary material for: Long-term hematopoietic stem cells as a parasite niche during treatment failure in visceral leishmaniasis
Source: Commun Biol. 2022 Jun 25;5:626. doi: 10.1038/s42003-022-03591-7 (PMC9233693; doi:10.1038/s42003-022-03591-7)
Supplement: Supplementary file 5 — Supplementary Data 3 [file 42003_2022_3591_MOESM5_ESM.xlsx]

## Sheet: Figure 1
Figure 1
c		Bone marrow						Spleen						Liver
	pre-treatment	292.41	36.33	54.11	11.5	58.48	147.16	206.403	66.7594	95.0015	45.1264	95.7964	90.9134	194.813	84.475	71.036	81.5334	61	107.142
	post-treatment	-6.89	4.8	4.87	-3.9	11.02	-9.9	-0.0339278	3.02498	-2.70346	-5.03712	10.8683	-8.27105	-0.17542	-0.23454	0.66702	0.88645	0.88645	-0.32219
	1 wpt	2.74	3.63	-2.95	-12.47	13.15	-0.35	-4.98	17.96	15.4	-7.57	-2.06	-6.96	0.2	0.79	0.79	-0.72	-1.74	-0.33
	2 wpt	3.05	37.53	36.03	107.81	66.65	4.58	0.52	43.1	-3.38	3.83	-4.84	-0.92	-0.11	0.95	0.95	-0.08	-0.96	0.32
	3 wpt	4.04	45.87	51.14	149.07	72.36	14.31	2.82	77.64	24.19	79.44	10.13	9	-0.11	0.41	0.41	1.65	0.9	1.89
	4 wpt	0.07	142.81	7.9	150.52	240.21	20.73	3.63	79.09	-7.31	-15.57	107.58	-2.65	-0.24	2.54	2.54	-0.07	4.8	0.64
	5 wpt	14.96	133.7	29.59	207.78	215.07	31.04	4.81	231.15	-5.62	37.18	352.29	-1.97	0.55	0.22	0.22	-0.05	2.45	1
	6 wpt	7.57	54.3	8.78	181.01	127.01	24.64	14.2	306.58	6.89	-21.87	388.87	66.61	0.45	0.58	0.58	0.33	4.49	0.46
d	Liver	Spleen	BM
	89.7	93.1	77
	99.7	99.2	98
	87.8	87.7	72.2
	99.6	98.5	95.1
	100	99.7	99.5
	100	99.9	99.7
	99.6	98	96.7
	99	99.6	98.8
	100	99.9	99.9
	99.8	98.8	97.3
	99.9	99.9	98.9
	91.2	82.7	85.7
	100	100	86.3
	99.7	99.9	35.1
	96.8	93.2	90.7
	98.3	95.3	93.5
	93.4	92.7	84.9
	99.4	98.1	96.7
	93.1	87.6	86.1
	98.7	96.5	94.6
	99.8	99.8	99.2
	100	99.8	99.9
	99.6	99	98.1
	97.7	97.5	86
	99.9	99.6	98.9
	100	100	99.8
	100	99.9	99.7
	98.9	99.3	96.1
	100	99.9	99.4
	98.6	97.2	89.4
	100	99.96	99.38
	85.8	82.5	80.8
	99.8	99.9	99
	99.2	97.9	92.2
	99	97.8	97.7
	100	100	99.7
	99.9	99.6	99.3
	96.8	96.4	91.8
	97.4	96.5	87
	89.3	81.4	61.7
	92.7	95	78
	99.3	99	96.2
	100	99.96	99.45
	99.1	99.7	96.2
	99.5	99.4	96.8
	88.2	80.8	82.3
	87.1	93	0
	95.3	77.9	67.4
	91.4	92.6	87.6
	99	99.8	93.8
	93.7	92.5	62.8
	98.2	99	67.1
	99.93	100	99.76
	98	98.1	84
	93	84.9	48.8
	99	98.7	97.7
	97	97.9	74.8
	98.7	99.2	71.6
	99.91	99.98	99.18
	91	94.7	79.6
	91.2	95.6	85.5
	99.8	99.7	98.5
	96.5	94.7	49.8
	97.1	98.6	78.2
	98.9	99.5	95.3
	99.2	99.9	98.4
	92.5	91.2	66.5
	99.9	99.4	97.2
	94.2	96.7	96.4
	98.1	98.9	88.8
	96	96.9	86.1
	94.8	82.3	76.5
	97.4	94.9	31.2
	97.4	95.9	90.7
	95.6	92.6	66.7
	99.5	99.7	78.9
	99.2	99.7	74.1
	99.4	98.5	93.4
	98.2	97.4	90.8
	87.6	77.7	68.8
	99.95	99.97	99.79
	100	99.96	99.72
	99	98.9	86.2
	97.6	95.9	83.3
	95.7	96.5	70.1
	99.6	100	97.5
	96.4	97.5	96.5
	99.6	99.9	99.6
	93.2	95.2	45.2
	97.3	98.1	81.3
	98.5	99.2	93.8
	97.4	96.8	64.2
	99.1	99.4	93.8
	91.7	89	76.6
	92.7	93.2	60.2
	98.7	99.7	96.7
	99.4	99.4	99.7
	96.6	96.3	82.8
	99.5	99.8	98.1
	97.8	99.2	94.4
	98.6	98.2	90.4
	99.6	99.9	99.5
	89.8	80.1	50.1
	97.9	97.9	97.2
	99.8	99.7	97.5
	100	99.9	99.9
	93.2	99.3	94.2
	91.7	86.4	31.8
	96.6	98	91.6
	93.3	98.5	93.5
	99.9	99.8	100
	99	99.5	98.3
	99.8	99.8	99.5
	100	99.95	100
	98.3	99.2	98.3
	97.4	98.3	98
	96	97.6	96
	90.6	96.8	87.2
	99.3	99.8	97
	99.8	99.2	94.6
	98.4	99	86.7
	96.1	98.4	89.9
	99.7	99.9	99.9
	99.91	99.99	99.95
	100	100	99.9
	94	52.9	0
	99.9	99.9	99.1
	98.8	97.6	95
	100	100	99.8
	98.2	98.1	96.2
	85.4	93.1	69.9
	95	99	87

## Sheet: Figure 2
Figure 2
d	Infected untreated
		LT-HSC					ST-HSC					MPP2					MPP3					GMP/CMP					Lin+
	4000	100	100	100	100	100	100	100	100	100	100	100	100	100	100	100	100	100	100	100	100	100	100	100	100	100	100	100	100	100	100
	2000	100	100	100	100	100	100	0	0	0	0	100	100	100	100	0	0	0	0	0	0	0	0	0	0	0	100	100	100	100	100
	1000	100	100	100	100	100	0	0	0	0	0	100	100	100	0	0	0	0	0	0	0	0	0	0	0	0	100	100	0	0	0
	500	100	100	100	0	0	0	0	0	0	0	100	100	0	0	0	0	0	0	0	0	0	0	0	0	0	0	0	0	0	0
	250	100	100	0	0	0	0	0	0	0	0	100	0	0	0	0	0	0	0	0	0	0	0	0	0	0	0	0	0	0	0
	125	100	0	0	0	0	0	0	0	0	0	0	0	0	0	0	0	0	0	0	0	0	0	0	0	0	0	0	0	0	0
	relapsed
		LT-HSC			ST-HSC			MPP2			MPP3			GMP/CMP			Lin+
	8000	100	100	100	100	100	100	100	100	100	100	100	100	100	100	100	100	100	100
	4000	100	100	100	0	0	0	100	100	100	0	0	0	0	0	0	0	0	0
	2000	100	100	0	0	0	0	100	0	0	0	0	0	0	0	0	0	0	0
	1000	0	0	0	0	0	0	0	0	0	0	0	0	0	0	0	0	0	0
	500	0	0	0	0	0	0	0	0	0	0	0	0	0	0	0	0	0	0
	250	0	0	0	0	0	0	0	0	0	0	0	0	0	0	0	0	0	0
	125	0	0	0	0	0	0	0	0	0	0	0	0	0	0	0	0	0	0

## Sheet: Figure 3
Figure 3
a		24hpi					48hpi					72hpi
	LT-HSC	44.52	108.3	66.48	39.72	38.2	120.9	124.3	75	87.43	94.89	163.8	189.2	73.35	53.83	73.55
	MSC	9.33	2.66	3.86			12.8	18.69	2.07			13	4.22
	ST-HSC	0.5	3.81	0.88	4.95	5.23	18.9	6.1	1.36	7.11	10.89	8.52	1.36	10.56	9.6	10.54
	MPP2	7.44	1.9	7.11	9.38	11.15	12.18	11.97	6	7.19	12.74	10.56	22.96	3.25	3.5	3.27
	MPP3	0.13	0.16	0.2	0.69	1.22	4.05	1.84	1.2	1.25	0.9	1.8	3.25	1.08	0.36	1.08
	CMP/GMP	2.08	3.54	3.12	5.61	5.63	9.9	7.07	3.6	7.51	7.08	8.48	4.14	6.7	6.85	6.69
	Neutrophils	1.71	0.58	0.17			6.5	2.97	0.8			3.6	3.6
	Mon/Mac	3.04	1.76	1.17			2.94	8.16	1.14			4.77	1
b		LT-HSC					MPP2
	T0	1	1	1	1	1	1	1	1	1	1
	T0+24h	0.919811	0.792982	1.08303	1.33793	1.2069	0.467742	1.5	0.506329	0.672	0.544
	T0+48h		0.912281	1.55235	1.12414	0.862069		1.26316	1.03798	0.4	0.336
	T0+72h			2.05054	2.04138	1.68276			0.873418	0.656	0.528
c	24hpi	48hpi + HS	72hpi + HS	96hpi + HS	48hpi + BS	72hpi + BS	96hpi + BS
	9	4	52	26	10	8	42
	8	44	32	16	15	18	77
	5	34	24	9	7	8	43
	13	3	53	18	3	35	18
	9	33	46	41	33	11	6
	9	13	22	33	11	45	11
	6	9	19	28	13	32	33
	7	6	15	100	27	16	23
	9	17	20	52	11	14	8
	3	18	10	26	9	15	47
	7	28	58	22	30	7	21
	22	10	48	24	14	12	28
	6	7	33	63	13	14	7
	13	13	35	11	11	20	16
	1	28	10	46	1	19	16
	2	29	17	26	1	12	24
	1	12	17	24	3	22	11
	8	9	23	18	4	6	18
	8	31	49	15	3	29	10
	9	8	26	28	11	27	28
	10	14	32	42	3	30	43
	2	40	20	45	21	5	16
	1	13	15	81	16	9	23
	0	13	23	21	18	23	37
	2	32	12	10	4	14	27
	9	8	11	46	26	38	48
	1	30	13	8	11	16	44
	0	6	63	13	3	27	8
	5	23	41	31	9	19	18
	0	31	14	31	10	52	51
d	MFI				% infection				Infection index
	LT-HSC	DC	MAC		LT-HSC	DC	MAC		LT-HSC	DC	MAC
	212	80	76		21	39	62		44.52	31.2	47.12
	285	64	81		38	53	76		108.3	33.92	61.56
	277	62	87		24	56	73		66.48	34.72	63.51
	136.95	46	53		29	42	77		39.72	19.32	40.81
	152.78	48	77		25	43	77		38.2	20.64	59.29

## Sheet: Figure 4
																		e	LT-HSC								Macrophages
a	NO staining - LT-HSC																		untreated	Verapamil	PMM	PMM+Verapamil	SSG	SSG+Verapamil	MIL	MIL+Verapamil	untreated	Verapamil	PMM	PMM+Verapamil	SSG	SSG+Verapamil	MIL	MIL+Verapamil
		24hpi					48hpi												43	62	14	0	5	2	3	0	14	3	0	1	9	4	0	0
			L. infantum		L. donovani			L. infantum		L. donovani									18	37	4	0	33	13	1	0	11	5	0	3	5	7	0	0
		Naive	DsRed-	DsRed+	DsRed-	DsRed+	Naive	DsRed-	DsRed+	DsRed-	DsRed+								40	11	1	0	36	14	0	0	5	15	0	0	1	11	0	0
	Minimum	-3.857	-0.02943	4.378	0.1973	2.049	-2.716	0.7248	-16.29	0.3803	1.606								35	29	7	2	25	22	0	0	9	16	5	0	9	5	0	0
	25% Percentile	30.83	85.17	26.54	104.1	11.22	5.202	5.087	17.96	6.912	11.78								79	55	1	7	0	1	4	0	17	10	0	0	14	6	0	0
	Median	139	135.5	44.43	146.9	17.07	122.6	84.58	33.59	155.2	25.53								23	30	0	10	35	0	0	0	3	2	0	0	8	8	0	0
	75% Percentile	177.5	175.8	76.96	188.1	24.81	205.9	179.3	59.46	238.2	51.12								78	24	11	7	11	21	0	5	5	8	1	0	7	11	0	0
	Maximum	598.5	527.1	187.9	603.9	64.49	488.4	355.7	123.7	615.4	132.2								43	29	13	0	7	5	0	2	0	32	1	0	21	3	0	0
																			17	66	0	0	21	9	0	0	17	12	9	0	27	1	0	0
	ROS staining - LT-HSC																		31	34	1	0	10	2	0	0	8	1	0	1	20	13	0	0
		24hpi					48hpi												37	47	0	7	3	5	7	1	17	13	0	1	8	7	0	0
			L. infantum		L. donovani			L. infantum		L. donovani									28	26	0	8	20	0	8	0	4	12	2	1	12	12	0	0
		Naive	DsRed-	DsRed+	DsRed-	DsRed+	Naive	DsRed-	DsRed+	DsRed-	DsRed+								28	51	1	0	27	10	0	0	10	12	0	5	1	1	0	0
	Minimum	-1.081	-1.327	1.422	-1.683	-4.564	-0.7866	-0.3384	-1.376	-4.212	-2.812								46	53	1	0	45	5	0	0	28	10	0	0	13	11	0	0
	25% Percentile	185.6	277.4	8.037	154.9	2.056	197.2	117.1	4.077	167.6	0.1697								14	12	7	0	0	10	0	0	27	7	2	3	5	17	0	0
	Median	324.3	544.5	10.52	254.7	4.017	389.3	263.3	5.438	357.4	1.135								13	33	0	21	16	5	0	8	26	25	9	0	3	7	0	0
	75% Percentile	518.3	903.5	13.57	436.9	7.307	620.6	457.4	7.143	637.5	1.893								28	34	0	3	27	16	0	0	10	6	3	5	16	1	0	0
	Maximum	1198	2959	26	1021	33.92	1724	1180	13.54	1653	6.062								19	12	14	8	2	1	1	0	8	14	0	8	6	3	0	0
																			38	19	3	0	16	3	0	0	4	2	1	4	4	0	0	0
b	NO staining - Macrophages																		38	36	0	0	3	38	0	0	14	8	1	4	22	11	0	0
		24hpi					48hpi												25	17	0	6	6	4	0	0	12	0	0	0	10	10	0	0
			L. infantum		L. donovani			L. infantum		L. donovani									19	19	0	0	15	22	1	1	19	13	0	0	0	25	0	0
		Naive	DsRed-	DsRed+	DsRed-	DsRed+	Naive	DsRed-	DsRed+	DsRed-	DsRed+								4	33	0	0	21	7	3	0	8	10	0	1	18	1	0	0
	Minimum	-14.16	-8.941	5.067	-14.89	-9.499	-29.99	-10.1	-6.913	-27.35	-12								35	26	15	0	11	1	0	0	13	8	0	3	10	15	0	0
	25% Percentile	12.71	19.97	69.61	20.07	31.46	11.38	12.46	34.61	11.39	24.62								50	72	1	0	17	4	0	0	2	22	4	5	13	9	0	0
	Median	22.48	38.63	133.4	33.27	67.86	19.35	21.26	75.12	21.36	52.64								2	42	5	9	6	27	1	3	26	27	0	16	6	15	0	0
	75% Percentile	37.19	60.33	228.3	53.45	126.4	31.25	34.58	146.5	36.52	107.5								14	11	3	0	10	0	0	0	26	15	0	3	6	6	0	0
	Maximum	89.58	148.7	505.4	136.2	299.1	73.02	86.17	325.8	95.12	248.6								12	11	0	0	3	0	1	0	25	0	0	1	8	18	0	0
																			32	22	0	1	20	12	0	0	14	11	0	8	10	7	0	0
	ROS staining - Macrophages																		8	25	0	0	32	2	0	0	9	10	2	12	16	1	0	0
		24hpi					48hpi												10	27	0	14	14	7	0	0	17	4	4	2	18	12	0	0
			L. infantum		L. donovani			L. infantum		L. donovani									34	12	0	0	10	10	0	0	12	15	6	9	7	4	0	0
		Naive	DsRed-	DsRed+	DsRed-	DsRed+	Naive	DsRed-	DsRed+	DsRed-	DsRed+								9	12	7	0	36	32	5	0	6	10	0	0	2	7	0	0
	Minimum	-30.12	-18.54	-34.65	-17.93	-56.18	-28.33	-46.67	-44.42	-37.03	-39.36								34	36	6	0	28	10	7	1	10	4	0	5	23	16	0	0
	25% Percentile	4.897	-0.526	4.458	0.1565	3.419	-0.6775	1.654	0.23	0.06835	7.446								39	8	0	16	17	12	0	0	5	7	0	9	16	9	0	0
	Median	15.41	6.429	16.93	9.504	18.25	4.133	10.28	6.733	5.607	18.68								30	20	3	11	69	26	0	1	11	25	0	9	10	20	0	0
	75% Percentile	34.54	18.85	41.2	26.34	46.38	13.85	24.5	22.04	19.64	37.26								34	10	17	0	22	14	0	5	5	0	0	6	18	12	0	0
	Maximum	92.57	56.52	108.2	84.2	130.4	44.43	70.64	64.54	67.93	94.36								42	30	0	0	11	17	1	1	13	28	1	7	0	7	0	0
																			15	1	0	11	17	5	0	0	29	6	1	1	7	7	0	0
																			33	24	10	0	5	15	0	0	8	21	0	0	14	9	0	0
d		L. infantum																	10	17	5	0	10	5	0	3	16	16	0	8	0	18	0	0
		Macrophages					LT-HSC												51	36	0	0	13	18	6	0	7	7	0	7	13	0	0	0
	PMM 120 µM	88.05	92.91	89.02	89.6	89.1593	85.04	78.9	85	90.2299	86.07								10	43	0	15	17	17	0	0	18	2	0	0	8	11	0	0
	PMM 250 µM	98.95	98.4	98.9			96.59	91	96.6										25	32	4	9	28	16	0	1	7	13	0	1	23	15	0	0
	MIL 7.5 µM	98.37	98.9	98.86	100	100	96.7	96.63	97.1264	95.84									2	24	13	0	11	4	0	0	11	3	0	0	21	10	0	0
	MIL 15 µM	99.6	99.7	100			97.9	99.45	99.5106										3	15	0	0	30	8	0	4	0	21	0	7	1	13	0	0
	SSG 35eq	0.13	14.36	46.46			12.45	53.7356	14.76										8	24	1	0	15	17	0	0	10	3	6	10	14	29	0	0
	SSG 70eq	2.04	17.68	3.04317			35.24	30.8894	39.947										44	25	0	3	27	10	0	0	9	4	2	13	7	6	0	0
																			7	17	1	0	23	14	1	0	0	6	3	0	1	15	0	0
		L. donovani																	44	13	0	0	7	11	0	0	21	20	0	2	8	13	0	0
		Macrophages				LT-HSC													32	52	6	9	44	16	3	5	4	4	0	1	5	4	0	3
	PMM 120 µM	93	79.4	95.6484	76.8518	91	74.6	90.5532	67.4834										31	84	0	10	16	28	0	0	6	7	0	1	3	5	0	2
	PMM 250 µM	98	93.1	98.3681	91.1817	96	87.7	95.0877	86.3884										21	7	0	0	21	16	0	0	26	17	0	1	3	4	0	0
	MIL 7.5 µM	98.1	84.1	82.3633		96.7	81.5	83.7417											8	24	1	0	69	46	0	0	11	1	2	4	4	1	0	0
	MIL 15 µM	99.5	100	100		98	91.5	90.1694											43	9	3	0	31	32	0	0	4	8	2	0	5	7	0	0
	SSG 35eq	47	52.9	49.2481		45	40.1	51.6103											98	20	0	7	40	18	0	0	5	4	3	0	7	6	0	0
	SSG 70eq	59	54.7	69.6115		65.9	66	57.5599											10	33	0	0	38	8	3	0	7	15	1	0	8	11	0	0
																			15	28	3	0	61	17	0	6	8	2	7	0	6	0	0	0
																			17	44	15	0	35	16	0	0	8	4	1	0	7	6	0	0
																			25	28	0	0	40	36	0	0	10	15	0	3	9	7	0	0
c	L. donovani																				0	0	3	27	5	0	13	3	0	2	4	13	0	0
	MO naive	LT naive	120 uM PMM MO	120 uM PMM LT	250 uM PMM MO	250 uM PMM LT	MO 7.5 uM	LT-HSCs 7.5 uM	MO 15 uM	LT-HSCs 15 uM	Mo 35 eq	LT-HSCs 35 eq	MO 70 eq	LT-HSCs 70 eq							0	1	11	20	0	0	7	1	0	0	3	15	0	0
	2	31	3	8	0	0	0	0	0	0	4	27	8	10							1	1	13	29	0	0	7	18	0	0	7	2	0	0
	6	22	4	0	0	0	0	0	0	0	19	20	6	13							0	0	9	23	0	1	8	0	0	2	3	7	0	0
	8	42	1	0	1	1	0	2	0	0	9	40	7	19							0	0	11	8	3	0	2	3	0	3	10	0	0	0
	5	26	0	10	1	2	0	0	0	0	7	40	8	3							3	0	26	47	0	0	16	7	0	2	0	5	0	0
	1	33	0	6	0	7	0	3	0	2	33	13	3	8							0	0	6	23	0	0	4	6	0	4	9	7	0	0
	1	25	0	0	0	0	0	5	0	6	2	28	0	14							1	1	6	10	0	0	9	13	3	1	4	1	0	0
	6	15	0	0	0	3	0	3	0	0	12	13	0	12							0	0	26	20	0	0	6	7	2	0	5	6	0	0
	1	32	1	4	0	0	0	0	0	0	15	10	0	16							0	0	25	24	0	0	5	5	1	0	0	4	0	0
	1	45	0	0	0	0	1	0	0	0	9	29	5	26													9	10	1	0	7	4	0	0
	3	21	0	3	1	0	3	0	0	3	21	10	18	25													10	2	1	8	5	8	0	0
	8	26	1	4	0	12	0	8	0	5	26	25	11	4													13	15	3	3	3	5	0	0
	9	29	0	1	1	0	0	9	0	2	9	12	3	16													8	7	0	3	3	1	0	0
	3	47	0	0	0	0	3	0	0	4	25	0	17	21													17	7	0	8	8	5	0	0
	1	19	0	0	0	0	0	0	0	0	15	23	3	0													2	8	0	4	4	4	0	0
	5	18	3	18	0	1	0	4	0	0	14	22	1	10													6	22	0	2	0	1	0	0
	4	21	0	2	0	0	2	6	0	0	6	25	1	0													11	0	3	3	0	2	0	0
	4	34	0	0	0	0	0	3	0	3	1	0	3	14													9	14	4	0	2	2	0	0
	9	25	1	13	0	2	0	0	0	0	3	18	9	0													18	8	2	0	2	0	0	0
	1	18	0	3	0	1	0	0	0	0	8	11	5	7													7	1	1	0	6	0	0	0
	1	31	0	0	2	0	1	0	0	0	10	19	1	21													24	13	0	0	4	5	0	0
	1	50	1	0	2	4	0	0	0	0	0	17	1	2													12	0	0	1	5	3	0	0
	3	37	1	14	0	0	4	0	0	0	1	9	12	10													21	1	0	6	0	13	0	0
	5	37	0	0	0	0	0	0	0	0	1	3	6	8													1	4	0	0	0	3	0	0
	3	38	5	0	0	3	2	0	0	1	9	8	18	11													2	9	0	6	0	16	0	0
	5	49	2	7	0	0	5	4	0	1	18	8	10	13													3	15	0	3	0	5	0	0
	7	30	1	5	0	0	2	5	0	0	1	4	1	15													12	3	0	0	3	6	0	0
	2	26	0	0	1	3	2	6	0	0	4	8	5	3													5	16	0	0	3	9	0	0
	5	51	0	0	0	6	1	3	0	5	21	14	34	4													11	24	0	1	6	2	0	0
	7	17	3	1	0	0	0	0	0	1	12	8	10	16													5	14	0	0	9	1	0	0
	4	14	1	0	0	0	0	5	0	0	13	34	5	11													11	5	4	0	11	1	0	0
	3	37	5	0	0	0	0	3	0	0	3	9	0	14													8	2	5	8	17	4	0	0
	1	34	0	0	1	5	0	5	0	0	5	22	0	8													9	10	2	1	5	5	0	0
	7	42	0	3	0	1	0	0	0	0	5	7	4	10													9	8	0	1	10	7	0	0
	3	36	0	4	0	0	0	0	0	5	0	8	1	1													9	8	0	1	10	0	0	0
	4	33	0	0	0	0	0	11	0	0	2	22	5	20													7	4	1	1	4	0	0	0
	0	46	0	0	0	0	0	0	0	0	18	15	19	3													9	1	0	0	4	4	0	0
	1	26	2	1	0	0	0	0	0	3	1	30	23	4													10	0	0	0	8	9	0	0
	8	59	0	6	1	0	0	0	0	0	5	23	3	2													8	9	0	0	1	2	0	0
	1	33	0	7	0	0	1	2	0	0	1	8	18	3
	1	65	2	0	0	5	0	0	0	0	4	13	8	11
	6	15	0	0	0	7	1	2	0	2	10	5	4	6
	5	30	0	4	0	0	1	5	0	0	17	19	3	7
	4	24	1	3	0	0	0	0	0	0	11	24	4	10
	1	84	0	8	0	0	0	0	0	1	0	9	1	1
	1	23	0	4	1	3	0	8	0	2	8	16	2	2
	7	42	1	0	0	0	0	0	0	1	2		1
	3	36	0	0	0	0	0	0	0	0	0		10
	2	24	0	1	0	0	1	0	0	0	2		13
	2	20	0	0	1	2	0	0	0	0	17		12
	8	36	0	0	0	0	0	0	0	0	6		1
	16	24	1	0	0	8	1	9	0	2	1		0
	14	26	3	8	0	0	2	0	0	0	8		0
	6	55	1	5	0	0	0	0	0	0	0		1
	2	48	1	2	0	0	0	0	0	0	5		1
	12	38	0	12	0	0	0	0	0	0	6		1
	9	30	3	0	0	0	0	4	0	1	7		8
	7	59	0	0	0	0	0	0	0	0	3		13
	0	25	0	13	0	4	0	0	0	0	4		0
	11	25	0	0	0	0	0	0	0	0	6		8
	13	15	0	0	0	0	1	0	0	0	6		1
	12	40	0	1	1	1	1	1	1	7	16		2
	16	15	2	8	1	1	0	0	0	0	11		7
	12	16	3	1	0	4	0	0	0	0	9		8
	5	29	0	0	0	0	0	0	0	0	9		6
	8	42	0	0	0	0	0	0	0	0	15		2
	17	27	0	6	0	0	0	4	0	0	0		6
	7	29	0	0	0	0	0	0	0	0	6		0
	9	6	0	0	0	0	0	0	0	0	9		0
	7	16	0	0	0	0	0	0	0	0	7		8
	18	21	0	0	0	0	0	0	1	0	11		13
	11	20	0	18	1	19	2	0	0	1	6		6
	19	16	1	1	1	1	0	0	0	0	12		1
	10	13	1	0	1	1	0	0	0	0	4		0
	2	31	0	0	1	0	0	0	0	0	1		5
	13	43	1	0	0	0	0	0	0	0	2		7
	16	14	0	1	0	0	2		0		0		13
	32	33	1	0	0	0	0		0		2		1
	15	23	0	0	0	0	0		0		2		6
	9	15	0	0	3	0	0		0		3		12
	34	15	0	0	1	0	0		0		0		17
	14	25	8	0	0	1	0		0		2		2
	23	20	4	8	1	0	0		0		2		3
	28	11	0	2	0	4	0		0		12		6
	16	25	2	0	0	0	0		0		6		22
	16	9	7	0	0	4	0		0		3		4
	3	28	2	8	0	5	1		1		2		6
	8	16	1	0	0	0	0		0		12		15
	20	43	0	0	0	4	0		0		3		18
	16	18	1	5	0	0	0		0		20		9
	24	24	0	9	0	0	0		0		2		0
	11	39	2	0	1	0	2		0		2		1
	15	29	1	11	1	0	0		0		4		0
	14	17	0	13	0	0	0		0		5		2
	11	9	1	0	0	6	0		0		10		4
	18	29	1	0	0	2	0		0		9		16
	13	45	2	1	0	0	0		0		9		17
	15	40	0	2	2	0	0		0		3		11
	15	25	2	0	0	0	0		0		11		4
	11	28	2	8	0	0	0		0		15		5
	12	92	0	6	0	0	0		0		10		3
	16	55
	6	20
	9	12
	8	16
	18	26
	11	9
	2	40
	18	23
	20	31
	20	17
	2	15
	9	5
	12	15
	21	39
	22	15
	24	25
	21	80
	30	12
	22	29
	38	20
	9	14
	13	32
	14	7
	20	17
	20	15
	8	39
	7	5
	11	20
	7	17
	8	16
	0	7
	2	11
	5	11
	5	24
	11	9
	9	12
	8	7
	13	7
	14	8
	5	11
	10	11
	16	17
	11	9
	6	3
	14	18
	5	9
	22	1
	2	6
	4	10
	9	6
	9	13
	16	13
	22	13
	30	11
	12	15
	25	3
	14	9
	22	1
	18	5
	36	11
	25	8
	16	24
	23	10
	0	12
	5	10
	24	16
	28	9
	9	14
	10	32
	8	15
	24	15
	23	11
	4	8
	17	3
	16	5
	35	10
	17
	10
	9
	24
	2
	15
	14
	24
	43
	8
	23
	13
	37
	16
	12
	11
	32
	21
	25
	3
	0
	3
	2
	6
	4
	15
	17
	26
	19
	13
	19
	24
	18
	18
	17
	19
	21
	22
	31
	32
	23
	22
	12
	19
	13
	2
	16
	18
	13
	18
	19
	22
	19
	12
	7
	17
	21
	13
	7
	2
	17
	9
	6
	4
	0
	4
	23
	18
	7
	3
	15
	16
	15
	19
	L. infantum
	MO naive	LT naive	120 uM PMM MO	120 uM PMM LT	250 uM PMM MO	250 uM PMM LT	MO 7.5 uM	LT-HSCs 7.5 uM	MO 15 uM	LT-HSCs 15 uM	Mo 35 eq	LT-HSCs 35 eq	MO 70 eq	LT-HSCs 70 eq
	8	38	4	0	0	4	1	5	0	7	19	40	19	16
	4	29	6	4	0	0	2	0	0	0	17	38	6	11
	17	1	0	0	0	0	0	0	0	0	24	36	6	33
	7	16	0	12	0	0	0	0	0	0	2	52	5	24
	11	31	6	12	0	31	0	0	0	0	16	20	22	17
	13	39	0	11	0	0	0	0	0	2	2	57	5	30
	7	69	6	6	0	0	0	0	0	0	24	43	20	24
	2	20	0	0	0	0	0	0	0	0	2	81	7	17
	36	40	3	0	0	4	0	8	0	0	55	5	24	6
	16	63	0	28	1	0	1	0	0	0	13	26	9	19
	14	24	0	13	0	2	0	0	0	0	25	52	14	24
	38	16	0	2	0	9	0	0	0	0	14	35	10	59
	28	34	2	0	0	0	0	0	0	0	19	8	10	22
	14	10	0	0	0	0	0	0	0	0	1	27	15	31
	2	26	0	0	0	0	0	4	1	5	14	18	21	16
	6	67	0	0	0	1	0	0	0	0	10	35	24	11
	5	24	1	0	0	3	0	0	0	0	17	24	22	19
	14	29	0	1	0	0	0	0	0	0	12	9	0	21
	15	14	1	3	1	0	0	0	0	0	14	16	6	41
	31	2	1	0	0	0	1	5	0	0	28	61	8	50
	6	16	0	9	0	2	0	0	0	0	20	33	0	30
	1	18	1	0	0	0	0	0	0	0	22	14	37	19
	1	77	2	0	0	8	0	0	0	0	13	11	6	40
	14	26	3	15	0	0	0	0	0	0	18	32	21	11
	10	48	1	5	0	0	0	0	0	0	9	27	10	49
	12	25	0	30	0	16	1	0	1	0	8	47	9	27
	15	48	3	11	0	0	0	0	0	0	14	21	31	35
	3	38	1	5	1	0	0	0	0	0	4	17	13	21
	6	1	0	13	1	0	0	1	0	0	7	23	7	21
	5	3	0	8	1	0	0	0	0	0	31	14	35	22
	5		2		0		0	0	0	0	8	24	7	47
	18		0		0		0	0	0	0	16	32	30	22
	7		0		2		0	2	0	2	5	39	23	50
	13	39	0	23	0	6	0	0	0	0	7	66	14	19
	19	13	1	0	0	7	0	4	0	0	17	27	21	26
	7	26	0	2	0	0	1	0	0	0	14	17	8	8
	3	19	0	18	0	0	0	0	0	0	14	29	4	17
	12	41	0	1	0	0	0	0	0	0	11	33	21	37
	5	46	0	27	0	0	0	0	0	0	13	65	9	12
	3	19	0	0	0	0	0	0	0	0	29	18	34	16
	21	30	0	2	0	1	0	0	0	0	19	46	0	18
	20	17	1	6	0	0	0	2	0	0	24	31	10	18
	50	20	0	0	1	0	0	1	0	0	37	17	9	33
	14	17	0	0	0	10	0	0	0	0	20	19	20	15
	29	32	0	4	0	0	0	0	0	0	30	28	34	27
	30	20	1	1	0	0	1	0	0	0	2	42	15	7
	2	38	0	0	0	1	0	1	0	1	4	68	31	2
	6	24	0	0	0	0	0	0	0	0	7	54	30	22
	8	57	0	8	0	0	0	0	0	0	11	31	9	18
	13	50	2	0	0	0	0	0	0	0	22	17	18	22
	18	24	1	7	0	1	0	1	0	0
	21	9	0	0	0	0	0	2	0	0
	4	55	0	2	0	0	0	2	0	0
	10	27	0	1	0	6	0	0	0	0
	29	14	1	0	0	0	0	0	0	1
	9	23	3	0	0	0	0	0	0	0
	7	46	2	0	0	0	0	0	0	0
	21	4	0	3	0	0	0	0	0	0
	17	25	0	9	0	0	0	0	0	1
	18	5	0	0	0	0	0	14	1	0
	9	24	1	1	0	0	0	0	0	0
	4	14	0	0	0	0	0	0	0	2
	6	39	0	0	0	0	0	0	0	0
	30	28	0	1	0	3	2	0	0	0
	33	12	0	0	0	0	0	6	0	0
	10	37	0	0	0	0	0	0	0	0
	5	27	1	9	0	3	0	0	0	0
	9	19	2	0	0	0	0	7	0	0
	14	17	3	9	0	0	0	0	0	0
	8	23	1	9	0	0	0	0	0	0
	2	24	0	44	2	0	0	0	0	0
	8	45	0	0	0	0	0	0	0	0
	1	16	1	0	0	0	3	0	0	0
	3	28	0	0	0	6	2	0	0	0
	9	14	0	0	0	0	0	0	0	0
	12	39	0	12	0	0	0		0
	1	40	0	0	0	0	0		0
	0	49	6	0	0	2	0		0
	0	21	4	0	0	0	0		0
	2	24	0	0	0	0	0		0
	4	35	0	3	3	0	0		0
	9	24	1	0	0	0	0		0
	6	36	1	0	0	0	0		0
	3	25	1				1		0
	10	22	0				0		0
	21	18	0				0		0
	24	29	0				0		0
	26	15	9				0		1
	12	12	1				0		0
	24	21	1				1		0
	23	35	1				0		0
	25	15	4				0		0
	19	18	1				0		0
	28	13	3				0		0
	10	26	7				2		0
	0	19	5				0		0
	0	22	1				2		0
	2	20	8				1		1
	1	31	0				0		0
	2	5	0				0		0
	5	11	0
	10	14	1
	15	53	0
	26	15	3
	18	24	0
	9	17	0
	8	11	1
	11	7	0
	36	36	0
	37	21	0
	15	26	2
	17	33	2
	17	9	1
	19	91	0
	11	40	1
	8	25	0
	5	17	0
	27	46	1
	14	28	3
	22	28	1
	25	26	0
	43	31	1
	16	25	0
	22	55	0
	33	39	2
	2	51	3
	6	26	2
	0	13	0
	7	119	0
	23	39	0
	2	37	1
	9	43	1
	10	7	1
	22	34	0
	15	50	0
	7	43	0
	4	22	3
	3	12	1
	0	28	5
	17	17	1
	8	22
	17	46
	3	32
	25	14
	7	44
	9	19
	13	100
	9	60
	9	13
	7	24
	16	42
	8	26
	1	58
	7	34
	9	44
	7	23
	7	43
	6	62
	46	46
	9	50
	11	36
	13	45
	15	11
	4	14
	22	27
	22	41
	10	45
	11	62
	18
	13
	11
	12
	29
	21
	17
	13
	10
	31
	9
	27
	19
	5
	11
	20
	10
	17
	13
	31
	19
	15
	1
	13
	43
	2
	11
	10
	12
	21
	8
	13
	16
	6
	9
	8
	18
	11
	2
	18
	20
	20
	2
	9
	12
	21
	22
	24
	21
	30
	22
	38
	9
	13
	14
	20
	20
	8
	7
	11
	7
	8
	0
	2
	5
	5
	11
	9
	8
	13
	14
	5
	10
	16
	11
	6
	14
	5
	22
	2
	4
	9
	9
	16
	22
	30
	12
	25
	14
	22
	18
	36
	25
	16
	23
	0
	5
	24
	28
	9
	10
	8
	24
	23
	4
	17
	16
	35
	17
	10
	9
	24
	2
	15
	14
	24
	43
	8
	23
	13
	37
	16
	12
	11
	32
	21
	25
	3
	0
	3
	2
	6
	4
	15
	17
	26
	19
	13
	19
	24
	18
	18
	17
	19
	21
	22
	31
	32
	23
	22
	12
	19
	13
	2
	16
	18
	13
	18
	19
	22
	19
	12
	7
	17
	21
	13
	7
	2
	17
	9
	6
	4
	0
	4
	23
	18
	7
	3
	15
	16
	15
	19
	23
	10
	2
	12
	29
	10
	11
	22
	35
	11
	9
	38
	6
	28
	12
	28
	2
	8
	14
	52
	1
	6
	2
	9
	25
	4
	15
	20
	13
	17
	5
	2
	18
	24
	29
	10
	10
	29
	1
	19
	30
	15
	17
	8
	24
	20
	11
	10
	16
	13

## Sheet: Figure 5
Figure 5
	Figure 5a														Figure 5b									Figure 5e: ImmuCo transcriptomic data murine HSC and Macrophages
	Sample ID	LT	LT	LT	LT INF	LT INF	LT INF	MAC	MAC	MAC	MAC INF	MAC INF	MAC INF		Species	Symbol	GeneID	Alias	Description	log2FoldChange	Raw p-value	Adjusted p-value		HSC	Skil	Rgs1	Twistnb	Ell2	Cebpa	Cd68		MAC	Twistnb	Cd68
	Lane ID	1	2	3	4	5	6	7	8	9	10	11	12		Leishmania	Hsp70	15511	Hsp70|Hsp70-1|Hsp70.1|hsp68|Hspa1b	heat shock protein 1B	9.74207	1.52773e-08	7.30255e-06		GSM1005403	2854.18	426.345	3.21509	1526.94	4826.15	7541.28		GSM1031719	1834.3	34966.5
	POS_A	50892	45533.6	47979.1	49272.6	48524.5	48620.5	52123.9	50786.2	48113.8	43327.8	42100.1	49160.8		Leishmania	A2	NA	NA	NA	7.35817	3.23692e-07	7.73625e-05		GSM1005404	2700.96	366.572	3.22176	1127.86	5327.5	7572.11		GSM1031720	1793.48	34564.2
	POS_B	9665.96	8076.6	8795.13	9092.59	9185.46	9201.52	9606.91	9323.25	8544.78	7480.82	7427.09	9174.76		Leishmania	Amastin	NA	NA	NA	5.76671	9.38399e-05	0.00640792		GSM1005405	3201.42	522.621	3.23947	1465.42	4588.15	8429.52		GSM1031721	1791.53	28281.3
	POS_C	2559.96	1968.6	2219.13	2153.59	2378.46	2398.52	2262.91	2186.25	2069.78	1600.82	1643.09	2145.76		Mus musculus	Rgs1	50778	BL34	regulator of G-protein signaling 1	5.36591	7.29987e-05	0.00581556		GSM1005406	2772.17	634.049	3.21831	2080.18	3424.6	4897.52		GSM1031722	2223.02	34588.4
	POS_D	780.96	736.6	789.13	718.59	760.46	764.52	835.91	851.25	817.78	696.82	697.09	763.76		Leishmania	Aqp1	11826	CHIP28	aquaporin 1	5.20632	0.00366856	0.0547991		GSM1005407	2709.43	535.161	3.21728	1981.07	4137.5	5376.21		GSM1031723	2134.06	39045.7
	POS_E	131.96	123.6	113.13	130.59	138.46	154.52	130.91	134.25	140.78	123.82	119.09	140.76		Leishmania	Eif4e	NA	NA	NA	4.2776	3.63405e-06	0.000434269		GSM1005408	2940.4	661.706	3.1728	2152.12	4142.03	5429.13		GSM1031724	2476.81	28668
	POS_F	42.96	47.6	39.13	36.59	40.46	41.52	45.91	29.25	32.78	22.82	26.09	35.76		Mus musculus	Tnfaip3	21929	A20|Tnfip3	tumor necrosis factor_ alpha-induced protein 3	4.11569	0.000537198	0.0216734		GSM1036019	16287	19724.9	3.45074	447.183	280.645	3.77909		GSM1031725	1713.96	33946.8
	NEG_A	1	1.6	1	1	1.46	3.52	1	1	1	4.82	1	5.76		Mus musculus	Vav1	22324	Vav|vav-T	vav 1 oncogene	3.87175	0.000261223	0.0138738		GSM1036020	9225.63	20335.5	3.52022	896.873	191.339	529.51		GSM1031726	1578.34	33556
	NEG_B	1	1	1	1	1.46	1	1	3.25	1	1	1	1		Leishmania	Qsox a	NA	NA	NA	3.71163	0.00982201	0.0958147		GSM1036021	8785.56	16300	3.32235	409.171	783.591	329.911		GSM1031727	1586.07	32493.2
	NEG_C	7.96	1.6	4.13	6.59	1.46	7.52	8.91	1.25	9.78	1.82	1	3.76		Leishmania	Sod	NA	NA	NA	3.56567	0.0201587	0.133831		GSM1036022	8318.99	16387.9	3.46752	1308.73	11.2472	596.675		GSM1031728	1902.06	38888.6
	NEG_D	1	1	1	1	1	1	1	1	1	1	1	1		Mus musculus	Pggt1b	225467	2010207C17Rik|2610100E13|AI451237|AI551093|BGG1|GGT1	protein geranylgeranyltransferase type I_ beta subunit	3.41504	0.0195254	0.131453		GSM1036023	3179.01	15899.3	3.32511	900.656	6.89752	247.421		GSM1031729	2199.22	40696.8
	NEG_E	2.96	1.6	2.13	5.59	1	1	1	3.25	1	1	3.09	1		Leishmania	Arginase	NA	NA	NA	3.30639	0.0119826	0.10354		GSM1036024	2901.78	11585.3	3.28039	562.349	7.39775	573.648		GSM1031730	1908.59	37690.4
	NEG_F	1	1.6	1.13	1.59	1	1	1.91	1.25	1	1	1	1		Mus musculus	Twistnb	28071	2410173G11|2810024J17Rik|D16Wsu83e	twist basic helix-loop-helix transcription factor 1 neighbor	3.28663	3.43396e-06	0.000434269		GSM1036025	6318.27	13048.2	2.80209	386.629	864.451	688.787		GSM117560	2469.62	18368
	NEG_G	1.96	1	1	1	1	1	1	1	1	1	1.09	1		Mus musculus	Terf2ip	57321	Rap1	telomeric repeat binding factor 2_ interacting protein	3.22239	0.0275947	0.162843		GSM1036026	8381.39	15454.8	3.47871	739.863	220.672	70.6115		GSM117561	2435.58	18720.9
	NEG_H	1	1.6	1.13	1.59	2.46	2.52	2.91	1	1	1	1	1		Mus musculus	Tnfaip8	106869	AA987150|E130304C20Rik|ENSMUSG00000073567|Gg2-1|Gm10539|Nded|Ssc-2	tumor necrosis factor_ alpha-induced protein 8	3.201	0.00698318	0.0813547		GSM1036027	8223.06	21516.5	3.25336	999.822	103.814	82.3803		GSM117562	3196.33	22475.4
	Gene Symbol														Mus musculus	Stat6	20852	-	signal transducer and activator of transcription 6	3.15526	0.00158397	0.0326805		GSM1036028	7695.65	13959.9	3.04268	382.607	1423.28	51.8083		GSM117563	2040.72	20777.2
	2810417H13Rik	5.17	5.3	4.88	1.17	1.15	1.1	1	1.33	1.72	1.13	1	1		Mus musculus	Dusp6	67603	1300019I03Rik|MKP-3|MKP3|PYST1	dual specificity phosphatase 6	3.11548	0.0272996	0.162843		GSM1036029	5695.71	11841.8	3.33352	682.443	8.07647	377.695		GSM117564	1867.29	18679.8
	2900026A02Rik	5.17	5.3	4.88	3.03	3.97	4.95	4.93	2.98	13.35	1	3.26	1		Mus musculus	Itgb1	16412	4633401G24Rik|AA409975|AA960159|CD29|ENSMUSG00000051907|Fnrb|Gm9863|gpIIa	integrin beta 1 (fibronectin receptor beta)	3.05523	0.0436542	0.212926		GSM1036030	8034.86	12797.1	3.43674	394.783	21.3772	1099.21		GSM117565	1773.6	17229.1
	A2	5.17	5.3	4.88	368.02	270.1	310.52	1	1.33	1.72	494.45	382.87	249.41		Mus musculus	Birc3	11796	AW107670|Api1|Api2|Birc2|HIAP2|IAP1|IAP2|MIAP1|MIAP2|MIHB|MIHC|RNF49|cIAP-1|cIAP-2|cIAP1|cIAP2	baculoviral IAP repeat-containing 3	3.05063	0.00905552	0.0903243		GSM1036031	5635.27	13053.7	3.28418	834.77	5.44339	305.898		GSM117566	2579.92	20447.8
	AQP1	15.27	24.39	4.88	214.77	208.16	202.1	1.92	2.98	3.05	310.54	275.25	172.46		Mus musculus	Ncor1	20185	5730405M06Rik|A230020K14Rik|N-CoR|RIP13|Rxrip13|mKIAA1047	nuclear receptor co-repressor 1	3.04372	0.0162663	0.123418		GSM1036032	5901.68	11634.8	3.37717	655.717	26.8395	726.458		GSM117567	2394.72	21179.8
	ATG7	10.1	5.3	4.88	8.88	5.11	4.95	24.01	29.53	30.5	42.76	32.17	15.77		Mus musculus	Sod1	20655	B430204E11Rik|Cu/Zn-SOD|CuZnSOD|Ipo-1|Ipo1|SODC|Sod-1	superoxide dismutase 1_ soluble	2.97728	0.0148271	0.114312		GSM1069749	383.024	40.5737	3.34732	4040.71	51.4726	286.386		GSM117568	2443.56	20816.6
	Abcc8	5.17	13.79	4.88	1.17	1.15	1.1	1	1.33	1.72	1	1	1		Mus musculus	Cd151	12476	PETA-3|SFA-1|Tspan24	CD151 antigen	2.93312	0.000167829	0.0100278		GSM1069750	464.896	75.5068	3.36342	3311.97	44.5498	430.143		GSM117569	2868.35	16947.7
	Acad10	5.17	13.79	4.88	1.17	1.15	6.05	1	1.66	4.77	1	3.26	1		Mus musculus	Pfdn6	14976	H-2Ke2|H2-Ke2|Ke-2	prefoldin subunit 6	2.926	0.00103465	0.0282806		GSM1069751	466.338	8.2366	3.33357	3331.22	13.6468	337.995		GSM117570	2158.38	22005.5
	Acly	20.43	8.49	20.17	24.09	7.41	18.1	31.05	29.53	25.36	29.09	16.64	15.77		Mus musculus	Kcnq1ot1	63830	Kvlqt1-as|Lit1|Tssc8	KCNQ1 overlapping transcript 1	2.82791	0.000626002	0.0216734		GSM1069752	1316.53	6483.47	3.492	2345.95	87.6938	241.766		GSM117571	2792.83	19719.7
	Acod1	5.17	5.3	4.88	1.17	1.15	1.1	1	1.33	1.72	1	1	1		Mus musculus	Ctsd	13033	CD|CatD	cathepsin D	2.80735	0.0263922	0.161007		GSM1069753	1643.75	13179.8	3.44633	2761.17	83.033	205.679		GSM147166	1704.74	27347.6
	Acot11	5.17	5.3	4.88	1.17	1.15	1.1	1	1.33	1.72	1.75	1.65	1		Mus musculus	Acox1	11430	AOX|Acox|D130055E20Rik|Paox	acyl-Coenzyme A oxidase 1_ palmitoyl	2.79206	0.0331554	0.183708		GSM1069754	1768.33	5696.07	3.46022	2723.99	42.7436	154.795		GSM147167	1321.8	32654.1
	Acot3	5.17	8.49	4.88	1.17	1.15	1.1	1	1.66	1.72	3.62	1.12	1		Mus musculus	Nfil3	18030	AV225605|E4BP4	nuclear factor_ interleukin 3_ regulated	2.73697	0.054532	0.241354		GSM1069755	1527.36	6045.26	3.40589	2780.25	5.81777	236.439		GSM147168	1552.64	33173.9
	Acox1	5.17	19.09	4.88	33.45	20.03	22.48	20	24.22	18.49	13.56	19.32	13.39		Mus musculus	Cxcr4	12767	CD184|Cmkar4|LESTR|PB-CKR|PBSF/SDF-1|Sdf1r|b2b220Clo	chemokine (C-X-C motif) receptor 4	2.70911	0.0533179	0.240434		GSM1069756	1116.88	3720.17	3.43937	880.14	76.0187	396.745		GSM147169	1483.74	30494.6
	Adam19	5.17	5.3	4.88	1.17	1.15	1.1	1	1.33	1.72	1	1	1		Mus musculus	Prdx3	11757	AW822249|Aop1|D0Tohi1|Ef2l|Mer5|Prx3|SP22|TDXM	peroxiredoxin 3	2.67612	0.00197302	0.0362733		GSM1069757	1297	4479.4	3.43233	785.123	83.7222	302.063		GSM177078	1407.31	39115.6
	Adam8	5.17	5.3	4.88	1.17	1.15	1.1	276.13	277.69	308.46	447.85	423.03	271.23		Mus musculus	Fyn	14360	AI448320|AW552119	Fyn proto-oncogene	2.67576	0.0195124	0.131453		GSM1069758	615.922	2777.53	3.4525	1345.01	83.1272	244.003		GSM177079	1349.58	34980.5
	Adamts1	5.17	5.3	4.88	1.17	1.15	1.1	1	1.33	1.72	4.24	5.4	6.25		Mus musculus	Pdzk1ip1	67182	0610007F13Rik|2700030M23Rik|AU046042|Map17	PDZK1 interacting protein 1	2.63289	0.000594402	0.0216734		GSM1093941	1016.01	3561.72	3.54145	446.398	32.4052	219.779		GSM177080	1162.54	32170.7
	Adamts12	10.1	19.09	20.17	4.2	6.26	2.76	1	1.33	4.77	1.13	1.12	1		Mus musculus	Itga5	16402	Cd49e|Fnra|VLA5	integrin alpha 5 (fibronectin receptor alpha)	2.49808	0.00042453	0.0202925		GSM1093942	768.112	3975.87	3.71537	483.615	87.5166	233.586		GSM177081	1574.17	24222
	Adamts14	5.17	5.3	4.88	1.17	1.15	1.1	1	1.33	1.72	1.75	1	1		Mus musculus	Tap1	21354	ABC17|APT1|Abcb2|Ham-1|Ham1|MTP1|PSF1|RING4|TAP|Tap-1|Y3	transporter 1_ ATP-binding cassette_ sub-family B (MDR/TAP)	2.49412	0.00079391	0.0252993		GSM1093943	869.633	4205.92	3.50336	504.012	42.0526	228.893		GSM177082	1680.57	32892.8
	Adamts17	5.17	5.3	4.88	1.86	13.14	1.67	1	1.33	1.72	1	1	1		Mus musculus	Irf2	16363	9830146E22Rik|AI646973|Irf-2	interferon regulatory factor 2	2.49185	0.0180102	0.128724		GSM1093944	880.73	3568.58	3.44769	562.781	10.5642	224.573		GSM177083	1949.62	34673.4
	Adamts2	5.17	5.3	4.88	1.17	1.15	1.1	1	1.33	1.72	1	2.19	1		Mus musculus	Traf6	22034	2310003F17Rik|AI851288|C630032O20Rik	TNF receptor-associated factor 6	2.48787	0.00106496	0.0282806		GSM1093947	2290.58	10191.3	3.3447	2226.46	28.7661	386.371		GSM211229	1413.53	16325
	Adamts3	30.76	24.39	4.88	12.39	6.26	8.24	3.93	10.95	1.72	1.75	1.65	1		Mus musculus	Map2k2	26396	AA589381|MEK2|MK2|Prkmk2	mitogen-activated protein kinase kinase 2	2.47355	0.00121075	0.0289369		GSM1093948	1588.73	4696.36	3.41088	2142.21	3.5755	254.994		GSM211230	1677.46	20049
	Adamts4	5.17	5.3	4.88	1.17	1.15	1.1	1	1.33	1.72	1	1	1		Mus musculus	Prkci	18759	2310021H13Rik|AI427505|PKClambda|Pkci|Pkcl|Prkcl|aPKClambda|mKIAA4165	protein kinase C_ iota	2.4662	0.00164086	0.0326805		GSM1093949	2023.21	4792.66	3.39943	2357.76	41.5337	143.783		GSM211231	1566.2	20430.2
	Adamts9	5.17	5.3	4.88	1.17	1.15	1.1	1	1.33	1.72	1.75	1	1		Mus musculus	Traf2	22030	AI325259	TNF receptor-associated factor 2	2.46021	0.0190014	0.131453		GSM1093950	1504.26	11574.9	3.46789	2321.32	12.2875	173.546		GSM211232	1518.16	16714.4
	Adcyap1r1	5.17	5.3	10.4	3.03	1.15	4.95	1	1.33	1.72	1.13	1	1		Mus musculus	Nfyc	18046	-	nuclear transcription factor-Y gamma	2.43384	0.0512746	0.237954		GSM1093951	2143.76	3364.42	3.42859	2032.17	38.0168	243.957		GSM211233	1433.55	18941.2
	Adgre1	10.1	5.3	4.88	4.2	2.82	4.95	238.97	313.52	281.01	340.99	267.22	172.46		Mus musculus	Smad2	17126	7120426M23Rik|Madh2|Madr2|Smad-2|mMad2	SMAD family member 2	2.43268	1.02775e-05	0.000982526		GSM1093952	2012.87	3816.55	3.54094	2047.53	22.3304	132.007		GSM211234	1680.79	17776
	Adgre5	5.17	5.3	4.88	1.17	1.15	1.67	16.98	13.6	18.49	24.12	25.21	17.76		Mus musculus	Il17ra	16172	AW538159|Cdw217|Il17r|VDw217	interleukin 17 receptor A	2.42463	0.00453698	0.0657175		GSM1110799	442.529	5957.66	3.65407	411.996	846.352	200.993		GSM211235	1587.6	21041
	Adora2a	5.17	5.3	4.88	1.17	1.15	1.1	1	1.33	1.72	3	1	1		Mus musculus	Map2k4	26398	JNKK1|MEK4|MKK4|PRKMK4|Sek1|Serk1	mitogen-activated protein kinase kinase 4	2.396	0.00131975	0.03004		GSM1110800	605.276	4915.2	3.53952	90.0397	649.765	50.057		GSM211236	1597.19	18177.1
	Adora3	5.17	13.79	4.88	1.17	1.67	1.1	1	4.31	1.72	2.38	1	2.68		Mus musculus	Erg	13876	D030036I24Rik	avian erythroblastosis virus E-26 (v-ets) oncogene related	2.38892	0.0176897	0.128724		GSM1110801	438.602	5764.35	3.62773	125.537	1661.81	252.275		GSM211237	1571.89	21956.9
	Aif1	5.17	5.3	4.88	1.17	1.15	1.1	1	1.33	1.72	1.75	1	1		Mus musculus	S100a10	20194	42C|AA409961|AL024248|CAL12|CLP11|Cal1l|p10|p11	S100 calcium binding protein A10 (calpactin)	2.38434	0.0019238	0.0362733		GSM1110802	207.742	528.082	3.68071	592.099	153.461	56.3366		GSM211238	1445.69	22650.6
	Akap13	5.17	13.79	4.88	3.03	3.97	1.1	8.95	8.29	11.63	12.94	8.08	5.46		Mus musculus	Cdkn1a	12575	CAP20|CDKI|CIP1|Cdkn1|P21|SDI1|Waf1|mda6|p21Cip1|p21WAF	cyclin-dependent kinase inhibitor 1A (P21)	2.38143	0.00155414	0.0326805		GSM1110803	135.231	377.26	3.63057	841.034	133.242	60.9309		GSM211239	1526.35	19743.8
	Alcam	5.17	5.3	10.4	1.17	2.82	1.1	157.61	175.5	186.64	375.78	259.73	143.5		Mus musculus	Plaur	18793	Cd87|u-PAR|uPAR	plasminogen activator_ urokinase receptor	2.32193	0.0745273	0.290459		GSM1110804	258.008	283.182	3.61758	673.91	115.42	75.8347		GSM211240	1377.05	22535.8
	Alox15	5.17	5.3	4.88	1.86	2.82	2.76	1	1.33	4.77	1.13	1.65	1		Mus musculus	Top2a	21973	Top-2	topoisomerase (DNA) II alpha	2.30608	0.00627181	0.0796208		GSM1110805	4828.5	7467.11	3.54688	1136.87	1518.8	755.372		GSM211241	1308.03	25000.6
	Alox5	5.17	5.3	4.88	1.17	1.15	1.1	6.94	1.33	1.72	3	2.19	1		Mus musculus	Cdc20	107995	2310042N09Rik|C87100|p55CDC	cell division cycle 20	2.22239	0.136008	0.371495		GSM1110806	3276.87	5950.22	3.48855	1154.42	1699.19	472.284		GSM211242	1523.36	27049.9
	Alox5ap	35.93	34.98	10.4	13.56	7.41	10.43	43.1	65.36	51.09	30.33	50.38	55.44		Mus musculus	Atf3	11910	LRG-21	activating transcription factor 3	2.16046	0.0148202	0.114312		GSM1110807	3528.04	6379.87	3.49729	1410.63	1797.34	539.823		GSM211243	1612.47	27147.6
	Amastin	25.6	19.09	20.17	542.33	653.24	670.86	2.92	4.31	3.05	305.57	370.02	318.83		Mus musculus	Gnai3	14679	AI158965|AW537698|Galphai3|Gnai-3	guanine nucleotide binding protein (G protein)_ alpha inhibiting 3	2.13245	0.0385799	0.196183		GSM1110808	1291.94	3790.78	3.48061	1835.61	451.284	208.516		GSM211244	1607.47	24346.3
	Amica1	5.17	5.3	4.88	4.2	1.15	3.86	1.92	2.98	1.72	1.13	1	1		Mus musculus	Irf3	54131	C920001K05Rik|IRF-3	interferon regulatory factor 3	2.11548	0.0918777	0.325315		GSM1110809	837.677	1877.08	3.4405	1135.43	360.264	220.245		GSM211245	2086.16	22489
	Angpt1	10.1	5.3	4.88	1.86	1.67	1.67	2.92	1.33	1.72	1.13	1.12	1		Mus musculus	Sqstm1	18412	A170|OSF-6|Osi|STAP|STONE14|p62	sequestosome 1	2.08406	0.00505144	0.0670719		GSM1110810	962.274	919.355	3.47349	1535.53	316.958	169.813		GSM211246	1453.02	26274.4
	Angpt2	25.6	56.18	5.52	1.86	3.97	7.14	1	9.62	3.05	2.38	2.72	1.89		Mus musculus	Id1	15901	AI323524|D2Wsu140e|Idb1|bHLHb24	inhibitor of DNA binding 1	2.06022	0.0518937	0.238512		GSM149579	16177.6	7521.27	3.46097	6562.96	63.2325	194.516		GSM211247	1959.97	24628
	Anxa1	5.17	5.3	4.88	1.17	1.15	1.1	114.41	130.38	128.3	272.64	205.11	113.35		Mus musculus	Zfp148	22661	2210405J08Rik|AI480666|AW045217|BERF-1|BFCOL1|ZBP-89|Znf148	zinc finger protein 148	2.05889	0.0419064	0.206508		GSM153707	10894.2	7534.06	3.54555	1253.25	2308.16	224.622		GSM211248	1305.74	24798.7
	Anxa4	5.17	5.3	5.52	1.17	2.82	4.95	96.33	97.21	97.42	191.25	141.4	100.26		Mus musculus	S100a11	20195	EMAPI|Emap1|S100a14|S100c|cal	S100 calcium binding protein A11	1.85991	0.00282754	0.0464127		GSM153710	11576.6	7531.08	3.43381	1143.15	2124.7	330.47		GSM211249	1556.49	24004.5
	Aoah	5.17	5.3	4.88	1.17	1.15	1.1	1	1.66	6.48	3	1	1		Mus musculus	Runx2	12393	AML3|Cbf|Cbfa-1|Cbfa1|LS3|Osf2|PEBP2aA|Pebp2a1|Pebpa2a	runt related transcription factor 2	1.83311	0.141257	0.377212		GSM153712	13263.3	8479.95	3.46962	1418.06	2528.68	333.802		GSM211250	1843.88	25788.7
	Apoe	5.17	5.3	10.4	6.54	1.15	1.1	1310.71	1595.48	1595.3	1425.78	1083.74	682.58		Mus musculus	Ctnnb1	12387	Bfc|Catnb|Mesc	catenin (cadherin associated protein)_ beta 1	1.79915	0.00257555	0.0441938		GSM153714	13259.3	8368.08	3.4893	1614.22	2339.92	354.857		GSM211251	1801.5	19483.4
	Areg	5.17	45.58	4.88	5.37	6.26	1.1	1	1.66	1.72	1	1	1.1		Mus musculus	Slc16a6	104681	AW743111|ESTM12|MCT 6|MCT 7|MCT6	solute carrier family 16 (monocarboxylic acid transporters)_ member 6	1.7846	0.0342893	0.183708		GSM153716	13314.2	8524.29	3.53053	1566.66	2181.75	332.526		GSM211252	1707.04	20373.4
	Arf6	87.59	72.08	122.74	224.13	119.83	146.24	125.46	156.93	119.73	211.13	191.19	97.49		Mus musculus	Lat2	50934	AA408822|LAT2|Slc7a8	solute carrier family 7 (cationic amino acid transporter_ y+ system)_ member 8	1.76553	0.0810075	0.309773		GSM153717	3913.01	1502.77	3.60324	2783.91	5159.71	283.065		GSM211253	1573.83	21559.3
	Arg1	15.27	5.3	4.88	1.17	2.82	3.86	1.92	1.66	4.77	1	1.65	1		Leishmania	Gp63	NA	NA	NA	1.75108	0.0356996	0.187521		GSM153718	3903.21	1495.67	3.63405	3077.79	4136.12	290.897		GSM211254	1753.99	18419.4
	Arginase	20.43	66.78	4.88	179.68	187.51	164.86	1	1.33	8.2	237.85	247.41	190.31		Mus musculus	Ifnar2	15976	AI747302|Ifnar-2	interferon (alpha and beta) receptor 2	1.74952	0.0649777	0.271564		GSM153719	4033.67	1517.44	3.67567	2987.97	4331.41	308.678		GSM211255	1913.13	15682.8
	Arhgef28	5.17	5.3	4.88	1.17	1.15	1.1	1	1.33	1.72	1	1	1		Mus musculus	Traf1	22029	4732496E14Rik	TNF receptor-associated factor 1	1.73697	0.0308886	0.179831		GSM153720	1407.04	85.4375	3.70382	1879.89	6376.2	291.402		GSM211256	1725.66	19504.5
	Arhgef6	5.17	5.3	4.88	1.17	1.15	1.1	6.94	17.58	8.2	2.38	2.72	4.27		Mus musculus	H2-d1	14964	H-2D|H2-D	histocompatibility 2_ D region locus 1	1.72146	0.0121302	0.10354		GSM153721	1432.49	30.3986	3.66666	1907.27	6441.79	295.649		GSM211257	1491.44	18996.4
	Armc1	5.17	5.3	4.88	11.22	6.26	3.86	2.92	5.64	1.72	2.38	1.12	5.46		Mus musculus	Vamp2	22318	Syb-2|Syb2|sybII	vesicle-associated membrane protein 2	1.71187	0.0708096	0.281087		GSM153722	1539.03	109.226	3.68994	1809.97	5783.83	290.82		GSM211258	1657.66	15006.6
	Atf3	25.6	29.68	4.88	54.51	63.62	31.24	235.95	260.44	251.84	397.52	307.38	192.29		Mus musculus	Laptm5	16792	E3	lysosomal-associated protein transmembrane 5	1.69053	0.0129178	0.106461		GSM169463	2097.52	2337.99	3.72615	1558.7	398.738	138.062		GSM211259	1779.31	13211.5
	B4galt4	5.17	5.3	4.88	1.86	1.67	1.1	1	2.98	1.72	1	1.65	1.1		Mus musculus	Hdac5	15184	AI426555|Hdac4|mHDA1|mKIAA0600	histone deacetylase 5	1.654	0.0214316	0.139122		GSM169464	2132.64	2391.95	3.72682	1714.22	361.813	147.786		GSM211260	1598.68	17607.9
	Batf	5.17	5.3	4.88	1.17	1.15	1.1	1	1.33	1.72	2.38	1	1.49		Mus musculus	Syk	20963	Sykb	spleen tyrosine kinase	1.64046	0.0894526	0.319092		GSM169465	1193.94	719.632	3.74167	4699.58	253.157	121.64		GSM211261	1998.89	18204.5
	Batf3	25.6	34.98	29.94	13.56	6.26	9.34	5.93	5.64	3.05	4.86	3.26	1.89		Mus musculus	Fgfr1	14182	AW208770|Eask|FLG|Fgfr-1|Flt-2|Hspy|MFR|bFGF-R-1|c-fgr	fibroblast growth factor receptor 1	1.6374	0.00468073	0.0658056		GSM169466	1329.16	526.927	3.73209	4712.89	174.772	110.15		GSM211262	1889.16	18940.6
	Bcl10	10.1	13.79	44.59	26.43	37.23	35.62	40.09	41.47	45.95	63.88	47.16	30.85		Mus musculus	Lta4h	16993	-	leukotriene A4 hydrolase	1.61665	0.101012	0.342437		GSM175730	697.845	9635.46	3.47561	1170.62	124.682	148.229		GSM211263	1707.84	18283.2
	Bcl2	15.27	40.28	29.94	12.39	1.67	6.05	4.93	16.26	15.06	9.83	9.15	1		Mus musculus	Vasp	22323	-	vasodilator-stimulated phosphoprotein	1.60881	0.00642551	0.0796208		GSM175732	816.91	12584.4	3.51712	449.282	785.163	636.232		GSM211264	1695.3	20844.2
	Bcl6	10.1	5.3	54.36	3.03	14.29	12.62	17.99	29.53	21.93	32.82	25.75	14.19		Mus musculus	Adamts17	233332	AU023434	a disintegrin-like and metallopeptidase (reprolysin type) with thrombospondin type 1 motif_ 17	1.58496	0.233763	0.471569		GSM175733	830.557	23867.2	3.47859	716.303	43.597	286.14		GSM211265	1728.27	23597.5
	Bid	5.17	5.3	4.88	1.17	1.15	1.1	1	1.33	1.72	2.38	2.19	1.1		Mus musculus	Pbx1	18514	2310056B04Rik|D230003C07Rik|Pbx-1	pre B cell leukemia homeobox 1	1.58496	0.233763	0.471569		GSM175734	967.884	13631.1	3.51247	297.43	398.296	362.584		GSM211266	1906.85	22386.8
	Birc2	10.1	5.3	4.88	6.54	2.82	10.43	3.93	4.31	1.72	3.62	5.94	5.86		Mus musculus	Hif1a	15251	AA959795|HIF-1-alpha|HIF1-alpha|HIF1alpha|MOP1|bHLHe78	hypoxia inducible factor 1_ alpha subunit	1.57732	0.00907022	0.0903243		GSM175735	1631.87	22162.8	3.54563	303.675	306.569	477.184		GSM211267	1743.52	19024.9
	Birc3	10.1	8.49	10.4	51	20.03	43.29	17.99	14.93	6.48	1	6.47	9.43		Mus musculus	Cd274	60533	A530045L16Rik|B7h1|Pdcd1l1|Pdcd1lg1|Pdl1	CD274 antigen	1.55254	0.149448	0.39036		GSM228746	2055.1	2636.84	3.47612	847.885	704.683	1029.18		GSM211268	1747.59	17641.2
	Birc5	5.17	5.3	4.88	5.37	1.15	2.76	1	1.33	1.72	1.13	1	1		Mus musculus	Ndufa7	66416	14.5kDa|2400007M02Rik|CI-B14.5a	NADH dehydrogenase (ubiquinone) 1 alpha subcomplex_ 7 (B14.5a)	1.51937	0.0445003	0.213453		GSM228747	3187.68	2515.5	3.41498	1703.65	1190.03	4470.31		GSM211269	1611.75	18490.8
	Bmp6	5.17	5.3	4.88	1.17	1.67	2.76	1	1.33	1.72	1	1	1		Mus musculus	Armc1	74252	2310016N05Rik|2900046P06Rik|3110009G21Rik|AA409258|AW048872|Arcp|C330014L16Rik	armadillo repeat containing 1	1.51674	0.0415551	0.206508		GSM228748	1555.37	912.888	3.445	680.899	1350.9	766.473		GSM211270	1676.58	19644
	Bmp8a	5.17	5.3	4.88	1.17	1.15	1.1	1	1.33	1.72	1	1	1		Mus musculus	Arf6	11845	AI788669|AW496366	ADP-ribosylation factor 6	1.49683	0.00713211	0.0813547		GSM228750	1932.38	752.524	3.41666	798.979	1071.04	849.193		GSM211271	1687.65	19427.5
	Btg2	72.09	50.88	64.13	43.98	23.47	25.76	11.96	17.58	20.21	8.59	9.15	5.46		Leishmania	Tert	21752	EST2|TCS1|TP2|TR|TRT	telomerase reverse transcriptase	1.49304	0.0644615	0.271564		GSM228751	4131.87	2398.19	3.38198	1329	1135.61	4252.18		GSM211272	1624.78	24252.7
	Btk	5.17	5.3	4.88	1.17	1.15	1.1	34.06	45.45	40.8	15.42	19.32	22.12		Mus musculus	Rictor	78757	4921505C17Rik|6030405M08Rik|AVO3|AW492497|D530039E11Rik	RPTOR independent companion of MTOR_ complex 2	1.47254	0.0660286	0.272083		GSM228752	2226.49	1573.14	3.52427	926.575	297.857	842.692		GSM211273	1706.51	19926.6
	Btla	5.17	19.09	10.4	1.86	5.11	1.1	1	1.33	1.72	1	1	1.49		Mus musculus	Fcgr2b	14130	AI528646|CD32|F630109E10Rik|Fc[g]RII|FcgRII|Fcgr2|Fcgr2a|Fcr-2|Fcr-3|Ly-17|Ly-m20|LyM-1|Lym-1|fcRII	Fc receptor_ IgG_ low affinity IIb	1.4653	0.0834168	0.313962		GSM228753	2515.85	1417.68	3.20905	473.808	2309.64	3406.29		GSM211274	1938.09	22935.1
	C1qa	20.43	13.79	4.88	8.88	10.85	11.53	8.95	9.62	4.77	7.35	5.94	5.06		Mus musculus	H2-t23	15040	37b|37c|H-2T23|H2-Qa1|Qa-1|Qa-1(b)|Qa1|Qed-1|T18c|T18c(37)|T23b|T23d	histocompatibility 2_ T region locus 23	1.46395	0.0124823	0.104676		GSM228754	2274.51	1351.26	3.37824	549.696	304.384	1168.38		GSM211275	1702.69	15051
	C1qb	82.42	56.18	25.05	10.05	8.55	9.34	15.98	9.62	20.21	7.97	7.01	9.03		Mus musculus	Tnfrsf12a	27279	AI255180|C87282|Fn14|HPIP|TWEAK-R|TweakR	tumor necrosis factor receptor superfamily_ member 12a	1.45251	0.0325802	0.183216		GSM228755	3521.98	1339.69	3.32336	1054.76	1569.25	2763.96		GSM211276	1598.59	20190.8
	C1qc	10.1	8.49	4.88	1.86	2.82	1.1	33.05	21.56	33.94	19.77	17.72	19.74		Mus musculus	Ell2	192657	-	elongation factor RNA polymerase II 2	1.37886	0.0011364	0.0285895		GSM232050	4147.09	2991.71	3.31864	9394.07	50.0677	664.695		GSM211277	1547.58	22394.8
	C3	5.17	5.3	4.88	5.37	1.15	1.1	6.94	5.64	4.77	4.24	4.33	2.29		Mus musculus	Fn1	14268	E330027I09|Fn|Fn-1	fibronectin 1	1.37851	0.207696	0.463919		GSM232051	1100.38	7071.51	3.29528	730.436	125.906	212.568		GSM211278	1736.98	19668.9
	C3ar1	5.17	5.3	5.52	6.54	1.15	3.86	530.25	593.53	529.8	957.32	685.92	421.57		Mus musculus	Jun	16476	AP-1|Junc|c-jun	jun proto-oncogene	1.32175	0.0111275	0.100358		GSM232052	748.488	1903.99	3.30821	1735.06	237.236	223.096		GSM211279	1761.26	17234.2
	C4a	5.17	5.3	4.88	1.17	1.15	1.1	1	1.33	1.72	1	1	1		Mus musculus	H2-k1	14972	H-2K|H-2K(d)|H2-K|K-f	histocompatibility 2_ K1_ K region	1.31366	0.0215377	0.139122		GSM232053	1544.97	1980.67	3.54188	2541.07	233.389	247.581		GSM211280	1621.41	21296.7
	C5ar1	5.17	5.3	20.17	4.2	2.82	1.1	34.06	53.41	39.08	57.05	43.95	31.24		Mus musculus	Selplg	20345	CD162|Psgl-1|Psgl1|Selp1|Selpl	selectin_ platelet (p-selectin) ligand	1.29724	0.121104	0.350966		GSM258719	593.492	1321.56	3.70211	5895.4	29.3203	111.427		GSM211281	1641.85	16107.4
	CD150	5.17	5.3	4.88	1.17	1.15	1.1	1	1.33	1.72	1	1	1		Mus musculus	Bcl10	12042	AI132454|BCL-10|C81403|CARMEN|CIPER|CLAP|ME10|cE10	B cell leukemia/lymphoma 10	1.28011	0.0950429	0.329206		GSM258720	587.241	962.278	3.83689	6099.32	32.6575	46.8086		GSM211282	1795.43	18310.4
	CD48	5.17	5.3	4.88	1.17	1.15	1.1	33.05	32.18	40.8	53.32	51.98	31.24		Mus musculus	Hmox1	15368	D8Wsu38e|HO-1|HO1|Hemox|Hmox|Hsp32	heme oxygenase 1	1.2698	0.0825555	0.313187		GSM258769	1040.1	8034.24	3.75909	1101.49	440.01	199.425		GSM211283	2048.42	19485.7
	CLC	25.6	45.58	25.05	4.2	5.11	7.14	1	5.64	8.2	4.24	5.4	1.1		Mus musculus	Dnajb6	23950	Mrj|mDj4	DnaJ (Hsp40) homolog_ subfamily B_ member 6	1.20219	0.00717434	0.0813547		GSM258770	1356.92	8857.91	3.65183	973.526	261.469	222.239		GSM211284	1943.56	23519.1
	Calr	97.92	119.76	108.09	171.49	131.3	113.38	146.56	182.14	155.76	267.67	222.78	174.05		Mus musculus	Pf4	56744	Cxcl4|Scyb4	platelet factor 4	1.17834	0.119811	0.350966		GSM267843	765.054	993.956	3.61151	343.497	1359.88	637.725		GSM211285	1678.38	16758.2
	Camp	5.17	8.49	5.52	1.17	1.15	1.1	1	1.33	1.72	1	1	1.49		Mus musculus	Atg7	74244	1810013K23Rik|Agp7|Apg7l|Atg7l|Gm21553	autophagy related 7	1.17577	0.0368463	0.19108		GSM267844	373.425	480.247	3.64195	335.157	2070.76	515.872		GSM211286	1647.92	17063.3
	Casp1	5.17	5.3	4.88	1.17	1.15	1.1	1	1.33	1.72	1	1	3.08		Mus musculus	Pdgfb	18591	PDGF-B|Sis	platelet derived growth factor_ B polypeptide	1.16993	0.261706	0.471569		GSM267845	676.019	420.979	3.64566	324.611	2373.07	617.628		GSM211287	1813.5	17923.1
	Casp7	5.17	5.3	4.88	1.17	1.15	1.1	3.93	6.97	6.48	5.48	2.72	1		Mus musculus	Birc2	11797	AW146227|Api1|Api2|Birc3|C330006D17Rik|HIAP1|HIAP2|IAP1|IAP2|MIAP1|MIAP2|MIHB|MIHC|RNF48|cIAP1|cIAP2|mcIAP1	baculoviral IAP repeat-containing 2	1.11068	0.155527	0.399688		GSM267846	586.291	629.667	3.67162	236.478	2704	809.822		GSM211288	1726.22	18908.8
	Cav1	56.59	19.09	15.28	8.88	5.11	10.43	9.95	4.31	15.06	31.58	24.14	16.57		Mus musculus	Hdc	380629	Gm869|HDC|HDCL|Heca	headcase homolog (Drosophila)	1.09238	0.131518	0.369798		GSM267847	1267.99	5077.07	3.68928	4315.33	174.448	146.999		GSM211289	1545.01	20832
	Cbr1	5.17	5.3	4.88	1.17	1.15	1.1	1	1.33	1.72	1	1	2.29		Mus musculus	H2-q1	15006	H-2Q1|Q1|Q1b|Q1d|Q1k|Qa-1|Qa1|Qed-1	histocompatibility 2_ Q region locus 1	1.05292	0.174799	0.422289		GSM267848	1319.59	7883.21	3.69625	4415.35	112.85	108.162		GSM211290	1676.26	25591.2
	Ccl1	5.17	5.3	4.88	1.17	1.15	1.1	1	1.33	1.72	1	1.12	1		Mus musculus	Calr	12317	CRT|Calregulin	calreticulin	1.04197	0.00731852	0.0813547		GSM267849	2006.46	7909	3.67213	3292.99	122.829	186.227		GSM211291	1680.46	23498.6
	Ccl11	5.17	34.98	4.88	1.17	1.15	1.1	1.92	1.33	1.72	1	1	1		Mus musculus	Stat3	20848	1110034C02Rik|AW109958|Aprf	signal transducer and activator of transcription 3	1.03562	0.202337	0.456212		GSM267850	3120.54	7557.8	3.62059	4860.66	185.616	103.663		GSM211292	1740.7	21420.8
	Ccl12	5.17	5.3	4.88	1.17	1.15	1.1	1	1.33	1.72	1	1	1		Mus musculus	Hras	15461	H-ras|Ha-ras|Harvey-ras|Hras-1|Hras1|Kras2|c-H-ras|c-Ha-ras|c-rasHa|ras	Harvey rat sarcoma virus oncogene	1.02579	0.177343	0.425846		GSM267851	1041.07	2906.57	3.66969	3197.91	68.0452	123.275		GSM211293	1622.98	21272.6
	Ccl17	5.17	5.3	4.88	1.17	1.67	1.1	1	1.33	1.72	1	1	1		Mus musculus	Map2k3	26397	AW212142|MEK3|MKK3|Prkmk3|mMKK3b	mitogen-activated protein kinase kinase 3	1.02365	0.0266099	0.161007		GSM267852	1001.13	3111.54	3.70739	5521.32	65.8613	53.4191		GSM211294	1516.18	15202.4
	Ccl19	5.17	5.3	4.88	1.17	1.15	1.1	1	1.33	1.72	1	1	1		Mus musculus	Tgfb1	21803	TGF-beta1|TGFbeta1|Tgfb|Tgfb-1	transforming growth factor_ beta 1	1.01148	0.0545079	0.241354		GSM267853	964.616	1848.43	3.61395	4854.69	50.7627	86.1505		GSM211295	1690.63	11944.9
	Ccl2	5.17	5.3	4.88	5.37	1.67	1.1	1	4.31	1.72	1.75	1	1		Mus musculus	Tnfsf4	22164	Ath-1|Ath1|CD134L|OX-40L|Ox40l|TXGP1|Txgp1l|gp34	tumor necrosis factor (ligand) superfamily_ member 4	1	0.239141	0.471569		GSM267854	832.437	1981.39	3.64262	6315.49	117.323	56.9949		GSM211296	2181.47	14444.7
	Ccl20	5.17	5.3	4.88	1.17	1.15	1.1	1	1.33	1.72	1	1	1		Mus musculus	F11r	16456	9130004G24|AA638916|ESTM33|JAM|JAM-1|JAM-A|Jcam|Jcam1|Ly106	F11 receptor	0.959358	0.119894	0.350966		GSM267855	1640.87	2804.48	3.65257	3727.7	43.0476	105.109		GSM211297	1691.65	12871.7
	Ccl21a	10.1	5.3	15.28	5.37	3.97	1.1	1	4.31	3.05	1.75	1	1		Mus musculus	Mtor	56717	2610315D21Rik|AI327068|FRAP|FRAP2|Frap1|RAFT1|RAPT1|flat	mechanistic target of rapamycin (serine/threonine kinase)	0.958865	0.166236	0.413386		GSM267856	2214.8	14365.1	3.64203	938.931	405.837	92.7312		GSM211298	1758.92	13888.4
	Ccl22	35.93	29.68	25.05	6.54	3.97	6.05	1.92	6.97	6.48	4.24	1.65	2.68		Mus musculus	Ptgs1	19224	COX1|Cox-1|Cox-3|PGHS-1|PHS 1|Pghs1	prostaglandin-endoperoxide synthase 1	0.957452	0.116132	0.350966		GSM267857	1153.99	19453.6	3.4853	1522.42	295.602	158.94		GSM211299	1471.19	14217.1
	Ccl24	5.17	5.3	4.88	1.86	1.15	1.1	2.92	1.33	1.72	1.75	1	1.1		Mus musculus	Acly	104112	A730098H14Rik|AW538652	ATP citrate lyase	0.943416	0.138977	0.375318		GSM267858	1371.54	14650.3	3.46364	1251.7	208.592	180.366		GSM211300	1352.31	14390.5
	Ccl25	5.17	5.3	4.88	1.17	1.15	1.1	1	1.33	1.72	1	1	1		Mus musculus	Irf1	16362	AU020929|Irf-1	interferon regulatory factor 1	0.936797	0.135299	0.371495		GSM267862	2471.2	35991.5	3.44822	1642.71	1237.39	871.874		GSM211301	1415.63	24714.1
	Ccl26	5.17	13.79	4.88	1.17	1.15	1.1	1	1.33	1.72	1	1	1		Mus musculus	Skil	20482	Skir|SnoN|sno	SKI-like	0.93023	0.0786901	0.303338		GSM267863	2002.08	12938	3.48427	2096.15	210.731	417.094		GSM211302	1564.24	17799.6
	Ccl27a	10.1	24.39	39.71	1.17	6.26	1.67	4.93	1.33	1.72	3	1	1		Mus musculus	Nr4a1	15370	GFRP1|Gfrp|Hbr-1|Hbr1|Hmr|N10|NGFI-B|NGFIB|NP10|TIS1|TR3|nur77	nuclear receptor subfamily 4_ group A_ member 1	0.923261	0.094096	0.329206		GSM267864	6501.14	30071.7	3.56439	1256.21	319.591	142.709		GSM211303	1851.88	22887.8
	Ccl28	5.17	5.3	4.88	1.17	1.15	1.1	1	1.33	1.72	1.13	1	1		Mus musculus	Cd180	17079	F630107B15|Ly78|RP105	CD180 antigen	0.9084	0.307791	0.471569		GSM267865	1324.93	28096.8	3.58579	1507.29	312.294	185.488		GSM211304	1445.66	21007.2
	Ccl3	5.17	5.3	5.52	1.17	7.41	1.1	18.99	25.54	18.49	27.23	16.64	12.6		Mus musculus	Ercc1	13870	Ercc-1	excision repair cross-complementing rodent repair deficiency_ complementation group 1	0.906784	0.131169	0.369798		GSM267866	931.197	11060.5	3.50259	695.83	99.4251	267.288		GSM211305	1742.34	16692
	Ccl4	5.17	5.3	4.88	5.37	1.67	4.95	7.94	8.29	13.35	17.29	8.08	8.24		Mus musculus	Glg1	20340	AI593353|AW537898|CFR|CFR-1|ESL-1|MG-160|MG160|Selel	golgi apparatus protein 1	0.888463	0.265014	0.471569		GSM267868	609.325	3525.47	3.4607	825.35	389.806	655.12		GSM211306	1702.63	20382.5
	Ccl5	5.17	5.3	4.88	1.17	1.15	2.76	3.93	2.98	1.72	6.1	2.19	2.29		Mus musculus	Vegfc	22341	AW228853|VEGF-C	vascular endothelial growth factor C	0.874469	0.319175	0.471569		GSM267869	770.573	637.861	3.62015	334.426	1293.84	766.003		GSM211307	1493.79	17266.1
	Ccl6	5.17	8.49	4.88	1.17	1.15	1.1	4.93	1.66	1.72	3.62	3.79	3.48		Mus musculus	C1qa	12259	AI255395|C1q	complement component 1_ q subcomponent_ alpha polypeptide	0.870848	0.306597	0.471569		GSM267870	999.552	907.442	3.8064	297.13	1013.96	356.943		GSM211308	1691.74	12376.1
	Ccl7	5.17	5.3	4.88	1.17	1.15	1.1	1	1.33	1.72	1	1	1		Mus musculus	Fem1c	240263	2610312A07Rik|3632443A22Rik|AI646567	fem-1 homolog c (C.elegans)	0.866733	0.151947	0.394733		GSM267871	718.183	1360.43	3.69775	291.548	1264.14	873.66		GSM211309	1457.05	21187.8
	Ccl8	25.6	8.49	4.88	1.17	2.82	9.34	1	1.33	1.72	1.13	1	1		Mus musculus	Itgb7	16421	Ly69	integrin beta 7	0.849907	0.213873	0.464688		GSM267872	543.053	466.414	3.62526	178.559	1268.89	1007.03		GSM211310	1517.97	19964.8
	Ccl9	15.27	5.3	15.28	4.2	1.15	7.14	73.23	142.33	76.83	163.91	153.71	96.3		Mus musculus	Cytip	227929	A130053M09Rik|AI462064|C80816|Cbp|Cybr|Pscdbp	cytohesin 1 interacting protein	0.848755	0.351079	0.471569		GSM267873	1756.21	5577.85	3.66918	4704.81	97.9453	116.222		GSM211311	1509.02	18610.8
	Ccnb2	5.17	5.3	4.88	8.88	1.15	1.67	1	4.31	1.72	1	1	1		Mus musculus	Pde4a	18577	D9Ertd60e|Dpde2	phosphodiesterase 4A_ cAMP specific	0.840283	0.0239228	0.151523		GSM267874	2419.03	5047.58	3.59591	4666.65	172.307	117.756		GSM211312	1919.82	16577.3
	Ccr1	5.17	5.3	4.88	1.17	1.15	1.1	1.92	9.62	4.77	1	2.72	3.87		Mus musculus	Furin	18550	9130404I01Rik|Fur|PACE|Pcsk3|SPC1	furin (paired basic amino acid cleaving enzyme)	0.833751	0.0711539	0.281087		GSM267875	974.342	3711.24	3.67909	2757.45	75.5299	164.133		GSM211313	1743.55	17009
	Ccr2	5.17	24.39	25.05	4.2	3.97	3.86	9.95	8.29	11.63	11.07	3.79	3.48		Mus musculus	Stat5b	20851	-	signal transducer and activator of transcription 5B	0.830075	0.4284	0.525065		GSM267876	1443.3	5826.19	3.5795	6405.45	153.107	101.822		GSM211314	1699.82	21056
	Ccr3	5.17	5.3	4.88	1.17	1.15	1.1	1	1.33	1.72	1	2.19	1.49		Mus musculus	Ski	108077	4930534J06Rik|AW214248|Ddx13|SKI|Ski2w|Skiv2l	superkiller viralicidic activity 2-like (S. cerevisiae)	0.79518	0.0341796	0.183708		GSM267882	2414.27	16094.7	3.48506	2383.91	267.195	372.619		GSM211315	1700.31	16703.5
	Ccr4	15.27	5.3	4.88	4.2	1.15	1.1	1	1.33	3.05	1	2.72	1.89		Mus musculus	Csf2ra	12982	CD116|Csfgmra|GM-CSF-Ra|GM-CSFR	colony stimulating factor 2 receptor_ alpha_ low-affinity (granulocyte-macrophage)	0.792791	0.120454	0.350966		GSM267892	1264.34	18968.2	3.44678	974.488	186.915	275.093		GSM211316	1578.08	15596.1
	Ccr5	5.17	5.3	4.88	1.17	1.15	1.1	4.93	4.31	9.92	17.29	11.83	7.84		Mus musculus	Gata2	14461	Gata-2	GATA binding protein 2	0.765535	0.335029	0.471569		GSM291121	12808.9	1864.02	3.74811	6496.05	6341.77	518.582		GSM211317	1804.04	19742.8
	Ccr6	5.17	5.3	4.88	1.17	1.15	1.1	1.92	1.33	1.72	1.13	1	1.1		Mus musculus	Klf10	21847	AI115143|EGR[a]|Egral|Gdnfif|TIEG-1|Tieg|Tieg1|mGIF	Kruppel-like factor 10	0.753924	0.00888858	0.0903243		GSM291123	12587.6	1672.46	3.71791	6480.3	6601.01	498.114		GSM211318	1617.88	16372.1
	Ccr7	5.17	5.3	4.88	1.17	1.15	1.1	1	1.33	1.72	1	1	1		Mus musculus	Ltb4r2	57260	5830462O07Rik|BLT2|LTB4-R 2|LTB4-R-2|LTB4-R2	leukotriene B4 receptor 2	0.751562	0.187769	0.433593		GSM291125	10922.3	1673.19	3.721	6603.67	6606.2	430.555		GSM211319	1555.55	15541
	Ccr8	5.17	5.3	4.88	1.17	1.15	2.76	1	1.33	1.72	1	1	1		Mus musculus	Ccl4	20303	AT744.1|Act-2|MIP-1B|Mip1b|Scya4	chemokine (C-C motif) ligand 4	0.719438	0.116187	0.350966		GSM291127	10289.9	1065.43	3.69277	6664.97	7786.92	578.38		GSM211320	1588.23	15960.9
	Ccr9	15.27	50.88	29.94	13.56	8.55	13.72	2.92	10.95	9.92	4.24	4.33	1.1		Mus musculus	Pbx3	18516	-	pre B cell leukemia homeobox 3	0.719438	0.116187	0.350966		GSM292061	13981.2	4833.96	3.40956	1535.68	103.941	816.46		GSM211321	1612.03	16262.5
	Ccrl2	30.76	13.79	4.88	7.71	7.41	12.62	2.92	9.62	4.77	2.38	1.12	1		Mus musculus	Ptprc	19264	B220|CD45R|Cd45|L-CA|Ly-5|Lyt-4|T200|loc	protein tyrosine phosphatase_ receptor type_ C	0.719438	0.116187	0.350966		GSM292062	19183.7	3825.71	3.38404	1652.69	34.0504	758.445		GSM211322	1458.59	20687.8
	Cd14	20.43	5.3	15.28	1.86	6.26	1.1	194.77	182.14	220.96	268.29	201.37	127.24		Mus musculus	Nfkbiz	80859	AA408868|INAP|Mail	nuclear factor of kappa light polypeptide gene enhancer in B cells inhibitor_ zeta	0.708616	0.117932	0.350966		GSM292063	17124	2360.76	3.48267	1292.89	18.6772	855.731		GSM211323	1710.26	21857.7
	Cd151	5.17	5.3	4.88	18.24	17.73	11.53	22.01	20.24	21.93	30.33	30.03	19.74		Mus musculus	Sele	20339	CD62E|E-selectin|ELAM-1|Elam|LECAM2	selectin_ endothelial cell	0.691172	0.256882	0.471569		GSM292064	21395.5	3490.19	3.4232	1234.9	87.8315	642.267		GSM211324	1320.05	24248.4
	Cd163	5.17	5.3	4.88	1.17	1.15	1.1	1	1.33	1.72	1	1	1		Mus musculus	Ikbke	56489	AW558201|IKK-i|IKKepsilon|Ikki	inhibitor of kappaB kinase epsilon	0.668885	0.119324	0.350966		GSM292065	17060.5	3572.09	3.4417	1619.94	78.871	500.298		GSM211325	1548.33	22156.1
	Cd180	5.17	13.79	4.88	5.37	5.11	10.43	94.33	86.59	123.16	99.92	93.21	61.39		Mus musculus	Pdgfa	18590	-	platelet derived growth factor_ alpha	0.668885	0.119324	0.350966		GSM292066	20134	1466.48	3.66769	1817.36	16.11	438.625		GSM211326	1668.64	22195.2
	Cd1d1	5.17	13.79	4.88	1.86	1.15	1.1	1.92	5.64	4.77	6.1	9.68	2.68		Mus musculus	2900026a02rik	243219	8430408O14Rik|A530094D01|AW539426|Gm449|Kiaa1671|mKIAA1671	RIKEN cDNA 2900026A02 gene	0.659278	0.11845	0.350966		GSM303493	642.733	566.249	3.37457	1000.66	7599.41	1061.02		GSM211327	1621.95	20218.1
	Cd1d2	5.17	5.3	4.88	1.17	1.15	1.1	1	1.33	1.72	1	1	1		Mus musculus	S1pr1	13609	AI849002|Edg1|Lpb1|S1p|S1p1	sphingosine-1-phosphate receptor 1	0.658963	0.199036	0.453045		GSM303495	640.972	483.376	3.31997	856.509	6022.5	1241.47		GSM211328	1545.12	23560.8
	Cd209e	5.17	5.3	4.88	1.17	1.15	1.1	1	1.33	1.72	1	1	1		Mus musculus	Ccnb2	12442	CycB2	cyclin B2	0.654502	0.373901	0.471569		GSM303500	699.337	525.729	3.35782	896.768	6959.81	1184.56		GSM211329	1360.38	18922.6
	Cd244	20.43	5.3	4.88	1.17	3.97	1.67	1.92	1.33	1.72	1	1	1		Mus musculus	Nfatc2	18019	AI607462|NF-ATc2|NF-ATp|NFAT1|NFAT1-D|Nfatp	nuclear factor of activated T cells_ cytoplasmic_ calcineurin dependent 2	0.647177	0.163187	0.410543		GSM303501	562.873	908.46	3.36494	811.277	6270.72	1171.3		GSM211330	1760.45	24449.8
	Cd247	61.76	87.97	64.13	20.58	17.73	12.62	14.97	4.31	16.78	3.62	3.79	3.87		Mus musculus	Nfkb1	18033	NF-KB1|NF-kappaB|NF-kappaB1|p105|p50|p50/p105	nuclear factor of kappa light polypeptide gene enhancer in B cells 1_ p105	0.644788	0.0747415	0.290459		GSM312029	2282.03	257.941	3.46366	783.943	59.1805	1318.7		GSM211331	1717.03	27296.7
	Cd27	5.17	5.3	4.88	3.03	1.15	1.1	1	1.33	1.72	1	1	1		Mus musculus	Spry2	24064	sprouty2	sprouty homolog 2 (Drosophila)	0.628031	0.470293	0.566248		GSM312030	2366	364.01	3.43927	928.285	89.7929	1975.42		GSM211332	1597.41	23198.2
	Cd274	46.26	5.3	4.88	39.3	20.03	27.95	43.1	49.43	51.09	94.33	62.69	39.18		Mus musculus	Smarcd3	66993	1500001J14Rik|2210409C08Rik|BAF60C	SWI/SNF related_ matrix associated_ actin dependent regulator of chromatin_ subfamily d_ member 3	0.62798	0.373901	0.471569		GSM312031	2163.07	374.766	3.44545	785.766	78.7757	1586.02		GSM211333	1686.14	24455
	Cd276	5.17	29.68	4.88	4.2	3.97	4.95	1.92	2.98	1.72	3	3.26	4.27		Mus musculus	Psmb8	16913	Lmp-7|Lmp7	proteasome (prosome_ macropain) subunit_ beta type 8 (large multifunctional peptidase 7)	0.624491	0.369177	0.471569		GSM312032	2033.76	202.289	3.4756	771.491	12.6568	651.749		GSM211334	1675.67	23340.7
	Cd28	5.17	5.3	4.88	1.86	1.15	1.1	5.93	5.64	1.72	1	2.19	5.46		Mus musculus	Cyp3a13	13113	IIIAm2	cytochrome P450_ family 3_ subfamily a_ polypeptide 13	0.620514	0.509965	0.597459		GSM312033	1735.55	140.475	3.56464	812.404	28.4965	647.98		GSM211335	1575.76	25127
	Cd34	10.1	24.39	4.88	10.05	2.82	4.95	11.96	8.29	9.92	7.35	7.54	4.27		Mus musculus	Cd38	12494	ADPRC 1|Cd38-rs1|I-19	CD38 antigen	0.612372	0.178178	0.425846		GSM312034	1640.11	192.263	3.50334	720.539	66.5367	725.12		GSM211336	1690.43	25947.2
	Cd36	5.17	5.3	4.88	1.17	1.15	1.1	314.3	290.96	274.15	393.17	405.9	244.65		Mus musculus	Rhog	56212	2810426G09Rik|Arhg|Sid10750	ras homolog gene family_ member G	0.599176	0.0875721	0.314733		GSM313206	985.21	4242.78	3.69174	556.663	28.4724	154.153		GSM211337	1410.32	21909.6
	Cd38	5.17	5.3	5.52	5.37	1.15	4.95	1	2.98	3.05	1.75	1	1		Mus musculus	Ifnar1	15975	CD118|Ifar|Ifnar|Ifrc|Infar	interferon (alpha and beta) receptor 1	0.59467	0.237837	0.471569		GSM313207	1134.09	5794.1	3.70392	622.297	163.101	136.575		GSM211338	1414.38	22656
	Cd40	5.17	5.3	4.88	1.17	1.15	6.05	1	1.66	1.72	1	1	1.49		Mus musculus	Serpine1	18787	PAI-1|PAI1|Planh1	serine (or cysteine) peptidase inhibitor_ clade E_ member 1	0.59467	0.237837	0.471569		GSM313208	1175.68	6252.44	3.713	682.841	72.4469	108.088		GSM211339	1574.94	24101.7
	Cd40lg	5.17	5.3	4.88	1.17	1.15	1.1	1	1.33	1.72	1	1	1		Mus musculus	Tlr3	142980	AI957183	toll-like receptor 3	0.587646	0.335536	0.471569		GSM313209	990.158	3153.23	3.45831	2200.64	127.794	170.258		GSM211340	1244.01	27073.1
	Cd44	5.17	5.3	4.88	1.17	1.15	1.1	1.92	4.31	1.72	1.75	2.19	2.29		Mus musculus	Fasn	14104	A630082H08Rik|FAS	fatty acid synthase	0.576633	0.286547	0.471569		GSM313210	758.332	2667.45	3.4807	810.389	53.1802	120.222		GSM211341	1458.48	25060.8
	Cd47	10.1	34.98	10.4	11.22	12	12.62	34.06	30.85	40.8	17.91	25.21	24.5		Mus musculus	Nfkbie	18037	I-kappa-B-epsilon|IKBE|IkB-E|NF-kappa-BIE|ikB-epsilon	nuclear factor of kappa light polypeptide gene enhancer in B cells inhibitor_ epsilon	0.575813	0.373901	0.471569		GSM313211	929.179	2833.63	3.44275	1061.21	48.204	130.212		GSM211342	1408.97	22888.6
	Cd68	10.1	8.49	10.4	3.03	1.15	1.67	435.84	574.96	502.35	877.17	681.64	409.67		Mus musculus	C3ar1	12267	AZ3B|C3AR|HNFAG09	complement component 3a receptor 1	0.567721	0.260297	0.471569		GSM315272	636.688	1813.56	3.64841	455.652	310.125	438.478		GSM211343	1413.6	21253.7
	Cd69	5.17	5.3	4.88	1.17	1.15	6.05	1	1.33	1.72	1	1	1		Mus musculus	Peli1	67245	2810468L03Rik|A930031K15Rik|AA409794|AI586297|D11Ertd676e	pellino 1	0.552541	0.52579	0.608542		GSM315273	958.077	1677.37	3.48594	442.065	901.433	491.688		GSM211344	1370.17	23184.3
	Cd70	5.17	5.3	4.88	1.17	1.15	1.1	1	1.33	1.72	1	1	1		Mus musculus	Znrf2	387524	1190002C14Rik|AU044205|D6Ertd365e	zinc and ring finger 2	0.552212	0.189099	0.433802		GSM315274	768.814	2029.47	3.6092	577	611.854	415.163		GSM211345	1610.63	22631
	Cd74	25.6	8.49	4.88	1.17	2.82	2.76	88.3	133.04	114.58	141.55	121.05	53.85		Mus musculus	Eif4ebp2	13688	2810011I19Rik|4E-BP2|AA792569|BC010348|PHAS-II	eukaryotic translation initiation factor 4E binding protein 2	0.549567	0.425317	0.524953		GSM315275	1965.7	2564.92	3.5325	3181.23	188.017	221.485		GSM211346	1436.02	21352.9
	Cd80	10.1	34.98	44.59	1.86	9.7	3.86	9.95	14.93	9.92	1.75	6.47	2.68		Mus musculus	Nampt	59027	1110035O14Rik|AI314458|AI480535|NAmPRTase|Pbef|Pbef1|Visfatin	nicotinamide phosphoribosyltransferase	0.542723	0.581372	0.653873		GSM315276	1390.76	2359.18	3.50459	1902.81	362.74	224.69		GSM211347	1407.43	25393.5
	Cd83	5.17	5.3	4.88	1.17	1.15	1.1	11.96	21.56	18.49	11.69	8.61	7.05		Mus musculus	Csf1	12977	C87615|Csfm|MCSF|op	colony stimulating factor 1 (macrophage)	0.542261	0.373901	0.471569		GSM315277	683.814	2997.59	3.25346	1218.77	195.405	275.104		GSM211348	1499.5	23415
	Cd84	5.17	5.3	4.88	1.17	1.15	1.1	21	25.54	1.72	2.38	2.19	38.38		Mus musculus	Tnfrsf1a	21937	CD120a|FPF|TNF-R|TNF-R-I|TNF-R1|TNF-R55|TNF-alphaR1|TNFAR|TNFR60|TNFRI|TNFRp55|TNFalpha-R1|Tnfr-2|Tnfr1|p55|p55-R	tumor necrosis factor receptor superfamily_ member 1a	0.542261	0.373901	0.471569		GSM320513	476.552	116.868	3.55793	583.164	203.515	199.101		GSM211349	1707.67	22197.8
	Cd86	5.17	5.3	4.88	1.17	1.15	1.1	1	1.33	1.72	2.38	1	1		Mus musculus	Vsir	NA	NA	NA	0.542261	0.373901	0.471569		GSM320514	386.064	310.55	3.54182	692.469	165.976	201.408		GSM211350	1479.18	22474.4
	Cd99	20.43	40.28	25.05	11.22	7.41	6.05	150.57	163.56	219.24	291.28	206.72	103.04		Mus musculus	Ptgdr	19214	DP|PGD	prostaglandin D receptor	0.537779	0.447001	0.545068		GSM320515	650.714	177.423	3.46789	869.318	13.7075	134.702		GSM211351	1523.28	22243.1
	Cdc20	5.17	5.3	4.88	22.92	2.82	4.95	1	5.64	4.77	2.38	3.26	1		Mus musculus	Ccl3	20302	AI323804|G0S19-1|LD78alpha|MIP-1alpha|MIP1-(a)|MIP1-alpha|Mip1a|Scya3	chemokine (C-C motif) ligand 3	0.520915	0.459433	0.557383		GSM339378	794.513	1958.87	3.62745	1324.36	297.001	216.042		GSM211352	1615.96	26196.5
	Cdh1	5.17	5.3	4.88	1.17	1.15	1.1	1	1.33	1.72	1	1	1		Mus musculus	Ifngr1	15979	CD119|IFN-gammaR|Ifgr|Ifngr|Nktar	interferon gamma receptor 1	0.508385	0.544531	0.624065		GSM339379	1050.52	406.894	3.48379	4641.36	252.278	672.702		GSM211353	1408.82	23387.8
	Cdh11	5.17	5.3	4.88	1.17	1.15	1.1	1	1.33	1.72	3	1	1		Mus musculus	Msh2	17685	AI788990	mutS homolog 2 (E. coli)	0.497469	0.135618	0.371495		GSM339380	850.538	544.247	3.70211	4848.96	96.4372	242.519		GSM211354	1658.37	21721.8
	Cdh13	15.27	19.09	4.88	1.17	1.67	6.05	1	1.33	1.72	1.75	1	1.49		Mus musculus	Il6ra	16194	CD126|IL-6R|IL-6R-alpha|IL-6RA|Il6r	interleukin 6 receptor_ alpha	0.483421	0.207659	0.463919		GSM359167	187.545	491.851	3.52822	1221.25	48.846	61.4441		GSM211355	1335.24	24058.2
	Cdh2	5.17	5.3	20.17	4.2	1.67	1.1	2.92	1.66	3.05	2.38	1	1		Mus musculus	Csf3r	12986	Cd114|Csfgr|G-CSF-R|G-CSFR	colony stimulating factor 3 receptor (granulocyte)	0.48168	0.373901	0.471569		GSM359168	297.846	920.191	3.59141	2052.56	247.667	82.7977		GSM211356	1429.87	22260
	Cdh4	5.17	5.3	4.88	1.17	1.15	1.1	1	1.33	1.72	3	1	1		Mus musculus	Myd88	17874	-	myeloid differentiation primary response gene 88	0.48168	0.373901	0.471569		GSM359169	414.473	1090.76	3.56928	951.786	93.763	96.0588		GSM211357	1529.17	21591.5
	Cdh5	5.17	5.3	4.88	1.17	1.67	1.1	2.92	1.33	1.72	1.13	1	1		Mus musculus	Cd40	21939	AI326936|Bp50|GP39|HIGM1|IGM|IMD3|T-BAM|TRAP|Tnfrsf5|p50	CD40 antigen	0.475772	0.373901	0.471569		GSM359170	707.783	725.379	3.49492	388.02	15.6071	90.2985		GSM211358	1529.58	22609
	Cdkn1a	103.08	34.98	49.47	232.32	150.8	188.95	39.08	41.47	47.66	50.22	31.1	26.09		Mus musculus	Cd69	12515	5830438K24Rik|AI452015|AIM|VEA	CD69 antigen	0.475772	0.373901	0.471569		GSM359171	580.782	2200.94	3.59181	694.163	52.3211	407.807		GSM211359	1559.76	22348.1
	Ceacam1	5.17	5.3	4.88	1.17	1.67	1.1	1	1.33	1.72	1	1	1		Mus musculus	Ifnb1	15977	IFN-beta|IFNB|Ifb	interferon beta 1_ fibroblast	0.475772	0.373901	0.471569		GSM359172	366.867	915.602	3.41767	539.386	279.964	195.926		GSM211360	1406.31	19466.4
	Ceacam2	5.17	5.3	4.88	1.17	1.15	1.1	1	1.33	1.72	1	1	1		Mus musculus	Ltb	16994	AI662801|LTbeta|Tnfc|Tnfsf3|p33	lymphotoxin B	0.475772	0.373901	0.471569		GSM371221	840.968	591.948	3.72355	538.018	942.28	302.896		GSM211361	1531.21	22510.4
	Cebpa	25.6	24.39	34.82	6.54	7.41	6.05	134.5	134.37	147.18	160.19	117.3	87.57		Mus musculus	Osm	18413	OncoM	oncostatin M	0.475772	0.373901	0.471569		GSM371222	857.038	769.263	3.73095	358.057	1138.86	378.755		GSM211362	1453.52	26960.9
	Cebpb	41.1	5.3	4.88	15.9	5.11	13.72	68.21	65.36	80.26	134.09	111.41	53.46		Mus musculus	Icam1	15894	CD54|Icam-1|Ly-47|MALA-2	intercellular adhesion molecule 1	0.445038	0.299579	0.471569		GSM371228	967.884	13631.1	3.51247	297.43	398.296	362.584		GSM211363	1407.45	21993.8
	Cebpd	10.1	13.79	20.17	11.22	2.82	1.67	8.95	6.97	9.92	4.24	2.19	1.49		Mus musculus	Cxcl3	330122	Dcip1|Gm1960	chemokine (C-X-C motif) ligand 3	0.437875	0.373901	0.471569		GSM371229	816.91	12584.4	3.51712	449.282	785.163	636.232		GSM211364	1461.26	24834
	Cebpg	5.17	5.3	4.88	1.17	1.67	2.76	1	1.33	1.72	1	1	1		Mus musculus	Psme2	19188	AA589371|AI788882|PA28b	proteasome (prosome_ macropain) activator subunit 2 (PA28 beta)	0.437875	0.373901	0.471569		GSM371230	679.172	16956.1	3.66136	450.628	144.041	357.777		GSM211365	1621.98	20370.4
	Chil3	25.6	8.49	4.88	1.17	7.41	2.76	1	1.33	3.05	1	1	1.89		Mus musculus	Raf1	110157	6430402F14Rik|AA990557|BB129353|Craf1|D830050J10Rik|Raf-1|c-Raf|v-Raf	v-raf-leukemia viral oncogene 1	0.437875	0.373901	0.471569		GSM371231	1179.86	540.804	3.75209	465.053	395.996	529.748		GSM211366	1553.17	18970
	Chil4	5.17	5.3	4.88	1.17	1.15	1.1	1	2.98	1.72	1	1	1		Mus musculus	Cxcr5	12145	Blr1|CXC-R5|CXCR-5|Gpcr6|MDR15	chemokine (C-X-C motif) receptor 5	0.424726	0.525343	0.608542		GSM371232	891.995	847.43	3.71658	513.431	429.663	374.815		GSM211367	1732.59	20612.4
	Cldn1	5.17	5.3	10.4	1.17	1.67	1.1	1	1.33	1.72	1	1	1		Mus musculus	Gata1	14460	Gata-1|Gf-1|eryf1	GATA binding protein 1	0.415037	0.630053	0.703657		GSM371234	697.845	9635.46	3.47561	1170.62	124.682	148.229		GSM211368	1425.19	22076.2
	Clec1b	5.17	5.3	4.88	1.17	1.15	1.1	1	1.33	1.72	1	1	1		Mus musculus	Clic4	29876	D0Jmb3|TU-74|mc3s5|mtCLIC	chloride intracellular channel 4 (mitochondrial)	0.415037	0.659886	0.718509		GSM371235	1385.27	1116.64	3.80572	1815.12	12.8762	69.0183		GSM211369	1468.46	27331.7
	Clec5a	5.17	5.3	4.88	1.17	1.15	1.1	1	1.66	1.72	3.62	1.65	2.29		Mus musculus	Adgre1	13733	DD7A5-7|EGF-TM7|Emr1|F4/80|Gpf480|Ly71|TM7LN3	adhesion G protein-coupled receptor E1	0.411595	0.293887	0.471569		GSM371237	1364.78	749.469	3.87616	2402.37	55.2247	51.8813		GSM211370	1485.3	22175.9
	Clec7a	5.17	5.3	4.88	4.2	1.15	1.1	38.08	44.12	37.37	14.18	21.46	20.14		Mus musculus	Amica1	270152	AMICA|Crea7|Gm638	adhesion molecule_ interacts with CXADR antigen 1	0.402408	0.11676	0.350966		GSM371238	1496.16	1192.39	3.84286	1730.02	28.8461	41.6528		GSM211371	1775.93	21833.2
	Clec9a	5.17	5.3	4.88	1.17	1.15	1.1	1	1.33	1.72	1	1	1		Mus musculus	Stat5a	20850	AA959963|STAT5	signal transducer and activator of transcription 5A	0.402408	0.11676	0.350966		GSM371256	1631.87	22162.8	3.54563	303.675	306.569	477.184		GSM211372	1573.15	17831.8
	Clic4	5.17	50.88	10.4	26.43	16.58	12.62	65.2	62.7	54.53	83.14	66.97	37.99		Mus musculus	Anxa4	11746	AI265406|AIV|AW106930|Anx4|Xanx-4	annexin A4	0.366748	0.329619	0.471569		GSM371257	830.557	23867.2	3.47859	716.303	43.597	286.14		GSM211373	1483.05	18528.5
	Cma1	5.17	5.3	4.88	1.17	1.15	1.1	1	1.33	1.72	1	1	1		Mus musculus	Birc5	11799	AAC-11|Api4|TIAP|survivin40	baculoviral IAP repeat-containing 5	0.364523	0.373901	0.471569		GSM385190	1082.66	1390.46	3.70951	860.926	517.255	286.676		GSM211374	1774.65	21832.8
	Cnksr1	10.1	5.3	29.94	8.88	1.15	1.1	1	1.33	6.48	1.75	1	1		Mus musculus	C3	12266	AI255234|ASP|HSE-MSF|Plp	complement component 3	0.364523	0.373901	0.471569		GSM385191	1195.12	803.28	3.73005	822.918	395.94	157.465		GSM211375	1709.43	25035.5
	Cnn2	5.17	24.39	5.52	6.54	2.82	6.05	7.94	1.66	3.05	9.21	3.79	2.29		Mus musculus	Ccl2	20296	AI323594|HC11|JE|MCAF|MCP-1|MCP1|SMC-CF|Scya2|Sigje	chemokine (C-C motif) ligand 2	0.364523	0.373901	0.471569		GSM385192	1055.01	697.716	3.69691	1014.06	450.543	205.152		GSM211376	1454.22	20308.9
	Coasy	5.17	5.3	4.88	1.17	1.67	1.67	5.93	4.31	6.48	7.97	3.26	3.87		Mus musculus	Enpep	13809	6030431M22Rik|APA|Bp-1/6C3|Ly-51|Ly51	glutamyl aminopeptidase	0.364523	0.373901	0.471569		GSM385193	1077.83	385.61	3.74216	259.232	1086.99	496.112		GSM211377	1493.09	23868.5
	Col10a1	5.17	5.3	4.88	1.17	1.15	1.1	1	1.33	3.05	1.75	1	1		Mus musculus	Enpp2	18606	ATX|E-NPP 2|Npps2|PD-Ialpha|Pdnp2|lysoPLD	ectonucleotide pyrophosphatase/phosphodiesterase 2	0.364523	0.373901	0.471569		GSM385194	1083.27	394.497	3.82067	133.775	1481.62	468.507		GSM211378	1684.39	20757.2
	Col11a1	5.17	5.3	4.88	1.17	1.15	1.1	1	1.33	1.72	1	1	1		Mus musculus	Ets1	23871	AI196000|AI448617|D230050P06|Ets-1|Tpl1	E26 avian leukemia oncogene 1_ 5' domain	0.364523	0.373901	0.471569		GSM385195	988.963	453.162	3.6562	303.272	1416.56	465.695		GSM211379	1734.69	31522.5
	Col12a1	5.17	5.3	4.88	1.17	1.15	1.1	1	1.33	1.72	1	1	1		Mus musculus	Kif20a	19348	AA415432|Rab6kifl	kinesin family member 20A	0.364523	0.373901	0.471569		GSM385196	539.132	220.59	3.72524	4000.02	101.714	83.6056		GSM211380	1401.04	19657.9
	Col14a1	5.17	5.3	4.88	1.17	1.15	1.1	1	1.33	1.72	1	1	1		Mus musculus	Fzd6	14368	Fz6	frizzled homolog 6 (Drosophila)	0.354915	0.373901	0.471569		GSM385197	764.225	127.666	3.84234	4453.86	86.0696	62.3116		GSM211381	1403.09	22648.1
	Col15a1	5.17	5.3	4.88	1.86	1.15	3.86	1	1.33	1.72	1	2.19	1.1		Mus musculus	Pycard	66824	9130417A21Rik|Asc|CARD5|TMS-1|TNS1|masc	PYD and CARD domain containing	0.354915	0.373901	0.471569		GSM385198	529.437	156.985	3.7066	4838.15	126.666	57.7878		GSM211382	1662.33	16955
	Col17a1	5.17	5.3	4.88	1.17	1.15	1.1	1	1.33	1.72	1	1	1		Mus musculus	Tlr7	170743	-	toll-like receptor 7	0.354915	0.373901	0.471569		GSM385199	719.253	147.075	3.66756	176.648	1892.39	955.172		GSM211383	1793.19	23889
	Col1a2	25.6	19.09	5.52	6.54	13.14	4.95	1.92	1.66	1.72	1	1	1.49		Mus musculus	Sell	20343	AI528707|CD62L|L-selectin|LECAM-1|Lnhr|Ly-22|Ly-m22|Lyam-1|Lyam1	selectin_ lymphocyte	0.342418	0.706975	0.758458		GSM385200	1054.85	125.216	3.77823	161.649	1601.82	573.844		GSM211384	1612.91	24375
	Col3a1	5.17	5.3	4.88	1.17	1.15	1.1	1	1.33	1.72	1	1	1		Mus musculus	Maff	17133	-	v-maf musculoaponeurotic fibrosarcoma oncogene family_ protein F (avian)	0.340267	0.641507	0.709754		GSM385201	743.463	127.615	3.64817	293.827	2298.54	689.057		GSM211385	1589.48	21785.9
	Col4a1	5.17	5.3	4.88	1.17	1.15	1.1	1	1.33	1.72	1	1.12	1.89		Mus musculus	Fgf2	14173	Fgf-2|Fgfb|bFGF	fibroblast growth factor 2	0.328199	0.145376	0.381811		GSM385202	1026.2	60.6135	3.78635	474.537	196.776	257.944		GSM211386	1895.22	24689.3
	Col4a2	10.1	24.39	4.88	1.17	1.15	1.1	5.93	6.97	1.72	7.35	1.12	1.49		Mus musculus	Hoxd4	15436	6030436D05Rik|Hox-4.2|Hox-5.1	homeobox D4	0.328199	0.145376	0.381811		GSM385203	1452.14	61.2972	3.67394	348.08	171.087	190.72		GSM211387	1785.01	25063.6
	Cpa3	5.17	5.3	4.88	1.17	1.15	1.1	1	1.33	1.72	1	1	1		Mus musculus	Tap2	21355	ABC18|AI462429|APT2|Abcb3|Ham-2|Ham2|MTP2|PSF2|RING11|Tap-2|Y1|jas	transporter 2_ ATP-binding cassette_ sub-family B (MDR/TAP)	0.328199	0.145376	0.381811		GSM385204	1127.72	70.8256	3.67274	409.519	9.33334	101.931		GSM211388	1744.62	22875.6
	Crabp2	5.17	5.3	4.88	1.17	2.82	1.1	1	1.33	1.72	1	1	1		Mus musculus	Shp-1	NA	NA	NA	0.325765	0.652828	0.717576		GSM385205	1101.18	1918.01	3.53066	657.816	566.081	1003.85		GSM211389	1514.35	24999.3
	Crem	139.24	34.98	93.43	70.88	33.79	53.14	1	1.66	8.2	2.38	1.65	1.1		Mus musculus	Vwa5a	67776	5830475I06Rik|AW552491|BCSC-1|E130119J22|Loh11cr2a	von Willebrand factor A domain containing 5A	0.321928	0.689686	0.744176		GSM385206	1168.09	935.284	3.71166	589.458	581.262	362.199		GSM211390	1346.33	17676
	Crip1	30.76	13.79	4.88	5.37	1.67	8.24	232.94	248.49	322.19	416.78	350.21	162.54		Mus musculus	Rab3d	19340	C130057E11Rik	RAB3D_ member RAS oncogene family	0.304363	0.373901	0.471569		GSM385207	1178.02	940.209	3.69618	727.317	812.531	464.686		GSM211391	1433.36	19736.7
	Csf1	5.17	5.3	4.88	1.17	6.26	1.1	1	1.33	1.72	1.13	1	1		Mus musculus	Rad51	19361	AV304093|Rad51a|Reca	RAD51 homolog	0.304363	0.373901	0.471569		GSM385208	1118.3	363.615	3.70089	196.556	1601.03	1652.48		GSM211392	1707.62	20329.7
	Csf1r	5.17	5.3	4.88	1.17	1.15	1.1	347.45	448.88	358.22	336.01	362.53	250.21		Mus musculus	Cebpb	12608	C/EBPbeta|CRP2|IL-6DBP|LAP|LIP|NF-IL6|NF-M|Nfil6	CCAAT/enhancer binding protein (C/EBP)_ beta	0.29956	0.775962	0.822194		GSM385209	1203.24	348.212	3.71627	126.124	2076.08	1191.3		GSM211393	1544.96	22320.7
	Csf2	5.17	5.3	4.88	1.17	1.15	1.1	1	1.33	1.72	1.13	1	1		Mus musculus	Ptgdr2	14764	Crth2|Gpr44|Grp45	prostaglandin D2 receptor 2	0.261553	0.749135	0.797521		GSM385210	883.496	362.278	3.75763	246.093	1949.92	1116.73		GSM211394	1520.26	21263.3
	Csf2ra	5.17	5.3	4.88	1.86	5.11	4.95	92.32	119.77	138.6	163.91	131.23	75.67		Mus musculus	Tek	21687	AA517024|Cd202b|Hyk|STK1|Tie-2|Tie2	endothelial-specific receptor tyrosine kinase	0.221134	0.353775	0.471569		GSM385214	893.427	244.647	3.73624	264.326	3522.18	1551.58		GSM211395	1490.49	24864.8
	Csf3	5.17	8.49	4.88	1.17	1.15	1.1	1	1.33	1.72	3	1	1		Mus musculus	Clec7a	56644	BGR|Clecsf12|beta-GR	C-type lectin domain family 7_ member a	0.209301	0.373901	0.471569		GSM385215	1184.87	144.47	3.78244	274.236	3283.42	955.052		GSM211396	1527.16	24171.4
	Csf3r	5.17	5.3	4.88	6.54	1.15	1.1	21	21.56	16.78	1.13	2.19	10.22		Mus musculus	Mok	26448	RAGE1|Rage|Stk30	MOK protein kinase	0.209301	0.373901	0.471569		GSM385216	1056.34	334.44	3.5953	858.066	2187.5	1672.22		GSM211397	1521.83	26460
	Cstb	5.17	29.68	5.52	5.37	5.11	4.95	332.38	378.55	385.67	604.42	554.75	341.44		Mus musculus	Nkg7	72310	2500004F03Rik	natural killer cell group 7 sequence	0.209301	0.373901	0.471569		GSM389324	862.376	1168.7	3.42809	1669.03	2333.82	1633		GSM211398	1805.4	17468.6
	Ctgf	5.17	5.3	4.88	1.17	1.67	1.1	1	1.66	1.72	1.13	1.65	1.89		Mus musculus	Nlrp3	216799	AGTAVPRL|AII/AVP|Cias1|FCAS|FCU|MWS|Mmig1|NALP3|Pypaf1	NLR family_ pyrin domain containing 3	0.209301	0.373901	0.471569		GSM389334	856.77	1607.03	3.41135	1803.02	2426.14	2020.88		GSM211399	1599.02	17583.2
	Ctla4	5.17	5.3	4.88	1.17	1.15	1.1	1	1.33	3.05	1	1	1		Mus musculus	Pcna	18538	-	proliferating cell nuclear antigen	0.206451	0.79586	0.839782		GSM389339	1064.74	826.583	3.40928	1638.19	2207.78	2264.91		GSM211400	1636.55	19224.8
	Ctnnb1	56.59	72.08	83.66	172.66	126.71	144.05	508.16	606.81	617.3	880.9	684.85	414.83		Mus musculus	Col15a1	12819	-	collagen_ type XV_ alpha 1	0.193106	0.373901	0.471569		GSM389341	637.266	3033.34	3.37754	1522.88	2004.77	353.857		GSM211401	1705.37	19465.4
	Ctsa	5.17	5.3	4.88	1.17	1.15	1.1	1	1.33	3.05	1	1	1		Mus musculus	Icosl	50723	AU044799|B7-H2|B7RP-1|B7h|BG071784|GI50|GL50|GL50-B|ICOS-L|Icoslg|LICOS|Ly115l|mKIAA0653	icos ligand	0.193106	0.373901	0.471569		GSM389342	687.053	2495.71	3.41726	1668.6	2060.95	354.525		GSM211402	1697.95	23738.1
	Ctsd	5.17	8.49	4.88	26.43	21.17	9.34	3706.31	4209.82	4042.01	6501.82	5039.45	3123.31		Mus musculus	Map2k1	26395	MAPKK1|MEKK1|Mek1|Prkmk1	mitogen-activated protein kinase kinase 1	0.193106	0.373901	0.471569		GSM389343	758.049	3262.99	3.41935	1551.38	1922.35	339.453		GSM211403	1992.87	20115
	Ctsg	5.17	34.98	25.05	1.86	1.15	1.1	1	4.31	1.72	1	1	1		Mus musculus	Msc	17681	MyoR|bHLHa22	musculin	0.193106	0.373901	0.471569		GSM389344	755.348	386.094	3.3558	1168.63	2629.46	976.531		GSM211404	1685.08	21451.4
	Ctsl	5.17	5.3	4.88	1.17	1.15	1.1	70.22	71.99	44.23	79.42	89.46	72.5		Mus musculus	Sptbn1	20742	9930031C03Rik|AL033301|SPTB2|Spnb-2|Spnb2|elf1|elf3|mKIAA4049	spectrin beta_ non-erythrocytic 1	0.193106	0.373901	0.471569		GSM389345	686.107	391.863	3.37282	944.617	2335.97	870.935		GSM211405	1558.31	21317.5
	Ctss	5.17	19.09	10.4	1.17	1.15	1.1	81.27	17.58	1.72	1.13	1.65	114.94		Mus musculus	Timp3	21859	Timp-3	tissue inhibitor of metalloproteinase 3	0.193106	0.373901	0.471569		GSM389346	718.473	784.447	3.3355	1252.9	2459.82	963.31		GSM211406	1358.18	14032.2
	Cttnbp2	25.6	5.3	4.88	6.54	1.15	1.67	4.93	8.29	1.72	1.75	1.12	1		Mus musculus	Tpsb2	17229	AV011504|MMCP-6|Mcp-6|Mcp6|Mcpt6	tryptase beta 2	0.193106	0.373901	0.471569		GSM389347	676.792	667.998	3.38872	1240.74	2255.73	985.618		GSM211407	1615.84	17423.5
	Cx3cl1	5.17	5.3	4.88	1.17	1.15	1.1	1	1.33	1.72	1	1	1		Mus musculus	Tapbp	21356	D17Wsu91e|TPN	TAP binding protein	0.171993	0.856502	0.890017		GSM389348	725.204	459.717	3.34988	1389.92	2400.5	1034.77		GSM211408	1429.08	12033.6
	Cx3cr1	20.43	19.09	4.88	1.17	7.41	1.1	54.15	69.34	71.68	34.68	31.1	18.15		Mus musculus	Prkca	18750	AI875142|Pkca	protein kinase C_ alpha	0.169925	0.828435	0.866504		GSM389349	809.849	562.26	3.34709	1124.29	2334.26	1165.1		GSM211409	1595.6	14368
	Cxcl1	5.17	5.3	4.88	1.17	1.15	1.1	1	1.33	1.72	1	1	1		Mus musculus	Alox15	11687	12-LO|12/15-LO|15-LOX|Alox12l|L-12LO	arachidonate 15-lipoxygenase	0.118898	0.373901	0.471569		GSM389821	4194.64	1907.39	3.23132	2352.94	437.346	1124.92		GSM211410	1428.42	20763.1
	Cxcl10	5.17	5.3	4.88	1.17	1.67	1.1	1	1.33	1.72	1	1	1		Mus musculus	Crabp2	12904	AI893628|Crabp-2|CrabpII	cellular retinoic acid binding protein II	0.118898	0.373901	0.471569		GSM389826	3560.67	3706.23	3.17637	1665.25	1195.62	6041.73		GSM211411	1325.3	15575.1
	Cxcl11	5.17	24.39	10.4	1.86	7.41	7.14	3.93	1.66	3.05	1	1	1		Mus musculus	Faf1	14084	AA408698|Dffrx|Fam	Fas-associated factor 1	0.118898	0.373901	0.471569		GSM402889	133.939	6617.06	3.73651	160.732	123.341	90.7081		GSM211412	1399.25	13898.7
	Cxcl12	5.17	5.3	4.88	1.17	1.15	1.1	1	1.33	1.72	1.13	1	1		Mus musculus	Golim4	73124	3110027H23Rik|GIMPC|GPP130|Golph4|P138	golgi integral membrane protein 4	0.118898	0.373901	0.471569		GSM402890	630.937	3414.31	3.4886	705.941	109.462	213.619		GSM211413	1739.76	21039
	Cxcl13	5.17	5.3	4.88	1.17	1.15	1.1	1	1.33	1.72	1	1	1		Mus musculus	H2-ob	15002	A-beta-2|A-beta2|H-2Ab|H-2I|H-2Ob|H2-Ab|H2-Ab2|H2-IAb2|Ob	histocompatibility 2_ O region beta locus	0.118898	0.373901	0.471569		GSM402891	1082.76	2841.65	3.4507	393.678	4.28826	55.6668		GSM211414	1600.74	21310.6
	Cxcl14	5.17	5.3	4.88	1.17	1.15	1.1	90.31	97.21	93.99	44	72.33	47.51		Mus musculus	H2-q10	15007	H-2Q10|Q10|Qa10	histocompatibility 2_ Q region locus 10	0.118898	0.373901	0.471569		GSM402893	814.947	3540.24	3.50244	682.343	136.346	166.696		GSM211415	1983.31	16298.5
	Cxcl16	5.17	5.3	4.88	1.17	1.15	1.1	16.98	25.54	21.93	21.64	27.89	22.12		Mus musculus	Il1r1	16177	CD121a|CD121b|IL-1R1|IL-iR|Il1r-1	interleukin 1 receptor_ type I	0.118898	0.373901	0.471569		GSM437794	8549.51	41.8669	3.10316	7841.74	151.033	143.587		GSM211416	1455.36	15341.8
	Cxcl2	25.6	8.49	4.88	1.17	3.97	1.1	1.92	1.66	1.72	2.38	4.87	1.49		Mus musculus	Kit	16590	Bs|CD117|Fdc|Gsfsco1|Gsfsco5|Gsfsow3|SCO1|SCO5|SOW3|Ssm|Tr-kit|W|c-KIT	kit oncogene	0.118898	0.373901	0.471569		GSM437796	5264.47	50.2725	2.85389	1365.09	238.304	187.046		GSM211417	1734.32	20179.2
	Cxcl3	5.17	5.3	4.88	1.86	5.11	1.1	1	1.33	1.72	1	1	1		Mus musculus	Mx2	17858	AI528743|Mx-2	MX dynamin-like GTPase 2	0.118898	0.373901	0.471569		GSM437797	9526.59	5.61851	3.42807	14480	214.197	286.233		GSM211418	1420.09	16680.3
	Cxcl5	5.17	5.3	4.88	1.17	1.15	1.1	1	1.33	1.72	1	1	1		Mus musculus	Rin2	74030	2010003K16Rik|4632403N06Rik|AW821980|RASSF4	Ras and Rab interactor 2	0.118898	0.373901	0.471569		GSM437798	11524.3	24.312	3.25999	18931.3	183.286	265.139		GSM211419	1566.93	18916.8
	Cxcl9	5.17	8.49	20.17	11.22	1.15	1.67	1	1.33	1.72	1	1.12	1.49		Mus musculus	Sema4a	20351	AI132332|SemB|Semab	sema domain_ immunoglobulin domain (Ig)_ transmembrane domain (TM) and short cytoplasmic domain_ (semaphorin) 4A	0.118898	0.373901	0.471569		GSM437799	6840.2	22.8735	3.03053	3682.31	399.563	239.517		GSM211420	1461.32	22500
	Cxcr1	5.17	5.3	4.88	1.17	1.15	1.1	1	1.33	1.72	1	1	1		Mus musculus	Dusp1	19252	3CH134|MKP1|Ptpn16|U19515|erp|mkp-1	dual specificity phosphatase 1	0.115477	0.847438	0.882518		GSM443758	612.729	4496.54	3.42412	428.574	427.581	574.405		GSM211421	1625.61	17202.1
	Cxcr2	5.17	5.3	4.88	1.17	1.15	1.1	1	1.33	1.72	1	1	1		Mus musculus	Ldlr	16835	Hlb301	low density lipoprotein receptor	0.0977851	0.919263	0.936904		GSM443759	626.206	6547.83	3.46254	1135.43	251.684	363.171		GSM211422	1777.65	20443.4
	Cxcr3	15.27	5.3	4.88	1.86	1.67	3.86	1.92	5.64	6.48	4.24	3.26	1.89		Mus musculus	Pdcd1lg2	58205	B7-DC|Btdc|F730015O22Rik|PD-L2	programmed cell death 1 ligand 2	0.0904709	0.867311	0.896992		GSM443761	884.373	4852.19	3.47745	581.732	151.706	82.5817		GSM211423	1583.38	21500.4
	Cxcr4	30.76	5.3	25.05	52.17	48.7	50.95	116.42	130.38	93.99	42.76	67.51	97.49		Mus musculus	Cd47	16423	9130415E20Rik|AA407862|AI848868|AW108519|B430305P08Rik|IAP|Itgp	CD47 antigen (Rh-related antigen_ integrin-associated signal transducer)	0.0874628	0.89263	0.915616		GSM443762	1582.92	2482.35	3.16657	252.888	220.776	255.842		GSM211424	1670.66	21101.4
	Cxcr5	15.27	5.3	4.88	4.2	5.11	4.95	1	1.66	1.72	1	1.12	1		Mus musculus	Irf4	16364	AI385587|IRF-4|LSIRF|Spip	interferon regulatory factor 4	0.0860406	0.716635	0.766335		GSM443763	606.908	1235.19	3.46633	1049.26	1377.07	766.876		GSM211425	1699.6	18454.7
	Cxcr6	5.17	5.3	4.88	1.17	1.15	1.1	1	1.33	1.72	1	1	1		Mus musculus	Nfkbia	18035	AI462015|Nfkbi	nuclear factor of kappa light polypeptide gene enhancer in B cells inhibitor_ alpha	0.0824622	0.721043	0.769327		GSM443764	453.656	1378.95	3.61405	919.41	1563.58	485.145		GSM211426	1823.25	21329.1
	Cybb	10.1	5.3	4.88	1.17	1.15	1.1	254.03	290.96	260.42	323.59	262.4	150.64		Mus musculus	Smad7	17131	Madh7	SMAD family member 7	0.0756643	0.777472	0.822194		GSM443765	597.315	1449.5	3.53855	976.466	1192.84	516.3		GSM211427	1848.68	18983.4
	Cyp1b1	5.17	8.49	4.88	1.17	1.15	1.1	1	1.33	8.2	1	1	1.49		Mus musculus	Egr2	13654	Egr-2|Krox-20|Krox20|NGF1-B|Zfp-25|Zfp-6	early growth response 2	0.0566794	0.87072	0.896992		GSM443766	430.161	790.281	3.52922	1229.9	877.85	462.81		GSM211428	1579.36	18328.3
	Cyp3a13	15.27	5.3	4.88	10.05	1.15	6.05	1	5.64	1.72	1.75	1	1		Mus musculus	Mapk11	19094	P38b|Prkm11|Sapk2|Sapk2b|p38-2|p38beta|p38beta2	mitogen-activated protein kinase 11	0.0506145	0.955533	0.969734		GSM443767	470.446	647.846	3.53056	905.155	719.708	577.576		GSM211429	1922.86	22291
	Cyr61	5.17	29.68	4.88	6.54	1.15	7.14	5.93	1.33	9.92	2.38	1	1.49		Mus musculus	Spi1	20375	Dis-1|Dis1|PU.1|Sfpi-1|Sfpi1|Spi-1|Tcfpu1|Tfpu.1	spleen focus forming virus (SFFV) proviral integration oncogene	0.0458037	0.912432	0.931928		GSM443768	499.398	824.535	3.50274	1032.95	761.304	384.401		GSM211430	1679.51	20713.6
	Cysltr1	5.17	5.3	4.88	1.17	1.15	1.1	1	4.31	1.72	1	1.12	1.1		Mus musculus	Srm	20810	AA407669|SpdST|SpdSy	spermidine synthase	0.0019395	0.99476	0.99894		GSM443771	612.729	4496.54	3.42412	428.574	427.581	574.405		GSM211431	1674.5	18887.8
	Cytip	5.17	13.79	5.52	4.2	8.55	9.34	31.05	32.18	49.38	31.58	27.89	13		Mus musculus	Vegfa	22339	Vegf|Vpf	vascular endothelial growth factor A	1.29258e-15	1	1		GSM443772	626.206	6547.83	3.46254	1135.43	251.684	363.171		GSM211432	1719.81	18717.1
	Daglb	5.17	5.3	4.88	1.17	1.15	1.1	58.17	58.72	51.09	47.73	49.31	26.88		Mus musculus	Ccrl2	54199	1810047I05Rik|Ackr5|CCR11|Cmkbr1l2|E01|L-CCR	chemokine (C-C motif) receptor-like 2	2.68742e-16	1	1		GSM443774	884.373	4852.19	3.47745	581.732	151.706	82.5817		GSM211433	1569.43	20357.7
	Daxx	5.17	5.3	4.88	1.17	1.15	1.1	1	1.33	1.72	8.59	1.65	1.89		Mus musculus	2810417h13rik	68026	AA409629|Ns5apt9|Ns5atp9|PAF15|Paf|mKIAA0101|p15(PAF)	RIKEN cDNA 2810417H13 gene	0	1	1		GSM443775	1582.92	2482.35	3.16657	252.888	220.776	255.842		GSM211434	1682.45	20511.3
	Ddr2	5.17	8.49	20.17	1.17	3.97	1.1	2.92	1.66	3.05	2.38	2.72	2.29		Mus musculus	Acod1	NA	NA	NA	0	1	1		GSM443776	606.908	1235.19	3.46633	1049.26	1377.07	766.876		GSM211435	1501.79	19864.8
	Des	5.17	5.3	4.88	1.17	1.67	1.1	1	1.33	1.72	1	1.12	1		Mus musculus	Acot11	329910	1110020M10Rik|2010309H15Rik|AW060409|BFIT|BFIT1|Thea|Them1|mKIAA0707	acyl-CoA thioesterase 11	0	1	1		GSM443777	453.656	1378.95	3.61405	919.41	1563.58	485.145		GSM213693	1274.21	19393.8
	Dhrs3	5.17	13.79	4.88	1.17	1.15	4.95	34.06	52.09	28.79	10.45	21.46	28.86		Mus musculus	Adam19	11492	AL024287|MADDAM|MTLNB|Mltnb	a disintegrin and metallopeptidase domain 19 (meltrin beta)	0	1	1		GSM443778	597.315	1449.5	3.53855	976.466	1192.84	516.3		GSM213694	1274.76	16751.6
	Dnajb6	170.24	103.87	83.66	185.53	127.86	183.48	39.08	37.49	37.37	44.62	30.03	18.95		Mus musculus	Adam8	11501	ADAM 8|CD156|CD156a|E430039A18Rik|MS2	a disintegrin and metallopeptidase domain 8	0	1	1		GSM443779	430.161	790.281	3.52922	1229.9	877.85	462.81		GSM213695	1399.74	18195.5
	Dpp4	5.17	5.3	4.88	1.17	1.15	1.1	1	1.33	1.72	1	1	1		Mus musculus	Adamts1	11504	ADAM-TS1|ADAMTS|ADAMTS-1|C3-C5|METH-1|METH1	a disintegrin-like and metallopeptidase (reprolysin type) with thrombospondin type 1 motif_ 1	0	1	1		GSM443780	470.446	647.846	3.53056	905.155	719.708	577.576		GSM213696	1889.34	16156.4
	Dusp1	30.76	24.39	59.24	38.13	9.7	29.05	44.1	37.49	23.64	20.39	50.38	43.94		Mus musculus	Adamts14	237360	Adamts-14|TS14	a disintegrin-like and metallopeptidase (reprolysin type) with thrombospondin type 1 motif_ 14	0	1	1		GSM443781	499.398	824.535	3.50274	1032.95	761.304	384.401		GSM213697	1747.73	14036.9
	Dusp2	5.17	5.3	4.88	1.86	1.15	1.1	1	1.33	1.72	1	1	1		Mus musculus	Adamts2	216725	ADAM-TS 2|ADAM-TS2|ADAMTS-2|PC I-NP|PCINP|pNPI	a disintegrin-like and metallopeptidase (reprolysin type) with thrombospondin type 1 motif_ 2	0	1	1		GSM451590	1051.39	491.053	3.34558	613.849	1227.27	260.869		GSM213698	2653.52	15798.8
	Dusp6	5.17	5.3	4.88	26.43	17.73	8.24	14.97	10.95	16.78	5.48	4.87	4.67		Mus musculus	Adamts4	240913	3830423K05|ADAM-TS4|ADAMTS-2|ADMP-1|mKIAA0688	a disintegrin-like and metallopeptidase (reprolysin type) with thrombospondin type 1 motif_ 4	0	1	1		GSM451591	1017.71	468.684	3.41857	887.244	1295.19	363.817		GSM213699	1314.25	13982.6
	EPOR	51.43	45.58	73.9	5.37	7.41	11.53	1	2.98	11.63	3	2.19	2.29		Mus musculus	Adamts9	101401	1810011L16Rik|8430403M15Rik|AW743315|E030027K14Rik	a disintegrin-like and metallopeptidase (reprolysin type) with thrombospondin type 1 motif_ 9	0	1	1		GSM451592	823.157	584.792	3.25196	611.366	1546.92	249.12		GSM213700	1261.93	15192
	Ear3	5.17	5.3	4.88	1.17	1.15	1.1	1	1.33	1.72	1	1	1		Mus musculus	Adgre5	26364	AA409984|Cd97|TM7LN1	adhesion G protein-coupled receptor E5	0	1	1		GSM451593	824.313	769.31	3.33196	775.052	1583.3	376.801		GSM213701	1171.2	13978.4
	Ear6	5.17	24.39	4.88	1.17	1.15	1.67	1	1.33	6.48	1	1	1		Mus musculus	Adora2a	11540	A2AAR|A2aR|AA2AR	adenosine A2a receptor	0	1	1		GSM451594	1371.47	325.476	3.51311	550.963	1688.06	215.673		GSM213702	1373.63	12422
	Edn1	5.17	5.3	4.88	1.17	1.15	2.76	2.92	1.33	1.72	1.13	1	1		Mus musculus	Aif1	11629	AI607846|AIF-1|D17H6S50E|G1|Iba1	allograft inflammatory factor 1	0	1	1		GSM451595	997.638	289.243	3.5652	541.786	1793.74	243.076		GSM213703	1276.8	14018.1
	Egf	10.1	24.39	4.88	1.17	1.15	1.1	1	1.66	1.72	1.75	1	1.1		Mus musculus	Alox5	11689	5-LO|5-LOX|5LO|5LX|AI850497|F730011J02	arachidonate 5-lipoxygenase	0	1	1		GSM451596	931.945	631.992	3.44761	579.267	1972.24	265.92		GSM213704	1302.56	11100.9
	Egr2	10.1	5.3	4.88	4.2	2.82	1.67	7.94	1.66	13.35	7.97	5.4	3.48		Mus musculus	Anxa1	16952	Anx-1|Anx-A1|C430014K04Rik|Lpc-1|Lpc1	annexin A1	0	1	1		GSM451597	1168.33	532.847	3.34017	632.179	2327.29	306.597		GSM218300	1962.32	36458.9
	Egr3	30.76	5.3	10.4	3.03	2.82	6.05	1	4.31	1.72	4.86	1	1.89		Mus musculus	Aoah	27052	4930433E13Rik	acyloxyacyl hydrolase	0	1	1		GSM461424	1682.52	543.408	3.53269	2205.43	1883.05	572.168		GSM218301	1568.62	39760.9
	Eif4ebp2	10.1	5.3	4.88	1.17	7.41	3.86	5.93	5.64	20.21	24.74	15.57	7.44		Mus musculus	Arhgef28	110596	9230110L08Rik|AI323540|D13Bwg1089e|RIP2|Rgnef|RhoGEF|Rhoip2|p190RhoGEF	Rho guanine nucleotide exchange factor (GEF) 28	0	1	1		GSM461426	1060.11	162.164	3.53428	1603.24	1655.76	574.682		GSM218302	1296.64	33748.8
	Elane	5.17	5.3	4.88	1.17	1.15	1.1	1	1.33	1.72	1	1	2.29		Mus musculus	Arhgef6	73341	1600028C08Rik|1700038J06Rik|4930592P22Rik|alpha-PIX	Rac/Cdc42 guanine nucleotide exchange factor (GEF) 6	0	1	1		GSM463711	650.473	3078.23	3.68974	1186.14	81.4682	106.766		GSM218303	1416.66	36479.5
	Ell2	5.17	5.3	4.88	6.54	6.26	4.95	1.92	4.31	1.72	1	1	4.27		Mus musculus	B4galt4	56375	9130402O08Rik|B4galt-IV|b4Gal-T4|beta4Gal-T4|beta4GalT-IV	UDP-Gal:betaGlcNAc beta 1_4-galactosyltransferase_ polypeptide 4	0	1	1		GSM463712	830.553	1606.03	3.77065	1133.04	241.565	135.745		GSM218304	1019.77	33977.5
	Elovl6	15.27	24.39	20.17	1.17	1.67	1.67	2.92	1.33	1.72	1.75	1.12	1.89		Mus musculus	Batf	53314	B-ATF|SFA-2	basic leucine zipper transcription factor_ ATF-like	0	1	1		GSM463713	745.174	1334.31	3.72417	1309.4	48.1218	198.03		GSM218305	1210.03	34139.9
	Emp1	5.17	5.3	4.88	1.17	1.15	1.1	39.08	21.56	1.72	1	1	39.18		Mus musculus	Bid	12122	2700049M22Rik|AI875481|AU022477	BH3 interacting domain death agonist	0	1	1		GSM463714	2938.24	10616.7	3.48035	988.554	719.507	305.996		GSM224733	3748.14	3171.28
	En1	5.17	5.3	4.88	1.17	1.15	1.1	1	1.33	1.72	1	1	1		Mus musculus	Bmp6	12161	D13Wsu115e|Vgr1	bone morphogenetic protein 6	0	1	1		GSM463715	3152.23	9755.93	3.48843	773.684	641.874	255.961		GSM224734	2949.83	4901.35
	Enc1	20.43	5.3	4.88	1.17	1.15	1.67	6.94	1.33	3.05	1	2.19	2.68		Mus musculus	Bmp8a	12163	Bmp7r1|OP-2|OP2	bone morphogenetic protein 8a	0	1	1		GSM463716	2870.05	9355.32	3.38023	729.864	877.157	313.149		GSM224735	3814.64	3441.57
	Enpep	5.17	5.3	4.88	5.37	1.15	1.1	1	1.33	1.72	1	1	1		Mus musculus	Btk	12229	AI528679|xid	Bruton agammaglobulinemia tyrosine kinase	0	1	1		GSM463717	1385.27	1116.64	3.80572	1815.12	12.8762	69.0183		GSM224736	2180.93	5171.09
	Enpp2	5.17	5.3	4.88	5.37	1.15	1.1	1	1.33	1.72	1.13	1	1		Mus musculus	C4a	625018	Slp|SlpA	complement component 4A (Rodgers blood group)	0	1	1		GSM463719	1364.78	749.469	3.87616	2402.37	55.2247	51.8813		GSM229589	3367.11	9548.08
	Ephb6	5.17	8.49	4.88	5.37	1.15	1.1	1	1.33	1.72	1.13	1	1.1		Mus musculus	Casp1	12362	ICE|Il1bc	caspase 1	0	1	1		GSM463720	1496.16	1192.39	3.84286	1730.02	28.8461	41.6528		GSM229590	3174.2	10069.5
	Epx	10.1	5.3	4.88	1.17	1.15	1.1	1	1.33	1.72	1	1.12	1		Mus musculus	Casp7	12369	AI314680|CMH-1|ICE-IAP3|Mch3|caspase-7|mCASP-7	caspase 7	0	1	1		GSM467154	3376.69	11382.7	3.44925	692.578	451.395	647.286		GSM229591	2973.61	10671.2
	Ercc1	5.17	5.3	4.88	5.37	6.26	2.76	7.94	8.29	6.48	8.59	7.01	5.06		Mus musculus	Cbr1	12408	AW261796|CR|Cbr	carbonyl reductase 1	0	1	1		GSM467155	3154.77	12050.9	3.49112	771.05	482.969	516.33		GSM229592	2429.98	12216.3
	Erg	5.17	13.79	10.4	26.43	23.47	21.38	1	1.33	1.72	1	1	1		Mus musculus	Ccl1	20290	BF534335|I-309|Scya1|Tca-3	chemokine (C-C motif) ligand 1	0	1	1		GSM467156	1958.28	10840.9	3.50557	892.97	519.537	1050.93		GSM229594	5062.11	10179.5
	Ets1	5.17	5.3	4.88	5.37	1.15	2.76	4.93	1.33	1.72	4.24	2.19	2.29		Mus musculus	Ccl12	20293	MCP-5|Scya12	chemokine (C-C motif) ligand 12	0	1	1		GSM467157	2136.97	12114.4	3.45495	501.554	533.408	950.396		GSM229595	2896.49	12131.3
	F11r	41.1	8.49	15.28	31.11	22.32	15.91	1	5.64	1.72	1.13	1.65	1		Mus musculus	Ccl17	20295	Abcd-2|Scya17|Scya17l|Tarc	chemokine (C-C motif) ligand 17	0	1	1		GSM474589	536.767	780.795	3.61655	45.1739	72.0713	52.2454		GSM229596	2721.73	11492.3
	Fabp4	5.17	5.3	4.88	1.17	1.15	1.1	12.97	6.97	3.05	31.58	22	18.95		Mus musculus	Ccl19	24047	CKb11|ELC|MIP3B|Scya19|exodus-3	chemokine (C-C motif) ligand 19	0	1	1		GSM474590	199.718	597.605	3.55872	105.161	149.578	115.164		GSM229597	2532.37	11183.4
	Fadd	5.17	5.3	4.88	1.17	1.15	1.1	1	1.33	1.72	1	1	1		Mus musculus	Ccl20	20297	CKb4|LARC|MIP-3A|MIP-3[a]|MIP3A|ST38|Scya20|exodus-1	chemokine (C-C motif) ligand 20	0	1	1		GSM474591	273.121	458.558	3.679	382.436	131.829	62.9885		GSM229598	2492.23	11541.5
	Faf1	5.17	5.3	4.88	1.17	2.82	1.1	1	1.33	1.72	1	2.72	1		Mus musculus	Ccl24	56221	CKb-6|MPIF-2|Scya24	chemokine (C-C motif) ligand 24	0	1	1		GSM474592	793.428	304.831	3.49606	372.124	56.9145	76.5943		GSM229599	3770.74	8903.58
	Fas	5.17	5.3	4.88	1.17	1.15	1.1	1	1.33	1.72	1	1.12	1		Mus musculus	Ccl25	20300	A130072A22Rik|AI852536|CKb15|Scya25|TECK	chemokine (C-C motif) ligand 25	0	1	1		GSM476599	3190.89	1.98049	3.30608	3379.77	548.869	33.2099		GSM229600	3608.88	9518.41
	Fasn	15.27	24.39	25.05	24.09	13.14	17	1.92	2.98	4.77	14.8	9.15	5.86		Mus musculus	Ccl28	56838	CCK1|MEC|Scya28	chemokine (C-C motif) ligand 28	0	1	1		GSM486405	743.004	1347.47	3.48848	1013.17	3564.09	463.389		GSM232005	1043.14	22336.1
	Fbp1	5.17	5.3	4.88	1.17	1.15	2.76	1	2.98	1.72	1	1	1		Mus musculus	Ccl5	20304	MuRantes|RANTES|SISd|Scya5|TCP228	chemokine (C-C motif) ligand 5	0	1	1		GSM486406	786.148	1376.85	3.50337	1364.1	3951.57	407.344		GSM232006	738.565	22990.4
	Fbxl7	5.17	8.49	4.88	1.86	1.15	1.1	1	1.33	1.72	1.13	1	1		Mus musculus	Ccl7	20306	MCP-3|Scya7|fic|marc|mcp3	chemokine (C-C motif) ligand 7	0	1	1		GSM486407	1731.98	3031.64	3.47573	1279.53	3068.37	404.052		GSM232007	958.94	17453.8
	Fcer1a	5.17	5.3	4.88	1.17	1.15	1.1	1	1.33	1.72	1	1	1		Mus musculus	Ccr1	12768	Cmkbr1|Mip-1a-R	chemokine (C-C motif) receptor 1	0	1	1		GSM486408	932.466	2782.38	3.45907	1414.98	3311.57	446.352		GSM237902	2313.86	8344.39
	Fcer2a	5.17	5.3	4.88	1.17	1.15	1.1	1	1.33	1.72	1	1	1		Mus musculus	Ccr3	12771	CC-CKR3|CKR3|Cmkbr1l2|Cmkbr3	chemokine (C-C motif) receptor 3	0	1	1		GSM494396	3025.21	12756.2	3.67839	1048.07	276.102	312.499		GSM237903	2293.12	8670.58
	Fcgr1	10.1	5.3	4.88	4.2	1.15	1.1	25.02	20.24	18.49	34.68	24.68	14.58		Mus musculus	Ccr5	12774	AM4-7|CD195|Cmkbr5	chemokine (C-C motif) receptor 5	0	1	1		GSM494398	3779.4	14604.1	3.70754	1247.39	308.679	231.591		GSM237904	2518.85	7200.34
	Fcgr2b	5.17	13.79	10.4	15.9	9.7	13.72	25.02	24.22	27.07	5.48	7.01	13.39		Mus musculus	Ccr6	12458	CC-CKR-6|CCR-6|Cmkbr6|KY411	chemokine (C-C motif) receptor 6	0	1	1		GSM494399	3943.6	17304.2	3.69975	1552.99	312.161	248.085		GSM237905	2753.55	8569.16
	Fcgr3	5.17	5.3	4.88	1.17	1.15	1.1	23.01	21.56	25.36	19.77	30.57	12.6		Mus musculus	Ccr7	12775	CC-CKR-7|CCR-7|CD197|Cdw197|Cmkbr7|EBI1|Ebi1h	chemokine (C-C motif) receptor 7	0	1	1		GSM507364	995.407	9295.08	3.46677	1413.5	259.756	244.714		GSM237906	2835.88	9128.58
	Fcgr4	5.17	5.3	4.88	1.17	1.15	1.1	4.93	9.62	1.72	1.13	1.12	1.1		Mus musculus	Ccr8	12776	C-C|C-C CKR-8|CC-CKR-8|CCR-8|CKR-8|Cmkbr8|mCCR8	chemokine (C-C motif) receptor 8	0	1	1		GSM507365	1165.33	4379.23	3.51142	901.329	149.842	164.694		GSM237907	3063.64	7566.51
	Fcnb	5.17	5.3	4.88	1.17	1.15	1.1	1	1.33	1.72	1	1	1		Mus musculus	Cd150	27218	4933415F16|AA177906|CD150|CDw150|ESTM51|IPO-3|Slam|Slamf1	signaling lymphocytic activation molecule family member 1	0	1	1		GSM507366	1219.47	5576.73	3.51659	1231.67	132.323	216.414		GSM237908	3091.44	8167.66
	Fem1c	41.1	5.3	15.28	22.92	17.73	21.38	13.97	16.26	15.06	2.38	10.22	10.22		Mus musculus	Cd163	93671	CD163v2|CD163v3	CD163 antigen	0	1	1		GSM507367	1241.5	3439.91	3.5151	1616.02	111.996	246.06		GSM237909	3147.63	8057.17
	Fgf10	5.17	5.3	4.88	1.17	1.15	1.1	1	1.33	1.72	1	1	1		Mus musculus	Cd1d2	12480	CD1.2|Cd1b|Ly-38	CD1d2 antigen	0	1	1		GSM507368	1042.2	4405.14	3.51399	1215.62	176	208.867		GSM237910	3151	7312.87
	Fgf18	5.17	5.3	4.88	1.17	1.15	1.1	1	1.33	1.72	1	1	1		Mus musculus	Cd209e	170780	SIGNR4|mSIGNR4	CD209e antigen	0	1	1		GSM507369	813.702	2640.42	3.45829	931.587	290.837	334.603		GSM237911	3081.9	9129.38
	Fgf2	5.17	5.3	4.88	4.2	2.82	1.1	1	2.98	6.48	1	1	1		Mus musculus	Cd27	21940	S152|Tnfrsf7|Tp55	CD27 antigen	0	1	1		GSM507370	1116.51	1701.88	3.50009	828.5	351.722	406.836		GSM237912	3164.64	7344.97
	Fgf7	5.17	5.3	4.88	1.17	1.15	1.1	1	1.33	1.72	1	1	1		Mus musculus	Cd28	12487	-	CD28 antigen	0	1	1		GSM507371	712.976	2848.43	3.43028	719.188	331.241	313.065		GSM237913	3050.91	6557.84
	Fgfr1	5.17	5.3	4.88	8.88	7.41	4.95	1	4.31	1.72	3.62	1.12	1		Mus musculus	Cd36	20778	AI120173|CD36|Cd36l1|Cla-1|Cla1|D5Ertd460e|Hdlq1|Hlb398|SR-B1|SR-BI|SRBI|Srb1|mSR-BI|Scarb1	scavenger receptor class B_ member 1	0	1	1		GSM507372	548.712	888.789	3.47195	311.763	1148.42	385.628		GSM241128	1639.79	18328.1
	Flnb	46.26	56.18	20.17	21.75	13.14	17	13.97	17.58	20.21	15.42	14.5	10.62		Mus musculus	Cd40lg	21947	CD154|CD40-L|Cd40l|HIGM1|IGM|IMD3|Ly-62|Ly62|T-BAM|TRAP|Tnfsf5|gp39	CD40 ligand	0	1	1		GSM507373	406.108	1161.16	3.43648	599.592	1031.64	553.895		GSM241129	1907.39	23927.4
	Flrt2	5.17	5.3	4.88	1.17	1.15	1.67	5.93	17.58	3.05	5.48	8.61	10.62		Mus musculus	Cd44	12505	AU023126|AW121933|AW146109|HERMES|Ly-24|Pgp-1	CD44 antigen	0	1	1		GSM507374	460.682	1755.79	3.49525	258.317	1088.66	873.254		GSM241130	1493.73	25113.3
	Flt1	5.17	8.49	5.52	4.2	1.15	2.76	2.92	1.66	1.72	2.38	1.12	1.49		Mus musculus	Cd48	12506	AI449234|AW610730|BCM1|BLAST|BLAST-1|BLAST1|Bcm-1|MEM-102|SLAMF2|Sgp-60	CD48 antigen	0	1	1		GSM507375	668.894	167.941	3.33779	261.865	1234.17	1135.37		GSM241131	1829.23	22922.9
	Flt3	5.17	5.3	5.52	1.17	1.15	1.1	1	1.33	1.72	1	1	1		Mus musculus	Cd70	21948	CD27LG|Cd27l|Tnfsf7	CD70 antigen	0	1	1		GSM507376	540.493	148.211	3.34415	223.623	989.333	1198.76		GSM241132	2019.41	26912
	Fn1	5.17	5.3	10.4	18.24	3.97	4.95	3.93	2.98	1.72	1.13	2.72	1.1		Mus musculus	Cd83	12522	-	CD83 antigen	0	1	1		GSM507377	460.506	136.799	3.315	330.87	912.783	910.038		GSM241133	1644.72	19570.8
	Fosb	61.76	56.18	39.71	18.24	10.85	26.86	1	2.98	11.63	3.62	1.12	2.68		Mus musculus	Cd84	12523	A130013D22Rik|CDw84|SLAMF5	CD84 antigen	0	1	1		GSM507378	680.764	610.819	3.50364	194.415	175.61	333.001		GSM241134	1718.66	25897.4
	Fosl1	20.43	24.39	10.4	3.03	7.41	4.95	1	2.98	1.72	1.13	1	2.68		Mus musculus	Cd86	12524	B7|B7-2|B7.2|B70|CLS1|Cd28l2|ETC-1|Ly-58|Ly58|MB7|MB7-2|TS/A-2	CD86 antigen	0	1	1		GSM507379	950.674	448.3	3.47439	168.258	148.85	325.375		GSM241135	1380.27	23626.5
	Fpr-rs3	15.27	24.39	15.28	6.54	5.11	12.62	4.93	5.64	1.72	4.86	2.72	3.08		Mus musculus	Cdh1	12550	AA960649|E-cad|Ecad|L-CAM|UVO|Um	cadherin 1	0	1	1		GSM507380	990.867	508.504	3.52047	145.679	150.705	435.483		GSM241136	2153.25	23989
	Fpr-rs4	30.76	19.09	5.52	5.37	2.82	2.76	2.92	2.98	1.72	4.24	1.12	1		Mus musculus	Cdh11	12552	Cad11|OSF-4	cadherin 11	0	1	1		GSM509837	1498.21	2729.76	3.4198	935.618	5119.34	546.567		GSM241137	1620.16	21020.6
	Fpr-rs5	5.17	5.3	4.88	1.17	1.15	1.1	1	1.33	1.72	1	1	1		Mus musculus	Cdh4	12561	AW120700|R-Cadh|R-cadherin|Rcad	cadherin 4	0	1	1		GSM509838	1112.01	3070.06	3.51362	922.843	4899.22	684.875		GSM241138	1497.67	21942.7
	Fpr-rs6	5.17	5.3	4.88	1.17	1.15	1.1	1	1.33	1.72	1	1	1		Mus musculus	Cdh5	12562	7B4|AA408225|Cd144|VE-Cad|VECD|VEcad|Vec	cadherin 5	0	1	1		GSM509839	1472.67	2381.86	3.5349	795.61	3910.01	564.023		GSM241139	1810.29	19000.2
	Fpr1	5.17	5.3	4.88	1.17	1.15	1.1	1	1.33	1.72	1	1	1		Mus musculus	Ceacam1	26365	Bgp|Bgp1|C-CAM|CD66a|Cc1|Cea-1|Cea-7|Cea1|Cea7|Hv-2|Hv2|MHVR|MHVR1|Mhv-1|bb-1|mCEA1|mmCGM1|mmCGM1a|mmCGM2	carcinoembryonic antigen-related cell adhesion molecule 1	0	1	1		GSM509840	1150.65	2231.21	3.52126	1286.68	3807.91	412.403		GSM241140	1388.98	19970.1
	Fpr2	15.27	5.3	5.52	4.2	1.15	1.67	1	6.97	1.72	1.75	1.65	1		Mus musculus	Ceacam2	26367	AI267129|Bgp2|Ceacam2-L	carcinoembryonic antigen-related cell adhesion molecule 2	0	1	1		GSM509841	1519.4	2618.57	3.5614	820.633	3881.21	534.501		GSM241141	1892.27	24001.5
	Fpr3	5.17	24.39	29.94	3.03	1.15	1.1	1	2.98	1.72	1	1.65	1		Mus musculus	Cebpg	12611	C/EBP[g]|C/EBPgamma|GPE1-BP|Gpe1bp|Ig/EBP	CCAAT/enhancer binding protein (C/EBP)_ gamma	0	1	1		GSM509842	1422	3041.65	3.5189	1407.36	4350.28	570.973		GSM241142	1522.76	18394.8
	Fscn1	5.17	5.3	10.4	1.86	1.15	1.1	1	2.98	3.05	1	1	1		Mus musculus	Chil4	104183	Chi3l4|Ym2	chitinase-like 4	0	1	1		GSM519105	1091.06	1174.62	3.44148	3228.65	875.707	1601.38		GSM241143	1610.82	23560.1
	Furin	242.56	87.97	137.39	222.96	127.86	152.81	56.16	53.41	40.8	56.43	53.59	38.78		Mus musculus	Clec1b	56760	1810061I13Rik|Clec-2|Clec2	C-type lectin domain family 1_ member b	0	1	1		GSM519106	1798.58	783.019	3.50871	3317.78	271.721	975.055		GSM241144	1662.66	24936.5
	Fut4	5.17	5.3	4.88	1.17	1.15	1.1	2.92	1.33	1.72	1.13	2.72	1		Mus musculus	Clec5a	23845	Clecsf5|Ly100|MDL-1|Mdl1	C-type lectin domain family 5_ member a	0	1	1		GSM519107	1154.37	916.12	3.53467	2839.7	698.069	319.616		GSM241145	1735.1	20519.8
	Fyn	25.6	13.79	5.52	45.15	36.09	38.91	20	10.95	13.35	29.71	22.53	10.22		Mus musculus	Clec9a	232414	9830005G06Rik|DNGR-1	C-type lectin domain family 9_ member a	0	1	1		GSM519108	831.251	303.058	3.53393	2125.89	491.475	285.466		GSM257239	1716.8	23442.7
	Fzd4	5.17	5.3	4.88	1.17	1.15	1.1	1	1.33	1.72	1	1	1		Mus musculus	Cma1	17228	MMCP-5|Mcp-5|Mcp5|Mcpt5	chymase 1_ mast cell	0	1	1		GSM519109	1723.67	3231.49	3.51312	2533.92	571.388	968.919		GSM257240	1767.72	23204.5
	Fzd6	5.17	5.3	4.88	1.86	1.15	4.95	1	1.33	4.77	1.75	2.19	1		Mus musculus	Coasy	71743	1300003G02Rik|Dpck|Ppat|Ukr1	Coenzyme A synthase	0	1	1		GSM519110	1705.34	1170.95	3.52656	2938.33	798.039	1085.24		GSM257241	1934.93	22780.4
	Fzd9	5.17	13.79	4.88	1.17	1.15	1.1	1	1.33	1.72	3	1	1		Mus musculus	Col10a1	12813	Col10|Col10a-1	collagen_ type X_ alpha 1	0	1	1		GSM519111	726.949	234.388	3.51311	1518.06	722.896	189.284		GSM257242	1643.97	23466.3
	GFI1	5.17	5.3	4.88	1.17	1.15	1.1	1	1.33	1.72	1.13	1	1		Mus musculus	Col11a1	12814	C530001D20Rik|cho	collagen_ type XI_ alpha 1	0	1	1		GSM519112	264.955	170.706	3.52044	2815.93	382.142	154.497		GSM257243	1860.11	23666.3
	Gadd45b	82.42	29.68	54.36	42.81	14.29	41.1	23.01	33.51	16.78	27.23	24.14	11.41		Mus musculus	Col12a1	12816	-	collagen_ type XII_ alpha 1	0	1	1		GSM519113	657.698	633.787	3.51913	1070.42	261.045	153.756		GSM257244	1395.1	22825.8
	Gata1	5.17	13.79	4.88	1.17	3.97	10.43	1.92	1.33	1.72	1.13	1	1		Mus musculus	Col14a1	12818	5730412L22Rik|AW108078	collagen_ type XIV_ alpha 1	0	1	1		GSM519114	740.485	401.166	3.50715	1389.22	157.99	172.574		GSM257245	1330.67	22934
	Gata2	5.17	13.79	15.28	11.22	5.11	20.29	1	1.66	1.72	1	1	1		Mus musculus	Col17a1	12821	BP180|Bpag|Bpag2	collagen_ type XVII_ alpha 1	0	1	1		GSM519115	836.986	1582.58	3.512	1440.17	453.092	281.849		GSM258693	1627.86	28565.4
	Gata3	5.17	5.3	4.88	3.03	1.15	1.1	1	1.33	1.72	1	1	1		Mus musculus	Col3a1	12825	AW550625|Col3a-1|MMS10-W|Ms10w|mKIAA4231	collagen_ type III_ alpha 1	0	1	1		GSM519116	1586.15	1354.87	3.52219	1920.41	319.453	245.596		GSM258694	1887.67	30554.4
	Gata6	5.17	5.3	4.88	1.17	1.15	1.1	1	1.33	1.72	1	1	1		Mus musculus	Col4a1	12826	Bru|Col4a-1|Del(8)44H|Raw|Svc	collagen_ type IV_ alpha 1	0	1	1		GSM525107	406.842	960.375	3.68699	378.609	5236.42	321.718		GSM258695	986.365	37172.8
	Gch1	5.17	5.3	4.88	1.17	1.15	1.1	1.92	1.33	1.72	1.13	1.12	1.1		Mus musculus	Cpa3	12873	MC-CPA	carboxypeptidase A3_ mast cell	0	1	1		GSM525108	351.638	496.388	3.71069	316.768	5830.98	272.405		GSM258696	775.032	50386.2
	Gem	66.92	5.3	5.52	8.88	1.15	3.86	1	1.33	8.2	3	1	1		Mus musculus	Csf1r	12978	AI323359|CD115|CSF-1R|Csfmr|Fim-2|Fms|M-CSF-R|M-CSFR	colony stimulating factor 1 receptor	0	1	1		GSM525109	538.712	114.488	3.62272	34.7815	5457.22	294.867		GSM258697	2133.63	40988.3
	Gk5	5.17	8.49	4.88	1.17	1.15	1.1	2.92	2.98	1.72	1	1	1.1		Mus musculus	Csf2	12981	Csfgm|GMCSF|Gm-CSf|MGI-IGM	colony stimulating factor 2 (granulocyte-macrophage)	0	1	1		GSM525110	886.667	3.11073	3.47379	149.935	8591.94	623.966		GSM258698	2453.77	37202.2
	Glg1	10.1	5.3	4.88	10.05	5.11	1.67	30.04	22.89	13.35	30.33	21.46	16.57		Mus musculus	Ctgf	14219	Ccn2|Fisp12|Hcs24|fisp-12	connective tissue growth factor	0	1	1		GSM525111	633.789	8.22168	3.63196	60.6693	8025.4	408.635		GSM258699	1325.47	25727.8
	Gnai3	5.17	5.3	34.82	45.15	30.35	36.72	18.99	33.51	33.94	42.14	35.92	19.74		Mus musculus	Ctla4	12477	Cd152|Ctla-4|Ly-56	cytotoxic T-lymphocyte-associated protein 4	0	1	1		GSM525112	284.306	1.73912	3.43135	20.6682	8029.68	1501		GSM258700	1437.95	27652.1
	Golim4	5.17	5.3	4.88	1.17	2.82	1.1	1.92	6.97	1.72	1.75	1	5.06		Mus musculus	Ctsa	19025	AU019505|PPCA|Ppgb	cathepsin A	0	1	1		GSM534514	2455.03	32.707	3.21697	1118.06	151.574	1679.14		GSM258701	1524.41	63387.3
	Gp63	10.1	19.09	15.28	20.58	23.47	29.05	1	4.31	1.72	38.41	32.71	22.52		Mus musculus	Ctsl	13039	1190035F06Rik|CatL|Ctsl1|MEP|fs|nkt	cathepsin L	0	1	1		GSM534515	2232.24	676.769	3.03865	1994.18	1014.37	3391.97		GSM258702	1617.56	41910.5
	Gpr183	10.1	13.79	4.88	1.17	1.15	2.76	15.98	22.89	21.93	22.26	13.43	4.67		Mus musculus	Cx3cl1	20312	AB030188|ABCD-3|AI848747|CX3C|Cxc3|D8Bwg0439e|Scyd1	chemokine (C-X3-C motif) ligand 1	0	1	1		GSM544826	748.417	602.232	3.509	2198.75	1101.37	436.644		GSM258703	1796.79	62904.3
	Gpr65	56.59	50.88	34.82	11.22	3.97	7.14	23.01	29.53	25.36	19.77	23.07	11.01		Mus musculus	Cxcl1	14825	Fsp|Gro1|KC|Mgsa|N51|Scyb1|gro	chemokine (C-X-C motif) ligand 1	0	1	1		GSM544827	788.859	1107.92	3.45544	2093.04	1088.36	684.909		GSM258704	1505.84	78743.6
	Grn	20.43	40.28	29.94	6.54	14.29	9.34	11.96	20.24	8.2	1	7.01	17.36		Mus musculus	Cxcl10	15945	C7|CRG-2|INP10|IP-10|IP10|Ifi10|Scyb10|gIP-10|mob-1	chemokine (C-X-C motif) ligand 10	0	1	1		GSM544828	898.813	914.694	3.477	2177.23	1353.79	653.679		GSM258705	1827.19	53918
	Gsn	5.17	5.3	4.88	1.17	1.15	1.1	59.17	69.34	87.13	86.87	74.47	45.52		Mus musculus	Cxcl12	20315	Pbsf|Scyb12|Sdf1|Tlsf|Tpar1	chemokine (C-X-C motif) ligand 12	0	1	1		GSM544829	878.721	589.898	3.446	1967.05	1773.31	773.495		GSM258706	1757.88	49265.9
	Gtf2h2	5.17	13.79	4.88	1.86	1.15	1.1	14.97	12.27	4.77	3.62	5.94	3.87		Mus musculus	Cxcl13	55985	4631412M08Rik|ANGIE2|Angie|BCA-1|BLC|BLR1L|Scyb13	chemokine (C-X-C motif) ligand 13	0	1	1		GSM544830	775.202	477.644	3.538	2277.22	1118.68	449.187		GSM271850	1838.13	16739.4
	Gzma	5.17	5.3	10.4	1.17	1.15	2.76	1.92	1.33	1.72	1.13	1	1.49		Mus musculus	Cxcl14	57266	1110031L23Rik|1200006I23Rik|AI414372|BMAC|BRAK|KS1|Kec|MIP-2g|MIP2gamma|NJAC|Scyb14|bolekine	chemokine (C-X-C motif) ligand 14	0	1	1		GSM544831	926.231	415.912	3.39841	1850.11	1839.54	803.392		GSM271851	2653.33	16155.7
	H2-Aa	41.1	34.98	34.82	8.88	9.7	21.38	3.93	1.33	1.72	1	2.19	1		Mus musculus	Cxcl16	66102	0910001K24Rik|AV290116|BB024863|CXCL16v1|CXCL16v2|SR-PSOX|Zmynd15|b2b498Clo	chemokine (C-X-C motif) ligand 16	0	1	1		GSM554392	1315.28	12818.3	3.71226	1949.82	122.029	833.339		GSM271852	2203.95	17003.3
	H2-Ab1	5.17	5.3	4.88	1.17	1.15	1.1	1	1.33	1.72	1	1	1		Mus musculus	Cxcl5	20311	AMCF-II|ENA-78|GCP-2|LIX|Scyb5|Scyb6	chemokine (C-X-C motif) ligand 5	0	1	1		GSM554393	1345.17	15171.1	3.73021	1386.62	315.27	280.297		GSM271853	1913.92	16263.7
	H2-D1	180.57	50.88	181.35	306.02	240.28	280.95	340.41	316.18	188.36	11.69	91.6	287.49		Mus musculus	Cxcr1	227288	Il8ra	chemokine (C-X-C motif) receptor 1	0	1	1		GSM557504	1213.7	950.814	3.73157	969.206	2852.38	400.749		GSM271854	1705.98	17962.2
	H2-DMa	5.17	5.3	4.88	1.17	1.15	1.1	1	1.33	1.72	1.13	1	2.68		Mus musculus	Cxcr2	12765	CD128|CDw128|Cmkar2|Gpcr16|IL-8Rh|IL-8rb|IL8RA|Il8rb|mIL-8RH	chemokine (C-X-C motif) receptor 2	0	1	1		GSM557505	1163.39	776.149	3.73529	921.592	2852.93	413.967		GSM271855	2443.98	18460.9
	H2-DMb1	5.17	5.3	4.88	1.17	1.15	1.1	1	1.33	1.72	1	1	1		Mus musculus	Cxcr6	80901	BB217514|BONZO|STRL33	chemokine (C-X-C motif) receptor 6	0	1	1		GSM557506	1361.98	602.071	3.73878	1163.39	2743.75	496.257		GSM271856	2293.88	17688.3
	H2-DMb2	5.17	5.3	4.88	1.17	1.15	1.1	1	1.33	1.72	1	1	1.49		Mus musculus	Cysltr1	58861	BB147369|CysLT1R|Cyslt1	cysteinyl leukotriene receptor 1	0	1	1		GSM557507	1332.29	913.943	3.72456	1028.88	2674.49	360.716		GSM271857	2000.51	14786.2
	H2-Ea-ps	5.17	5.3	4.88	1.17	1.67	1.1	13.97	17.58	9.92	9.83	12.36	4.67		Mus musculus	Daglb	231871	E330036I19Rik	diacylglycerol lipase_ beta	0	1	1		GSM557508	1156.88	539.274	3.70101	900.167	2852.13	454.01		GSM271861	1155.87	14000.9
	H2-Eb1	5.17	5.3	4.88	1.17	1.15	1.1	9.95	13.6	16.78	17.29	15.04	8.63		Mus musculus	Daxx	13163	-	Fas death domain-associated protein	0	1	1		GSM557509	1169.07	663.239	3.73479	1187.53	2850.2	459.124		GSM289455	1697.4	34300.6
	H2-K1	304.54	98.57	254.62	344.63	273.54	379.52	103.37	103.84	93.99	7.35	31.1	84.79		Mus musculus	Des	13346	-	desmin	0	1	1		GSM557510	1198.1	547.31	3.70465	837.904	2500.42	385.926		GSM289458	1676.12	33841.4
	H2-M3	5.17	5.3	4.88	1.17	1.15	1.1	7.94	9.62	11.63	7.97	8.08	8.63		Mus musculus	Dpp4	13482	Cd26|Dpp-4|THAM	dipeptidylpeptidase 4	0	1	1		GSM557511	1173	839.833	3.70925	995.481	3099.87	524.658		GSM289459	1536.31	44689
	H2-Ob	5.17	5.3	4.88	1.17	2.82	1.1	1	1.33	1.72	1.13	1	1		Mus musculus	Dusp2	13537	PAC1	dual specificity phosphatase 2	0	1	1		GSM563199	281.699	4858.67	3.62764	260.645	1131.88	182.41		GSM289460	1638.05	40728.8
	H2-Q1	5.17	5.3	5.52	10.05	5.11	2.76	5.93	9.62	11.63	1	1	3.08		Mus musculus	Ear3	53876	Rnase3|mR3	eosinophil-associated_ ribonuclease A family_ member 3	0	1	1		GSM563200	224.318	5672.9	3.58467	305.904	1073.45	237.948		GSM314221	2428.89	15335.7
	H2-Q10	5.17	5.3	4.88	1.17	2.82	1.1	1	1.33	1.72	1	1	1		Mus musculus	Edn1	13614	ET-1|preproET	endothelin 1	0	1	1		GSM563201	461.134	4167.94	3.60518	297.285	845.052	261.467		GSM314222	1988.78	18619
	H2-Q2	5.17	5.3	4.88	1.17	1.15	1.1	1	1.33	1.72	2.38	1	1		Mus musculus	Elane	50701	Ela2|F430011M15Rik|NE	elastase_ neutrophil expressed	0	1	1		GSM563202	449.924	9534.82	3.59785	500.262	2220.08	320.795		GSM314244	3025.81	17127.7
	H2-T23	30.76	40.28	25.05	69.71	49.85	36.72	87.29	117.11	109.43	135.96	98.03	53.46		Mus musculus	Emp1	13730	I-8-09|TMP	epithelial membrane protein 1	0	1	1		GSM563203	296.732	7151.31	3.66404	328.588	930.298	157.814		GSM314245	2196.54	16222
	Hmox1	10.1	8.49	15.28	21.75	10.85	9.34	18.99	56.07	23.64	39.65	92.67	100.26		Mus musculus	En1	13798	En-1|Mo-en.1	engrailed 1	0	1	1		GSM566102	1067.18	126.822	3.2886	2345.16	400.423	894.876		GSM314246	1896.48	19094.7
	Hsp70	5.17	5.3	4.88	1748.44	1743.02	1430.95	1	1.33	1.72	2211.73	1989.14	1506.08		Mus musculus	Fabp4	11770	422/aP2|ALBP/Ap2|Ap2|Lbpl	fatty acid binding protein 4_ adipocyte	0	1	1		GSM566104	615.505	213.466	3.35882	4236.03	147.902	443.664		GSM329109	1932.22	24059.5
	Havcr1	5.17	5.3	4.88	1.86	1.15	1.1	1	1.66	1.72	1	1	1		Mus musculus	Fadd	14082	Mort1/FADD	Fas (TNFRSF6)-associated via death domain	0	1	1		GSM577851	1679.49	1092.27	3.48741	870.868	3088.57	834.146		GSM329110	2455.81	20185.9
	Havcr2	5.17	5.3	4.88	1.17	1.15	1.1	1	1.33	1.72	1	1	1		Mus musculus	Fas	14104	A630082H08Rik|FAS|Fasn	fatty acid synthase	0	1	1		GSM577852	1370.62	1070.94	3.52828	999.713	4008.73	605.491		GSM329111	1751.61	20092
	Hbegf	25.6	50.88	20.17	4.2	5.11	11.53	1	1.33	8.2	2.38	1.65	1		Mus musculus	Fbp1	14121	Fbp-2|Fbp2|Fbp3	fructose bisphosphatase 1	0	1	1		GSM577853	1179.26	1061.32	3.47817	944.609	3384.14	1038.58		GSM329257	1495.21	26726
	Hc	5.17	5.3	4.88	1.17	1.15	1.1	1	1.33	1.72	1	1	1		Mus musculus	Fcer1a	14125	FcERI|Fce1a|Fcr-5|fcepsilonri	Fc receptor_ IgE_ high affinity I_ alpha polypeptide	0	1	1		GSM577854	1949.92	1475.87	3.45215	1146.17	2618.46	650.535		GSM329258	1607.16	27393.3
	Hdac5	61.76	8.49	44.59	77.9	67.06	60.81	33.05	48.11	18.49	5.48	19.86	18.55		Mus musculus	Fcer2a	14128	CD23|Fce2|Fcer2|Ly-42	Fc receptor_ IgE_ low affinity II_ alpha polypeptide	0	1	1		GSM577855	2128.98	1374.67	3.51322	1057.92	3411.58	850.834		GSM329259	1810.01	24061.8
	Hdac6	5.17	5.3	4.88	1.17	1.15	1.1	1.92	12.27	11.63	7.97	6.47	6.25		Mus musculus	Fcgr3	14131	CD16	Fc receptor_ IgG_ low affinity III	0	1	1		GSM577856	1849.99	1337.46	3.5161	858.532	3650.4	660.972		GSM329260	1595.36	25034.8
	Hdc	5.17	5.3	4.88	8.88	5.11	1.67	1	1.33	1.72	1	1	1		Mus musculus	Fcgr4	246256	4833442P21Rik|CD16-2|FcgRIV|FcgammaRIV|Fcgr3a|Fcrl3	Fc receptor_ IgG_ low affinity IV	0	1	1		GSM587025	3663.69	574.142	3.65979	1100.8	517.381	667.398		GSM368811	1526.81	26585.2
	Hes1	56.59	50.88	10.4	27.6	14.29	15.91	1	1.33	1.72	3	1	1		Mus musculus	Fcnb	14134	Fcn2	ficolin B	0	1	1		GSM587026	660.668	1403.1	3.51672	580.248	380.691	1069		GSM368812	1698.81	27054.8
	Hgf	5.17	5.3	4.88	1.17	1.67	1.1	11.96	5.64	1.72	1.13	1	5.46		Mus musculus	Fgf10	14165	AEY17|BB213776|Fgf-10|Gsfaey17	fibroblast growth factor 10	0	1	1		GSM587027	1704.62	1749.66	3.56508	331.151	251.588	1567.38		GSM368813	1554.88	29631.5
	Hif1a	20.43	19.09	10.4	22.92	25.76	29.05	29.04	29.53	39.08	34.68	27.35	18.15		Mus musculus	Fgf18	14172	D130055P09Rik|FGF-18	fibroblast growth factor 18	0	1	1		GSM587028	3671.83	1237.1	3.7175	510.691	317.032	185.522		GSM368814	1720.23	28358.9
	Hip1r	5.17	50.88	4.88	8.88	1.15	8.24	1.92	1.66	3.05	1.75	3.26	1		Mus musculus	Fgf7	14178	Kgf	fibroblast growth factor 7	0	1	1		GSM587029	4873.64	2401.7	3.56781	1017.11	265.137	355.981		GSM368815	1382.21	26974.5
	Hist1h1c	469.84	289.33	196	110.66	79.68	65.19	35.06	58.72	61.39	62.64	48.23	27.67		Mus musculus	Flrt2	399558	-	fibronectin leucine rich transmembrane protein 2	0	1	1		GSM647926	963.52	8939.59	3.52159	871.239	5877.51	743.831		GSM368816	1484.8	27805.6
	Hist2h2aa1	2510.27	1486.87	1744.33	878.08	689.95	607.33	298.23	333.43	375.38	389.45	310.06	165.32		Mus musculus	Fpr-rs5	627060	EG627060	formyl peptide receptor_ related sequence 5	0	1	1		GSM647927	10899.5	4155.15	3.56073	6349.66	1733.6	139.267		GSM368817	1558.91	28446.4
	Hivep1	15.27	34.98	69.01	19.41	22.32	10.43	8.95	22.89	15.06	13.56	12.9	5.06		Mus musculus	Fpr-rs6	321020	-	formyl peptide receptor_ related sequence 6	0	1	1		GSM647928	8578.08	3818.73	3.50102	4434.64	4300.24	737.463		GSM368818	1590.92	25783.3
	Hmgb1	5.17	5.3	4.88	1.17	1.15	1.1	1	1.33	1.72	1	1	1		Mus musculus	Fpr1	14293	FPR|LXA4R|fMLF-R	formyl peptide receptor 1	0	1	1		GSM647929	8040.97	2579.77	3.50985	3030.94	6151.16	410.031		GSM368819	1505.28	29522.8
	Hnf1b	5.17	5.3	4.88	1.17	1.15	1.1	1	1.33	1.72	1	1	1		Mus musculus	Fut4	14345	AI451562|CD15|FAL|FucT-IV|LeX|SSEA-1|Ssea1	fucosyltransferase 4	0	1	1		GSM647930	10475.1	11889.3	2.71196	668.35	600.553	154.62		GSM368820	1388.62	26249.5
	Hoxd4	5.17	5.3	4.88	4.2	2.82	1.1	1	1.33	11.63	1	1.12	1		Mus musculus	Fzd4	14366	Fz4	frizzled homolog 4 (Drosophila)	0	1	1		GSM647931	14500	7567.57	3.38902	4145.85	3967.24	292.92		GSM368821	1443.89	28275.7
	Hpgd	5.17	5.3	4.88	1.17	1.15	1.1	2.92	1.33	4.77	1	1.65	1.89		Mus musculus	Gata3	14462	Gata-3|jal	GATA binding protein 3	0	1	1		GSM677591	920.426	335.555	3.61738	228.495	191.737	366.454		GSM368822	1846.23	33191.8
	Hpgds	35.93	40.28	5.52	1.17	1.15	9.34	41.09	46.78	44.23	33.44	38.6	22.12		Mus musculus	Gata6	14465	AA410133|GATA-6	GATA binding protein 6	0	1	1		GSM677592	901.418	436.607	3.59832	110.025	240.886	212.373		GSM368823	1246.64	31252.3
	Hras	5.17	5.3	4.88	1.17	3.97	9.34	1.92	5.64	1.72	1	1	1.89		Mus musculus	Gch1	14528	GTP-CH|GTPCH|Gch	GTP cyclohydrolase 1	0	1	1		GSM677593	679.854	376.917	3.58688	88.444	182.343	421.993		GSM368824	1350.12	30757.8
	Hspg2	5.17	5.3	4.88	1.17	1.15	1.1	1	1.33	1.72	1	1	1		Mus musculus	Gfi1	14581	AW495828|Gfi-1|Pal-1|Pal1	growth factor independent 1	0	1	1		GSM677594	259.236	276.162	3.7138	67.1845	319.817	345.18		GSM368825	1367.07	29339.7
	Icam1	30.76	19.09	34.82	24.09	15.44	27.95	11.96	1.66	8.2	11.69	4.33	5.06		Mus musculus	Gsn	227753	ADF	gelsolin	0	1	1		GSM685745	2233.74	6912.66	3.422	2702.91	29.5193	270.086		GSM368826	1525.93	27692.1
	Icos	5.17	5.3	4.88	1.17	1.15	1.1	1	1.33	1.72	1	1	1		Mus musculus	H2-ab1	14961	AI845868|Abeta|H-2Ab|H2-Ab|I-Abeta|IAb|Ia-2|Ia2|Rmcs1	histocompatibility 2_ class II antigen A_ beta 1	0	1	1		GSM685746	2121.92	3539.81	3.47152	3147.46	53.0484	244.778		GSM368827	1523.79	29576.3
	Icosl	5.17	5.3	4.88	1.17	1.15	3.86	5.93	1.33	1.72	4.86	1.65	2.29		Mus musculus	H2-dma	14998	H-2Ma|H2-Ma	histocompatibility 2_ class II_ locus DMa	0	1	1		GSM685747	2288.9	4958.16	3.44751	3104.48	3.52298	147.319		GSM368828	2066.84	26582.6
	Id1	5.17	13.79	4.88	15.9	8.55	18.1	7.94	16.26	6.48	9.21	6.47	4.67		Mus musculus	H2-dmb1	14999	AI385589|H-2Mb1|H2-Mb1	histocompatibility 2_ class II_ locus Mb1	0	1	1		GSM685748	1186.56	6608.91	3.49382	2264.75	89.3809	231.098		GSM368829	1233.9	26055.3
	Id2	10.1	29.68	4.88	1.86	6.26	7.14	112.41	113.13	135.17	127.26	148.89	108.99		Mus musculus	H2-dmb2	15000	H-2Mb2|H2-Mb2	histocompatibility 2_ class II_ locus Mb2	0	1	1		GSM685749	1716.41	3668.45	3.46958	2140.03	105.588	232.977		GSM368830	1466.59	24488.4
	Id3	5.17	5.3	4.88	1.17	1.15	2.76	52.14	46.78	54.53	27.85	39.13	33.23		Mus musculus	H2-ea-ps	100504404	AI323765|E-alpha-f|H-2Ea|H2-Ea|I-Ealpha|Ia-3|Ia3|MHC-H2-Ea	histocompatibility 2_ class II antigen E alpha_ pseudogene	0	1	1		GSM685750	1962.42	3403.55	3.47416	2096.41	45.2312	260.594		GSM368831	1185.31	22777.4
	Ido1	5.17	5.3	4.88	1.17	1.15	1.1	1	1.33	1.72	1	1	1		Mus musculus	H2-eb1	14969	Eb|H-2Eb|H2Eb|Ia-4|Ia4	histocompatibility 2_ class II antigen E beta	0	1	1		GSM685753	1534.37	7866.27	3.53738	2646.6	101.359	123.697		GSM368832	1192.37	22780.8
	Ido2	5.17	5.3	4.88	1.17	1.15	1.1	1	1.33	1.72	1	1	1		Mus musculus	H2-m3	14991	H-2M3|Hmt|M3a|MuprM3|MuprM301|MuprM302|R4B2	histocompatibility 2_ M region locus 3	0	1	1		GSM685755	1406.31	9420.44	3.50413	2460.07	107.858	151.003		GSM368833	1425.68	30956.4
	Ier3	30.76	5.3	49.47	19.41	9.7	4.95	12.97	20.24	6.48	7.35	4.33	9.43		Mus musculus	H2-q2	15013	BE136769|ENSMUSG00000079507|Gm11132|H-2Q2|gs14-2	histocompatibility 2_ Q region locus 2	0	1	1		GSM686636	1827.59	4561.26	3.59591	1548.81	69.6341	272.323		GSM368834	1433.52	30149.3
	Ifit1bl1	5.17	5.3	4.88	1.17	1.15	1.1	1	1.33	1.72	1.13	1	1		Mus musculus	Havcr1	171283	AI503787|KIM-1|TIM-1|Tim1|Timd1	hepatitis A virus cellular receptor 1	0	1	1		GSM686637	1724.53	6602.22	3.58298	2057.39	17.8893	233.733		GSM372061	1776.11	27043.6
	Ifit1bl2	5.17	5.3	4.88	1.17	1.15	1.1	1	1.33	1.72	1	1	1		Mus musculus	Havcr2	171285	TIM-3|Tim3|Timd3	hepatitis A virus cellular receptor 2	0	1	1		GSM686638	1236.72	6622.03	3.67405	372.319	316.671	429.489		GSM372062	1955.4	29543.2
	Ifna1	5.17	5.3	10.4	3.03	1.15	1.1	1	1.66	3.05	3.62	1.12	1		Mus musculus	Hc	15139	C5|C5a|He	hemolytic complement	0	1	1		GSM686639	1660.28	12731	3.62373	511.046	349.134	509.435		GSM372063	3174.46	31199.1
	Ifnar1	5.17	5.3	4.88	1.17	2.82	6.05	54.15	91.9	71.68	86.25	68.58	46.71		Mus musculus	Hdac6	15185	Hd6|Hdac5|Sfc6|mHDA2	histone deacetylase 6	0	1	1		GSM686640	2060.2	11125.4	3.56274	683.881	502.002	424.157		GSM372064	2613.56	28916.9
	Ifnar2	5.17	13.79	5.52	15.9	13.14	8.24	65.2	89.24	66.54	4.24	34.85	46.32		Mus musculus	Hgf	15234	C230052L06Rik|HGF/SF|NK1|NK2|SF|SF/HGF	hepatocyte growth factor	0	1	1		GSM686641	928.296	2146.28	3.57461	641.794	406.771	392.27		GSM372065	1982.8	31477
	Ifnb1	5.17	5.3	4.88	1.17	1.67	6.05	1	1.66	1.72	1.13	1	1		Mus musculus	Hmgb1	15289	HMG-1|Hmg1|SBP-1|p30	high mobility group box 1	0	1	1		GSM686642	727.071	3074.68	3.55316	1595.28	421.243	294.707		GSM372066	2474.05	31502.5
	Ifng	5.17	5.3	4.88	1.17	1.15	1.1	1	1.33	1.72	1	1	1		Mus musculus	Hnf1b	21410	HNF-1-beta|HNF-1B|HNF-1Beta|Hnf1beta|LFB3|Tcf-2|Tcf2|vHNF1	HNF1 homeobox B	0	1	1		GSM686643	748.343	583.495	3.58926	1914.85	365.687	541.545		GSM372067	3985.65	29057
	Ifngr1	10.1	24.39	29.94	15.9	14.29	13.72	37.07	52.09	39.08	6.72	8.08	15.77		Mus musculus	Hpgd	15446	15-PGDH|AV026552	hydroxyprostaglandin dehydrogenase 15 (NAD)	0	1	1		GSM686703	1340.02	5372.81	3.54105	1107.49	2689.96	302.994		GSM372068	3221.18	31506.2
	Igf1	5.17	5.3	5.52	1.86	1.15	1.1	191.76	225.93	172.91	353.41	248.48	176.03		Mus musculus	Hspg2	15530	AI852380|Pcn|Plc|per	perlecan (heparan sulfate proteoglycan 2)	0	1	1		GSM686704	1339.77	4030.69	3.49679	855.215	2557.45	483.401		GSM384699	1321.17	24507.6
	Igf2	5.17	5.3	4.88	1.17	1.15	1.1	1	1.33	1.72	1	1	1		Mus musculus	Icos	54167	AILIM|CCLP|CRP-1|H4|Ly115	inducible T cell co-stimulator	0	1	1		GSM686705	826.22	2756.23	3.57504	1287.48	4234.73	612.415		GSM384700	1431.73	28339.8
	Ikbke	5.17	5.3	4.88	5.37	3.97	1.67	29.04	16.26	15.06	19.15	15.57	10.22		Mus musculus	Id3	18350	ID3|MOR136-6|Olfr50	olfactory receptor 50	0	1	1		GSM686706	1371.28	4997.4	3.51682	1599.49	3441.2	742.146		GSM384701	1744.76	26472.7
	Ikzf1	15.27	5.3	20.17	1.17	2.82	8.24	21	10.95	20.21	14.8	16.11	12.6		Mus musculus	Ido1	15930	Ido|Indo	indoleamine 2_3-dioxygenase 1	0	1	1		GSM686723	2199.98	6545.48	3.50024	1196.03	2291.95	463.733		GSM384702	1616.59	19157.4
	Il10	5.17	5.3	4.88	1.17	1.15	1.1	1	1.33	1.72	1	1	1		Mus musculus	Ido2	209176	AI265623|C230043N17Rik|Ido-2|Indol1	indoleamine 2_3-dioxygenase 2	0	1	1		GSM686724	1557.19	6396.61	3.48182	1144.65	3012.06	1062.28		GSM384703	1451.65	24162.7
	Il10ra	20.43	5.3	4.88	1.17	1.15	1.1	42.09	40.14	23.64	25.98	28.42	22.52		Mus musculus	Ifit1bl1	667373	Gm14446|Ifit1c|OTTMUSG00000016644	interferon induced protein with tetratricpeptide repeats 1B like 1	0	1	1		GSM686725	1588.42	7110.71	3.45068	1079.45	2627.01	736.239		GSM384704	1484.28	26986.5
	Il12a	5.17	5.3	4.88	1.17	1.67	1.1	1	1.33	1.72	1	1	1		Mus musculus	Ifit1bl2	112419	2010002M12Rik|AW412491|Ifit1b	interferon induced protein with tetratricopeptide repeats 1B like 2	0	1	1		GSM686726	1499.63	6661.51	3.47577	597.702	471.549	577.505		GSM384705	1345.19	28020.2
	Il12b	5.17	13.79	4.88	1.17	1.15	1.1	1	1.33	1.72	1.13	1	1		Mus musculus	Ifng	15978	IFN-g|Ifg	interferon gamma	0	1	1		GSM686727	1918.16	6136.35	3.52915	1313.35	356.719	267.369		GSM384706	1396.89	27253
	Il13	61.76	56.18	54.36	10.05	17.73	19.19	11.96	8.29	8.2	5.48	1.65	5.46		Mus musculus	Igf2	16002	AL033362|Igf-2|Igf-II|M6pr|Mpr|Peg2	insulin-like growth factor 2	0	1	1		GSM686728	1875.41	4864.85	3.54377	1138.82	233.415	257.79		GSM384707	1381.86	26001
	Il15	5.17	5.3	4.88	1.17	1.15	1.1	1.92	6.97	3.05	2.38	3.79	1.1		Mus musculus	Il10	16153	CSIF|Il-10	interleukin 10	0	1	1		GSM686769	1503.75	3196.99	3.4525	2128.92	2662.47	625.92		GSM384708	1377.7	29698.9
	Il15ra	5.17	8.49	4.88	1.17	1.15	1.1	1	1.33	1.72	1	1	1		Mus musculus	Il12a	16159	IL-12p35|Il-12a|Ll12a|p35	interleukin 12a	0	1	1		GSM686770	2079.4	5567.97	3.45687	1760.22	2077.3	550.761		GSM384709	1384.67	28415.9
	Il17ra	10.1	5.3	4.88	14.73	8.55	18.1	14.97	14.93	4.77	1.13	2.19	12.2		Mus musculus	Il15	16168	AI503618|IL-15	interleukin 15	0	1	1		GSM686771	1701.28	5416.16	3.46371	1983.66	2379.84	586.354		GSM384710	1405.19	32195.9
	Il18	5.17	8.49	5.52	1.17	2.82	3.86	1	1.33	3.05	4.24	2.72	1		Mus musculus	Il1a	16175	Il-1a	interleukin 1 alpha	0	1	1		GSM686772	1148.62	3462.64	3.46516	1008.94	4974.04	716.142		GSM384711	1464.85	22723.5
	Il18r1	5.17	13.79	4.88	3.03	2.82	1.1	1	1.33	3.05	1	1	1.49		Mus musculus	Il1b	16176	IL-1beta|Il-1b	interleukin 1 beta	0	1	1		GSM686774	962.092	1067.74	3.51416	1345.85	4593.38	723.889		GSM384712	1436.53	23904.5
	Il1a	5.17	5.3	4.88	1.17	1.15	1.1	1	1.33	1.72	1	1	1		Mus musculus	Il1rl1	17082	DER4|Fit-1|Ly84|ST2L|St2|St2-rs1|T1|T1/ST2	interleukin 1 receptor-like 1	0	1	1		GSM686777	904.228	1792.53	3.50391	1588.68	5298.42	451.721		GSM384713	1549.55	22026.2
	Il1b	5.17	5.3	4.88	1.17	1.15	1.1	9.95	4.31	8.2	2.38	4.33	1.89		Mus musculus	Il1rn	16181	F630041P17Rik|IL-1ra	interleukin 1 receptor antagonist	0	1	1		GSM686778	879.875	3584.93	3.534	700.82	5370.45	388.125		GSM384714	1527.42	22843.4
	Il1r1	5.17	5.3	4.88	1.17	2.82	1.1	1	4.31	1.72	1	1	1		Mus musculus	Il2	16183	Il-2	interleukin 2	0	1	1		GSM686779	760.602	1539.7	3.57109	1400.9	4821.48	518.741		GSM384715	1465.61	26062.7
	Il1r2	30.76	5.3	4.88	1.86	2.82	1.1	1	1.33	1.72	1	1	1		Mus musculus	Il22	50929	IL-22|IL-22a|ILTIFa|Iltif	interleukin 22	0	1	1		GSM686781	1084.74	2464.34	3.48715	1040.75	4854.42	690.263		GSM384716	1459.55	25188
	Il1rap	5.17	13.79	4.88	1.17	1.15	1.1	1	1.33	4.77	1.75	3.79	1.89		Mus musculus	Il23a	83430	IL-23|p19	interleukin 23_ alpha subunit p19	0	1	1		GSM686818	1078.96	1731.74	3.62314	2431.96	5410.35	281.355		GSM384717	1392.24	27218
	Il1rl1	5.17	5.3	4.88	1.17	1.15	2.76	1	1.33	1.72	1.75	1	1		Mus musculus	Il25	140806	IL-17e|Il17e	interleukin 25	0	1	1		GSM686819	997.902	989.018	3.64262	1301.49	4981.51	379.327		GSM384718	1359.23	27459.8
	Il1rn	5.17	5.3	4.88	1.17	1.15	1.1	1	1.33	1.72	1	2.72	2.68		Mus musculus	Il27	246779	IL-27|IL-27p28|Il30|p28	interleukin 27	0	1	1		GSM686820	2332.84	2472.22	3.72063	2162.2	3712.39	149.84		GSM384719	1235.77	26867.1
	Il2	5.17	5.3	4.88	1.17	1.15	1.1	1	1.33	1.72	1	1	1		Mus musculus	Il27ra	50931	CRL1|IL-27R|Tccr|WSX-1|Wsx1|zcytor1	interleukin 27 receptor_ alpha	0	1	1		GSM686821	1168.78	2274.01	3.60379	1502.98	6787.95	71.2141		GSM384720	1403.06	27412.4
	Il21r	5.17	19.09	15.28	1.17	3.97	8.24	1.92	4.31	1.72	1.13	1	1		Mus musculus	Il33	77125	9230117N10Rik|Il-33|Il1f11|NF-HEV	interleukin 33	0	1	1		GSM686822	913.893	504.447	3.68307	1254.48	7292.85	402.21		GSM384721	1338.93	28837.4
	Il22	5.17	5.3	4.88	1.17	1.15	1.1	1	1.33	1.72	1	1	1		Mus musculus	Il4	16189	BSF-1|Il-4	interleukin 4	0	1	1		GSM686823	734.977	381.239	3.67401	1468.16	8314.22	245.875		GSM384722	1255.9	29439
	Il23a	5.17	5.3	4.88	1.17	1.15	1.1	1	1.33	1.72	1	1	1.1		Mus musculus	Il5	16191	Il-5	interleukin 5	0	1	1		GSM686824	930.132	561.283	3.65055	716.545	6712.65	253.404		GSM387601	1607	27411.8
	Il25	5.17	5.3	4.88	1.17	1.15	2.76	1	1.66	1.72	1	1	1		Mus musculus	Il5ra	16192	CD125|CDw125|Il5r	interleukin 5 receptor_ alpha	0	1	1		GSM686825	609.549	804.023	3.72725	1936.5	8158.03	272.512		GSM387602	2150.89	11852
	Il27	5.17	5.3	4.88	1.17	1.15	1.1	1	1.33	1.72	1	1	1		Mus musculus	Il6	16193	Il-6	interleukin 6	0	1	1		GSM686826	812.681	329.914	3.68598	1382.66	8324.58	264.069		GSM387605	2070.72	15546.9
	Il27ra	5.17	5.3	4.88	1.17	1.15	1.1	1	1.33	1.72	1.75	1	1		Mus musculus	Insr	16337	4932439J01Rik|CD220|D630014A15Rik|IR|IR-A|IR-B	insulin receptor	0	1	1		GSM686827	608.573	83.86	3.6383	844.056	8988.46	436.235		GSM387606	2048.13	13430
	Il3	25.6	34.98	15.28	6.54	7.41	1.67	1	5.64	1.72	4.86	2.19	1		Mus musculus	Irf5	27056	AW491843|mirf5	interferon regulatory factor 5	0	1	1		GSM686828	1780.15	323.547	3.60203	1079.27	7479.7	368.069		GSM387645	2226.76	12321.9
	Il33	5.17	5.3	4.88	1.17	1.15	1.1	1	1.33	1.72	1	1	1		Mus musculus	Irf7	54123	-	interferon regulatory factor 7	0	1	1		GSM686829	619.613	197.302	3.69123	1558.3	7392.6	465.077		GSM387646	2202.43	13374.7
	Il3ra	10.1	8.49	15.28	4.2	1.15	1.1	4.93	10.95	6.48	14.18	14.5	8.24		Mus musculus	Irf8	15900	AI893568|ICSBP|IRF-8|Icsbp1|Myls	interferon regulatory factor 8	0	1	1		GSM688831	10434	1371.95	3.55145	2228.75	62.0856	288.444		GSM387647	2321.82	15290.8
	Il4	5.17	5.3	4.88	1.17	1.15	1.1	1	1.33	1.72	1	1	1		Mus musculus	Itga4	16401	CD49D|Itga4B	integrin alpha 4	0	1	1		GSM688832	9898.84	1301.29	3.46106	2227.07	149.555	493.772		GSM387648	2116.8	14536.1
	Il4i1	5.17	13.79	10.4	8.88	2.82	1.67	4.93	2.98	9.92	3	1.12	1		Mus musculus	Itgb2	16414	2E6|AI528527|Cd18|LAD|LCAMB|Lfa1|MF17	integrin beta 2	0	1	1		GSM688834	12447.5	1379.17	3.56331	2167.13	8.19094	246.393		GSM387649	2058.93	14292.5
	Il4ra	5.17	8.49	5.52	3.03	1.67	1.1	10.96	12.27	8.2	3.62	7.01	6.25		Mus musculus	Kitl	17311	Clo|Con|Gb|Kitlg|Mgf|SCF|SF|SLF|Sl|blz|contrasted	kit ligand	0	1	1		GSM688835	11820.6	1225.32	3.5142	2307.83	136.903	399.204		GSM387676	2383.22	12410.3
	Il5	5.17	5.3	4.88	1.17	1.15	1.1	1	1.33	1.72	1	1	1		Mus musculus	Klk1	16612	0610007D04Rik|Kal|Klk1b6|Klk6|mGk-6	kallikrein 1	0	1	1		GSM688836	15453.7	1538.47	3.49304	2411.16	138.745	543.403		GSM387677	2410.76	15124.2
	Il5ra	5.17	5.3	4.88	1.17	1.15	1.1	1	1.33	1.72	1	1	1		Mus musculus	Krba1	77827	A930040G15Rik|AI448780	KRAB-A domain containing 1	0	1	1		GSM688839	9061.76	1475.09	3.61821	2345.07	32.954	294.902		GSM387678	2288.2	11650.7
	Il6	5.17	5.3	4.88	1.17	1.15	1.1	1	1.33	1.72	1	1	1		Mus musculus	Lag3	16768	CD223|LAG-3|Ly66	lymphocyte-activation gene 3	0	1	1		GSM692495	1051.39	491.053	3.34558	613.849	1227.27	260.869		GSM387679	2396.21	13650.5
	Il6ra	5.17	5.3	4.88	5.37	2.82	2.76	24.01	21.56	27.07	29.09	24.68	18.95		Mus musculus	Lamb2	16779	AW211941|Lamb-2|Lams|npht	laminin_ beta 2	0	1	1		GSM692496	1017.71	468.684	3.41857	887.244	1295.19	363.817		GSM387698	3580	13855.9
	Il9	20.43	13.79	5.52	1.17	2.82	2.76	1	1.33	1.72	1.75	1.12	1.1		Mus musculus	Lamb3	16780	-	laminin_ beta 3	0	1	1		GSM692497	823.157	584.792	3.25196	611.366	1546.92	249.12		GSM387699	2849.49	16173.9
	Insig1	15.27	5.3	4.88	4.2	1.15	4.95	16.98	21.56	23.64	21.01	22	14.58		Mus musculus	Lif	16878	-	leukemia inhibitory factor	0	1	1		GSM692498	824.313	769.31	3.33196	775.052	1583.3	376.801		GSM387700	2655.15	14782.9
	Insr	5.17	5.3	4.88	1.17	1.15	1.1	1	4.31	1.72	2.38	4.87	3.48		Mus musculus	Loxl2	94352	1110004B06Rik|4930526G11Rik|9430067E15Rik	lysyl oxidase-like 2	0	1	1		GSM692499	1371.47	325.476	3.51311	550.963	1688.06	215.673		GSM387701	2670.68	14516.6
	Irf1	5.17	5.3	4.88	5.37	1.15	7.14	6.94	8.29	9.92	10.45	14.5	7.84		Mus musculus	Lpl	16956	-	lipoprotein lipase	0	1	1		GSM692500	997.638	289.243	3.5652	541.786	1793.74	243.076		GSM387702	2485.97	14708.3
	Irf2	5.17	19.09	4.88	43.98	24.61	19.19	30.04	36.16	52.81	38.41	47.7	22.12		Mus musculus	Lrp5	16973	BMND1|HBM|LR3|LRP7|OPPG|mKIAA4142	low density lipoprotein receptor-related protein 5	0	1	1		GSM692501	931.945	631.992	3.44761	579.267	1972.24	265.92		GSM387703	2512.73	15251.3
	Irf3	5.17	5.3	4.88	11.22	13.14	3.86	18.99	20.24	6.48	6.72	9.68	12.2		Mus musculus	Lrp6	16974	C030016K15Rik|Cd|Gw|ska26|ska<m26Jus>|skax26	low density lipoprotein receptor-related protein 6	0	1	1		GSM692502	1168.33	532.847	3.34017	632.179	2327.29	306.597		GSM387713	2690.34	20330.7
	Irf4	5.17	5.3	5.52	3.03	1.15	3.86	3.93	4.31	8.2	4.86	1	1.49		Mus musculus	Lta	16992	LT|LT-[a]|LT-alpha|LT[a]|LTalpha|Ltx|TNF-beta|TNFSF1|Tnfb|Tnfsf1b|hlb382	lymphotoxin A	0	1	1		GSM692503	1211.41	1114.87	3.41522	534.198	927.733	394.983		GSM387714	3066.08	17391.5
	Irf5	5.17	5.3	4.88	1.17	1.15	1.1	31.05	38.82	42.52	21.01	32.17	26.48		Mus musculus	Map3k4	26407	D17Rp17|D17Rp17e|MAPKKK4|MEKK 4|MTK1|Mek4b|Mekk4|RP17|Rp17a|Tas|mKIAA0213	mitogen-activated protein kinase kinase kinase 4	0	1	1		GSM692504	1388.25	1051.14	3.51627	574.338	1547.04	409.372		GSM387716	3148.41	17374
	Irf7	5.17	5.3	4.88	1.17	1.15	1.1	15.98	10.95	9.92	12.94	17.18	7.84		Mus musculus	Mapk12	29857	AW123708|Erk6|P38gamma|Prkm12|Sapk3	mitogen-activated protein kinase 12	0	1	1		GSM692505	1023.58	826.281	3.42613	562.229	1455.03	430.64		GSM387750	2343.75	23543.5
	Irf8	5.17	5.3	4.88	1.17	1.15	1.1	36.07	24.22	13.35	38.41	19.32	14.58		Mus musculus	Mapk13	26415	SAPK4|Serk4	mitogen-activated protein kinase 13	0	1	1		GSM692506	1062.44	841.867	3.45107	458.881	1563.4	318.594		GSM387751	2678.72	15721.5
	Isg15	185.73	178.05	108.09	79.07	33.79	32.34	4.93	4.31	1.72	9.83	5.4	3.48		Mus musculus	Marco	17167	AI323439|Ly112|Scara2	macrophage receptor with collagenous structure	0	1	1		GSM692507	1048.78	860.305	3.4513	429.775	1670.97	393.162		GSM387752	2095.4	16823.5
	Itga4	5.17	5.3	4.88	1.17	1.15	1.1	26.02	14.93	21.93	16.04	15.57	12.2		Mus musculus	Mmp10	17384	AV377895|MMP-10|SL-2	matrix metallopeptidase 10	0	1	1		GSM692508	1065.02	1040.39	3.41954	544.649	1222.43	361.333		GSM390800	2139.88	12152.3
	Itga5	5.17	5.3	5.52	11.22	10.85	15.91	67.21	65.36	66.54	45.87	56.8	63.37		Mus musculus	Mmp12	17381	AV378681|Mmel	matrix metallopeptidase 12	0	1	1		GSM692509	1325.22	785.426	3.40865	614.403	1736.53	282.824		GSM390803	1319.33	8774.08
	Itgal	15.27	34.98	25.05	14.73	9.7	7.14	81.27	114.46	104.28	65.75	58.41	43.14		Mus musculus	Mmp8	17394	BB138268	matrix metallopeptidase 8	0	1	1		GSM692510	1118.28	847.211	3.44573	710.014	1929.54	229.808		GSM390805	1822.09	11858.5
	Itgam	87.59	61.48	103.2	12.39	10.85	24.67	125.46	146.31	162.62	176.96	130.15	78.05		Mus musculus	Mpeg1	17476	MPS1|Mpg-1	macrophage expressed gene 1	0	1	1		GSM692511	1030.13	219.167	3.45899	637.338	1238.65	493.167		GSM390806	1712.38	20216.7
	Itgax	5.17	5.3	20.17	1.17	3.97	1.1	72.23	78.63	51.09	48.35	40.74	25.29		Mus musculus	Mrc1	17533	AW259686|CD206|MR	mannose receptor_ C type 1	0	1	1		GSM692512	1012.81	160.723	3.42441	511.843	2625.63	509.034		GSM395738	1674.26	4454.73
	Itgb1	35.93	5.3	25.05	81.41	59.03	65.19	152.58	158.25	136.88	197.46	166.56	114.54		Mus musculus	Ms4a2	14126	FcRB|Fce1b|Fcer1b|Fcrbeta|Ms4a1|fcERI	membrane-spanning 4-domains_ subfamily A_ member 2	0	1	1		GSM692513	1465.53	148.364	3.37045	702.627	2934.15	1054.26		GSM395739	2044.56	4235.17
	Itgb2	5.17	5.3	4.88	1.17	1.15	1.1	181.71	187.45	174.63	251.52	195.48	118.91		Mus musculus	Mx1	17857	AI893580|Mx|Mx-1	MX dynamin-like GTPase 1	0	1	1		GSM692514	951.001	365.318	3.45411	594.191	1530.38	409.029		GSM395740	2151.19	5169.13
	Itgb7	5.17	5.3	5.52	1.86	3.97	8.24	17.99	17.58	27.07	25.98	20.39	10.22		Mus musculus	Myh4	17884	AI506973|MHC2B|MM|MYH-2B|Minimsc|Minmus|MyHC-IIb|Myhsf	myosin_ heavy polypeptide 4_ skeletal muscle	0	1	1		GSM692515	1016.98	288.506	3.42215	506.784	1882.99	516.122		GSM395741	2426.36	683.942
	Jag1	5.17	8.49	4.88	1.17	1.15	1.1	10.96	13.6	4.77	39.03	23.61	12.2		Mus musculus	Myod1	17927	AI503393|MYF3|MyoD|Myod-1|bHLHc1	myogenic differentiation 1	0	1	1		GSM692516	890.955	266.38	3.41637	636.636	1539.83	466.289		GSM395742	2093.66	798.189
	Jak3	15.27	8.49	20.17	5.37	1.15	8.24	5.93	13.6	15.06	9.83	9.68	5.46		Mus musculus	Nectin1	NA	NA	NA	0	1	1		GSM692517	955.079	271.765	3.46725	717.449	2199.27	346.078		GSM395743	2090.65	741.344
	Jun	103.08	93.27	54.36	146.92	100.33	125.43	22.01	25.54	25.36	46.49	27.35	18.95		Mus musculus	Nectin2	NA	NA	NA	0	1	1		GSM714001	2568.97	1516.92	3.45394	5807.02	334.712	3347.92		GSM415056	1433.67	26805.3
	Kalrn	5.17	8.49	4.88	3.03	1.15	1.67	1	2.98	1.72	1	1	1		Mus musculus	Nfatc1	18018	2210017P03Rik|AI449492|AV076380|NF-ATc|NFAT2|NFATc|Nfatcb	nuclear factor of activated T cells_ cytoplasmic_ calcineurin dependent 1	0	1	1		GSM714002	915.022	1891.77	3.61855	3251.37	244.08	388.247		GSM415057	1543.76	22688.1
	Kcnab1	5.17	19.09	4.88	1.17	1.15	1.1	1	1.33	1.72	1	1	1.1		Mus musculus	Nod1	107607	C230079P11|Card4|F830007N14Rik|Nlrc1	nucleotide-binding oligomerization domain containing 1	0	1	1		GSM714003	3836.1	2146.93	3.41867	1633.28	150.759	330.464		GSM415058	1371.66	25588.2
	Kcnq1ot1	5.17	5.3	4.88	20.58	9.7	14.81	9.95	4.31	8.2	21.64	13.97	5.46		Mus musculus	Nox3	224480	GP91-3|het|nmf250	NADPH oxidase 3	0	1	1		GSM723040	958.376	462.237	3.25816	1451.64	1838.88	6305.48		GSM415059	1509.21	27843.2
	Kif20a	5.17	5.3	4.88	5.37	1.67	2.76	1	2.98	1.72	3	1.65	1.1		Mus musculus	Nox4	50490	AI648021	NADPH oxidase 4	0	1	1		GSM723041	2098.05	421.059	3.321	1153.57	2204.23	5896.86		GSM427333	2096.98	16730.3
	Kit	5.17	5.3	4.88	1.17	2.82	2.76	1	1.33	1.72	1	1	1		Mus musculus	Oscar	232790	mOSCAR|mOSCAR-M1|mOSCAR-M2|mOSCAR-M3	osteoclast associated receptor	0	1	1		GSM723807	1398.41	5173.55	2.38021	276.559	219.495	1000.09		GSM427334	1652.4	20627.2
	Kitl	5.17	5.3	4.88	1.17	1.15	1.1	3.93	1.33	3.05	8.59	10.76	5.06		Mus musculus	P2rx1	18436	AI323649|BB122383|P2x|Pdcd3|RP-2	purinergic receptor P2X_ ligand-gated ion channel_ 1	0	1	1		GSM723808	2664.54	15597.7	3.37061	622.77	143.142	244.632		GSM442987	1409.84	31804.6
	Klf10	56.59	45.58	39.71	56.85	39.53	47.67	22.01	24.22	51.09	37.79	27.35	20.93		Mus musculus	Pdcd1	18566	Ly101|PD-1|Pdc1	programmed cell death 1	0	1	1		GSM723809	5270.85	13326	2.67775	14.1579	37.2992	987.208		GSM442988	1312.76	27049.9
	Klf4	5.17	8.49	5.52	5.37	2.82	1.1	2.92	1.33	1.72	3.62	1.65	1.49		Mus musculus	Pdgfra	18595	AI115593|CD140a|Pdgfr-2	platelet derived growth factor receptor_ alpha polypeptide	0	1	1		GSM725465	506.732	1349.19	3.71895	284.075	1135.07	196.819		GSM442989	1789.25	22877.7
	Klk1	5.17	5.3	4.88	1.17	1.15	1.1	1	1.33	1.72	1	1	1.1		Mus musculus	Pglyrp1	21946	PGRP|PGRP-S|Pglyrp|Tag7|Tasg7|Tnfsf3l	peptidoglycan recognition protein 1	0	1	1		GSM725466	472.49	1345.39	3.71423	272.416	1125.83	249.32		GSM442990	1289.29	33823.8
	Klrk1	5.17	8.49	10.4	1.17	1.67	1.1	1.92	5.64	1.72	1.13	1.12	1		Mus musculus	Phlda2	22113	Ipl|Tssc3	pleckstrin homology-like domain_ family A_ member 2	0	1	1		GSM725467	504.853	976.75	3.7504	198.022	1627.21	153.454		GSM442991	1268.89	27729.7
	Krba1	5.17	5.3	4.88	1.17	1.15	1.1	1	1.33	1.72	1.13	1.65	1		Mus musculus	Plau	18792	u-PA|uPA	plasminogen activator_ urokinase	0	1	1		GSM725468	438.283	963.398	3.72987	160.168	1549.92	217.392		GSM442992	1581.4	23638.8
	Lag3	5.17	5.3	4.88	1.17	1.15	1.1	1	1.33	1.72	1	1	1		Mus musculus	Prdx1	18477	MSP23|NkefA|OSF-3|OSF3|PAG|Paga|PrdxI|PrxI|TDX2|TPxA|Tdpx2|prx1	peroxiredoxin 1	0	1	1		GSM726163	1079.74	2126.03	3.60394	385.074	7.82634	436.649		GSM461103	1528.62	26695.8
	Lamb2	5.17	5.3	4.88	1.17	1.15	1.1	1	5.64	1.72	4.24	1.65	1		Mus musculus	Prg2	19074	MBP|mMBP|mMBP-1	proteoglycan 2_ bone marrow	0	1	1		GSM726164	2428.58	3744.82	3.50007	404.469	57.0585	399.532		GSM461104	1351.9	28110.3
	Lamb3	5.17	5.3	4.88	1.17	1.15	1.1	1	1.33	1.72	1	1	1		Mus musculus	Prg3	71361	5430437E11Rik|Amid|D730001I10Rik|PRG3|Aifm2	apoptosis-inducing factor_ mitochondrion-associated 2	0	1	1		GSM726165	3167.77	2390.18	3.50343	486.573	2.54509	566.555		GSM461105	1297.2	27188.5
	Lamp3	5.17	13.79	4.88	1.17	3.97	2.76	1	1.33	1.72	1.13	1.12	1		Mus musculus	Prok2	50501	Bv8|PK2|Prok1	prokineticin 2	0	1	1		GSM741985	3491.67	3097.29	3.4108	4439.62	1434.75	3673.59		GSM461106	1660.15	44955.8
	Laptm5	51.43	19.09	34.82	72.05	61.32	52.05	333.38	427.65	409.69	419.27	346.47	221.65		Mus musculus	Prrx1	18933	A230024N07Rik|AA755424|AI385634|AI843499|K-2|Pmx|Pmx1|Prx1|mHox	paired related homeobox 1	0	1	1		GSM741986	3523.44	1912.14	3.42076	3336.04	453.779	637.224		GSM461111	1666.19	37434.3
	Lat	5.17	8.49	4.88	1.17	1.15	1.1	1	1.33	1.72	1	1	1		Mus musculus	Ptafr	19204	PAFR	platelet-activating factor receptor	0	1	1		GSM741987	4502.98	1440.04	3.25243	3281.43	1548.46	5107.74		GSM461112	1579.19	28285.4
	Lat2	10.1	8.49	4.88	18.24	5.11	11.53	31.05	37.49	33.94	61.4	46.09	36.4		Mus musculus	Ptger2	19217	EP2|Ptgerep2	prostaglandin E receptor 2 (subtype EP2)	0	1	1		GSM741988	3762.94	1958.7	3.30001	3894.98	1007.36	3197.28		GSM461113	1592.23	36953.6
	Ldlr	5.17	13.79	4.88	8.88	2.82	1.1	12.97	9.62	6.48	46.49	32.17	19.74		Mus musculus	Ptprk	19272	AI853699|PTPk|RPTPkappa	protein tyrosine phosphatase_ receptor type_ K	0	1	1		GSM741989	2751.7	1095.28	3.23208	3256.45	1185.4	3380.27		GSM480874	788.993	31064.7
	Lgals3	20.43	8.49	25.05	6.54	6.26	8.24	1	1.33	1.72	3	5.4	1		Mus musculus	Ptx3	19288	AI607804|TSG-14	pentraxin related gene	0	1	1		GSM741990	2964.08	3317.04	3.38308	3425.88	503.439	2092.02		GSM480875	1704.94	25502.5
	Lif	5.17	5.3	4.88	1.17	1.15	1.1	1	1.33	1.72	1	1	1		Mus musculus	Rab20	19332	AA536966|D8Ertd350e	RAB20_ member RAS oncogene family	0	1	1		GSM743054	802.434	540.161	3.49322	274.055	931.392	571.697		GSM480876	1511.34	23301.5
	Lipa	15.27	5.3	4.88	1.17	1.15	1.1	542.31	601.5	529.8	612.49	557.42	413.64		Mus musculus	Rasgrf2	19418	6330417G04Rik|AW048350|Grf2|Ras-GRF2	RAS protein-specific guanine nucleotide-releasing factor 2	0	1	1		GSM743055	745.293	346.247	3.40176	350.548	1293.64	1059.66		GSM480877	786.973	29899.1
	Loxl2	5.17	5.3	4.88	1.17	1.15	1.1	1	1.33	1.72	1	1	1		Mus musculus	Retnlb	57263	9030012B21Rik|Fizz2|RELMbeta|Relmb|Xcp3	resistin like beta	0	1	1		GSM743056	607.578	276.848	3.46158	149.226	1509.68	565.697		GSM480878	706.322	29541
	Lpl	5.17	5.3	4.88	1.17	1.15	1.1	344.43	337.41	265.57	52.7	158.53	198.24		Mus musculus	Rgl1	19731	Rgl|mKIAA0959	ral guanine nucleotide dissociation stimulator_-like 1	0	1	1		GSM743057	924.136	293.765	3.46336	270.963	1582.42	1102.02		GSM516564	1311.83	32538.1
	Lrp5	5.17	5.3	4.88	1.17	1.15	1.67	15.98	1.66	3.05	1	1.12	6.25		Mus musculus	Rgs16	56209	1200003M13Rik|Mir16|RGS16|Gde1	glycerophosphodiester phosphodiesterase 1	0	1	1		GSM743058	566.07	277.359	3.35553	655.975	1429.54	891.369		GSM516565	1081.21	33379.7
	Lrp6	5.17	5.3	4.88	1.86	1.15	1.1	6.94	6.97	4.77	11.69	8.08	3.87		Mus musculus	Rgs6	50779	-	regulator of G-protein signaling 6	0	1	1		GSM743059	475.924	306.153	3.46586	723.728	2131.58	777.652		GSM516566	1486.76	34969.6
	Lst1	20.43	40.28	5.52	5.37	1.15	2.76	1.92	1.66	1.72	3.62	1.65	3.87		Mus musculus	Rhoj	80837	1110005O19Rik|AW210585|Arhj|TC10L|TCL	ras homolog gene family_ member J	0	1	1		GSM743060	862.512	158.073	3.45184	406.299	2850.14	394.195		GSM516567	1528.62	26695.8
	Lta	5.17	5.3	4.88	1.17	1.15	1.1	1	1.33	1.72	1	1	1		Mus musculus	Ripk2	192656	2210420D18Rik|CARD3|CARDIAK|CCK|D4Bwg0615e|RICK|RIP2	receptor (TNFRSF)-interacting serine-threonine kinase 2	0	1	1		GSM743061	628.515	88.4549	3.44594	393.582	2382.31	688.974		GSM516568	1351.9	28110.3
	Lta4h	20.43	5.3	5.52	17.07	9.7	9.34	1.92	8.29	9.92	16.67	12.9	9.43		Mus musculus	Rnd3	74194	2610017M01Rik|AI661404|Arhe|Rhoe	Rho family GTPase 3	0	1	1		GSM743062	985.483	132.536	3.48329	289.934	2970.88	407.558		GSM516569	1297.2	27188.5
	Ltb	5.17	5.3	4.88	1.17	1.15	6.05	1	1.33	1.72	1.75	1	1.89		Mus musculus	S100a8	20201	60B8Ag|AI323541|B8Ag|CFAg|CP-10|Caga|MRP8|p8	S100 calcium binding protein A8 (calgranulin A)	0	1	1		GSM743063	474.68	223.907	3.71116	194.85	1563.25	407.774		GSM516570	1660.15	44955.8
	Ltb4r1	103.08	61.48	59.24	12.39	15.44	9.34	5.93	9.62	11.63	4.24	2.72	3.08		Mus musculus	S100a9	20202	60B8Ag|AW546964|BEE22|Cagb|GAGB|L1Ag|MRP14|p14	S100 calcium binding protein A9 (calgranulin B)	0	1	1		GSM743064	344.276	335.697	3.67859	593.072	398.358	118.329		GSM516575	1666.19	37434.3
	Ltb4r2	5.17	5.3	4.88	4.2	6.26	1.1	1	1.33	6.48	1	1.12	1		Mus musculus	Saa1	20208	Saa-1|Saa2	serum amyloid A 1	0	1	1		GSM743065	589.207	106.856	3.52592	403.297	2277.66	659.831		GSM516576	1579.19	28285.4
	Ly6c1	20.43	34.98	4.88	4.2	5.11	9.34	3.93	4.31	1.72	1.75	4.33	1		Mus musculus	Scin	20259	AW545522|adseverin	scinderin	0	1	1		GSM743066	736.079	76.5621	3.47056	490.942	2511.5	595.972		GSM516577	1592.23	36953.6
	Ly6g	10.1	5.3	4.88	3.03	1.15	1.67	1	1.33	1.72	1.13	1	1		Mus musculus	Sema4b	20352	SemC|Semac|mKIAA1745	sema domain_ immunoglobulin domain (Ig)_ transmembrane domain (TM) and short cytoplasmic domain_ (semaphorin) 4B	0	1	1		GSM743068	708.881	558.377	3.56442	491.363	1332.8	522.162		GSM516578	1822.48	35528.4
	MCPT8	46.26	87.97	59.24	6.54	15.44	14.81	18.99	16.26	20.21	9.83	7.01	5.06		Mus musculus	Sema5a	20356	5930434A13|9130201M22Rik|AI464145|Semaf|semF	sema domain_ seven thrombospondin repeats (type 1 and type 1-like)_ transmembrane domain (TM) and short cytoplasmic domain_ (semaphorin) 5A	0	1	1		GSM743069	868.882	48.7698	3.43854	355.076	2465.77	485.942		GSM516579	1705.56	42408.4
	MTOR	5.17	5.3	4.88	8.88	3.97	2.76	1	6.97	1.72	1	3.26	1		Mus musculus	Sema6d	214968	1110067B02Rik|AA409156|D330011G23|mKIAA1479	sema domain_ transmembrane domain (TM)_ and cytoplasmic domain_ (semaphorin) 6D	0	1	1		GSM743070	1157.25	126.188	3.45345	362.673	1580.58	639.584		GSM516582	1827.15	31042.6
	Mafb	5.17	5.3	20.17	4.2	1.15	6.05	107.38	122.42	102.57	15.42	70.72	81.62		Mus musculus	Serinc2	230779	2310004K20Rik|AW121759|FKSG84|TDE2|Tde2l	serine incorporator 2	0	1	1		GSM743071	764.633	87.8301	3.5123	404.304	1693.94	486.263		GSM516583	1606.23	29652
	Maff	5.17	13.79	5.52	4.2	5.11	6.05	1	1.66	1.72	1	1.12	1.1		Mus musculus	Serpinb6a	20719	4930482L21Rik|D330015H01Rik|PI-6|Serpinb6|Spi3|ovalbumin	serine (or cysteine) peptidase inhibitor_ clade B_ member 6a	0	1	1		GSM751543	3417	790.837	3.54641	1167.3	1601.07	1133.49		GSM516584	1701.82	23512
	Malt1	5.17	45.58	10.4	13.56	1.15	9.34	21	29.53	18.49	1.13	7.54	9.43		Mus musculus	Serpinb7	116872	4631416M05Rik|megsin|ovalbumin	serine (or cysteine) peptidase inhibitor_ clade B_ member 7	0	1	1		GSM751544	2377.57	525.015	3.52502	1074.26	1873.39	1366.96		GSM521418	1854.34	22253.9
	Man2b1	20.43	5.3	4.88	1.17	1.15	1.1	85.29	86.59	73.4	3	24.68	69.32		Mus musculus	Serpinb9	20723	BB283241|CAP-3|CAP3|PI-9|PI9|Spi6|ovalbumin	serine (or cysteine) peptidase inhibitor_ clade B_ member 9	0	1	1		GSM751545	2387.75	597.182	3.50641	1065.13	2281.59	1425.79		GSM528192	1646.3	25749
	Map2k1	5.17	5.3	4.88	1.86	1.15	3.86	29.04	29.53	27.07	27.85	20.39	15.77		Mus musculus	Serpine3	319433	E130113E03Rik	serpin peptidase inhibitor_ clade E (nexin_ plasminogen activator inhibitor type 1)_ member 3	0	1	1		GSM751546	2613.48	650.585	3.54834	1164.66	1965.46	1286.04		GSM528193	1798.33	20158.8
	Map2k2	5.17	5.3	4.88	17.07	10.85	8.24	9.95	17.58	6.48	14.18	11.29	10.62		Mus musculus	Sesn1	140742	1110002G11Rik|AU044290|Pa26|Sest1	sestrin 1	0	1	1		GSM751547	2383.42	339.655	3.53253	1023.35	1811.84	1561.24		GSM528194	2277.79	20902.2
	Map2k3	159.91	82.67	137.39	198.4	100.33	172.53	22.01	13.6	28.79	23.5	21.46	16.17		Mus musculus	Siglec1	20612	Cd169|Siglec-1|Sn	sialic acid binding Ig-like lectin 1_ sialoadhesin	0	1	1		GSM751548	2058.97	432.598	3.51165	748.778	2251.56	2039.51		GSM528195	2216.47	22154.1
	Map2k4	10.1	5.3	4.88	15.9	10.85	12.62	8.95	1.66	8.2	2.38	1	6.25		Mus musculus	Siglecf	233186	Siglec5|mSiglec-F	sialic acid binding Ig-like lectin F	0	1	1		GSM751549	3557.18	666.177	3.52797	1614.94	1830.52	1376.64		GSM528196	1906.89	21784.7
	Map3k14	30.76	8.49	25.05	1.17	5.11	6.05	3.93	1.66	3.05	4.24	1.65	1.89		Mus musculus	Sirpa	19261	AI835480|Bit|CD172a|P84|Ptpns1|SHP-1|SHPS-1|SIRP	signal-regulatory protein alpha	0	1	1		GSM751550	3632.53	978.255	3.54444	1451.28	1150.42	1530.81		GSM528197	1885.47	22831.4
	Map3k4	5.17	5.3	4.88	1.17	1.15	1.1	1	1.33	1.72	1	1	1.1		Mus musculus	Smad1	17125	AI528653|Madh1|Madr1|Mlp1|MusMLP	SMAD family member 1	0	1	1		GSM751551	3954.3	906.585	3.53731	1556.91	1223.98	1631.19		GSM528198	1514.19	22360.2
	Mapk11	15.27	5.3	4.88	1.17	7.41	1.1	1	1.33	1.72	1	1.12	1		Mus musculus	Socs1	12703	Cish1|Cish7|JAB|SOCS-1|SSI-1	suppressor of cytokine signaling 1	0	1	1		GSM751552	3148.36	424.548	3.53501	1607.42	1570.43	1383.52		GSM528199	1530.82	22256.3
	Mapk12	5.17	5.3	4.88	1.17	1.15	1.1	1	1.33	1.72	1	1	1		Mus musculus	Socs2	216233	8030460M17|AI527257|AW108012|CIS2|Cish2|D130043N08Rik|JAB|SOCS-2|SSI-2|hg	suppressor of cytokine signaling 2	0	1	1		GSM751553	3709.63	932.455	3.51443	1289.76	825.314	1287.85		GSM528200	1590.95	21415.9
	Mapk13	5.17	5.3	4.88	1.17	1.15	1.1	1	1.33	1.72	1	1	1		Mus musculus	Sphk1	20698	1110006G24Rik|Sk1|Spk1	sphingosine kinase 1	0	1	1		GSM751554	4023.92	455.433	3.54471	1514.79	1272.57	1939.56		GSM528203	2422.91	22016.4
	Mapk14	46.26	56.18	10.4	21.75	17.73	26.86	41.09	49.43	40.8	29.09	30.03	27.28		Mus musculus	Stat4	20849	-	signal transducer and activator of transcription 4	0	1	1		GSM818694	356.954	3419.78	3.39028	432.596	124.565	385.298		GSM528204	2486.62	21935
	Marcksl1	304.54	215.14	210.66	40.47	10.85	34.53	11.96	40.14	28.79	21.01	19.32	14.98		Mus musculus	Tbx21	57765	TBT1|Tbet|Tblym	T-box 21	0	1	1		GSM818695	318.754	3087.06	3.41014	300.98	174.784	202.006		GSM528205	2215.28	22035.6
	Marco	5.17	5.3	4.88	3.03	1.15	1.1	1	1.33	1.72	1	1.12	1		Mus musculus	Tep1	21745	Tp1	telomerase associated protein 1	0	1	1		GSM818696	646.368	4495.18	3.42226	497.309	221.108	444.867		GSM528206	1970.5	23540.9
	Mcm5	87.59	109.17	117.85	47.49	34.94	30.14	16.98	14.93	28.79	11.69	6.47	7.84		Mus musculus	Tfcp2	21422	CP-2|CP2|D230015P20Rik|LBP-1c|LBP-1d|LBP1|LSF|Tcfcp2|UBP-1	transcription factor CP2	0	1	1		GSM818697	118.031	3305.75	3.60723	934.192	902.048	150.164		GSM528207	1938.84	21328.7
	Mertk	5.17	5.3	10.4	1.17	1.15	1.1	22.01	22.89	23.64	15.42	20.93	17.76		Mus musculus	Tlr1	21897	-	toll-like receptor 1	0	1	1		GSM854035	1316.53	6483.47	3.492	2345.95	87.6938	241.766		GSM528208	2567.83	18964
	Met	5.17	24.39	4.88	1.17	7.41	3.86	1	1.33	9.92	4.86	1	1.89		Mus musculus	Tlr12	384059	Gm1365|Tlr11	toll-like receptor 12	0	1	1		GSM854036	1643.75	13179.8	3.44633	2761.17	83.033	205.679		GSM528209	2630.56	26050.5
	Mif	46.26	56.18	54.36	12.39	6.26	17	39.08	64.03	61.39	86.87	49.31	40.37		Mus musculus	Tlr13	279572	AI666735|Gm713	toll-like receptor 13	0	1	1		GSM854037	1768.33	5696.07	3.46022	2723.99	42.7436	154.795		GSM528210	1850.22	19786.3
	Mmp10	5.17	5.3	4.88	1.17	1.15	1.1	1	1.33	1.72	1	1	1		Mus musculus	Tlr4	21898	Lps|Ly87|Ran/M1|Rasl2-8	toll-like receptor 4	0	1	1		GSM854038	1527.36	6045.26	3.40589	2780.25	5.81777	236.439		GSM528211	2082.67	19321.3
	Mmp12	5.17	5.3	4.88	1.17	1.15	1.1	861.72	775.34	612.16	1053	925.26	636.17		Mus musculus	Tlr8	170744	-	toll-like receptor 8	0	1	1		GSM854039	3245.72	1809.65	3.84132	770.443	49.7212	274.614		GSM528212	1098.64	22914.1
	Mmp13	5.17	29.68	4.88	1.86	2.82	1.1	10.96	6.97	6.48	9.83	6.47	3.48		Mus musculus	Tm7sf3	67623	2010003B14Rik|NARP1	transmembrane 7 superfamily member 3	0	1	1		GSM854040	6017.09	2388.33	3.79618	1252.6	12.1724	108.521		GSM528213	986.435	23574.5
	Mmp19	10.1	5.3	4.88	1.17	1.67	3.86	7.94	13.6	20.21	9.83	10.22	5.46		Mus musculus	Tmem173	72512	2610307O08Rik|ERIS|MPYS|Mita|STING	transmembrane protein 173	0	1	1		GSM854041	3219.85	1862.13	3.71091	892.268	58.5728	122.099		GSM528214	978.885	23644.9
	Mmp1a	15.27	24.39	4.88	3.03	6.26	3.86	1	2.98	8.2	1	1.12	1.49		Mus musculus	Tnfaip6	21930	TSG-6|Tnfip6|Tsg6	tumor necrosis factor alpha induced protein 6	0	1	1		GSM854042	1604.49	1577.12	3.77996	1172.52	180.021	175.173		GSM528215	2538.02	20127
	Mmp8	5.17	5.3	4.88	1.17	1.15	1.1	1	6.97	1.72	4.86	3.79	3.08		Mus musculus	Tnfrsf11a	21934	Ly109|ODFR|OFE|Rank|TRANCE-R|mRANK	tumor necrosis factor receptor superfamily_ member 11a_ NFKB activator	0	1	1		GSM854043	1704.97	3007.91	3.64491	1327.68	144.78	298.257		GSM528216	2034.39	25461.8
	Mmp9	5.17	19.09	25.05	1.86	6.26	2.76	2.92	1.33	1.72	3	1.65	1		Mus musculus	Tnfrsf1b	21938	CD120b|TNF-R-II|TNF-R2|TNF-R75|TNF-alphaR2|TNFBR|TNFR80|TNFRII|TNFalpha-R2|Tnfr-1|Tnfr2|p75	tumor necrosis factor receptor superfamily_ member 1b	0	1	1		GSM854044	1399.83	2405.23	3.64218	1001.63	64.5622	159.412		GSM528217	1899.21	21753.5
	Mob3c	5.17	19.09	4.88	5.37	3.97	4.95	1	2.98	1.72	1	1	1.49		Mus musculus	Tnfrsf8	21941	Cd30|D1S166E|Ki|Ki-1	tumor necrosis factor receptor superfamily_ member 8	0	1	1		GSM854045	1492.91	1997.59	3.73343	1128.59	141.419	171.418		GSM528218	1554.28	26285.1
	Mok	5.17	5.3	4.88	4.2	1.15	1.1	1	1.33	1.72	1	1	1		Mus musculus	Tnfrsf9	21942	4-1BB|A930040I11Rik|AA408498|AI325004|CDw137|Cd137|ILA|Ly63	tumor necrosis factor receptor superfamily_ member 9	0	1	1		GSM854046	1785.53	1098.79	3.5788	914.142	222.163	281.343		GSM528219	1494.96	25751.4
	Mpeg1	5.17	5.3	4.88	1.17	1.15	1.1	1	1.33	1.72	1	1	1		Mus musculus	Trafd1	231712	1110008K06Rik|Fln29	TRAF type zinc finger domain containing 1	0	1	1		GSM854047	1479.4	1184.79	3.59881	972.884	66.6725	216.279		GSM528220	1678.2	26062.8
	Mpo	20.43	66.78	25.05	13.56	7.41	14.81	17.99	12.27	13.35	6.1	3.26	1.49		Mus musculus	Trem1	58217	-	triggering receptor expressed on myeloid cells 1	0	1	1		GSM854048	1797.32	885.759	3.69191	275.288	206.92	215.057		GSM528222	1772.09	26328.4
	Mrc1	5.17	5.3	4.88	1.17	1.15	1.1	7.94	12.27	4.77	14.18	8.61	5.06		Mus musculus	Trem2	83433	TREM-2|Trem2a|Trem2b|Trem2c	triggering receptor expressed on myeloid cells 2	0	1	1		GSM854049	1701.98	798.47	3.57483	654.828	188.633	298.327		GSM528223	1693.87	27460.1
	Mrc2	35.93	87.97	29.94	26.43	10.85	29.05	5.93	1.33	9.92	3.62	1	1.89		Mus musculus	Trim9	94090	-	tripartite motif-containing 9	0	1	1		GSM854050	2318.24	515.922	3.67579	732.832	73.8656	226.296		GSM528224	1868.92	24306.1
	Ms4a1	15.27	34.98	4.88	4.2	3.97	1.1	1	1.33	1.72	1	1	1		Mus musculus	Tspan8	216350	C76990|E330007O21Rik|Tm4sf3	tetraspanin 8	0	1	1		GSM854051	2187.49	1564.57	3.75976	3120.41	75.0528	30.79		GSM528225	2554.57	24095.9
	Ms4a2	5.17	5.3	4.88	1.17	1.15	1.1	1	2.98	1.72	1	1	1		Mus musculus	Ttk	140810	2610507N02Rik|AI326283|B930008N24Rik|TTK|Ttbk|Ttbk1|mKIAA0847|Ttbk2	tau tubulin kinase 2	0	1	1		GSM854052	4059.92	1540.67	3.85529	2033.81	71.6295	60.4664		GSM528226	2478.26	22532.2
	Msc	5.17	5.3	4.88	1.17	1.15	3.86	1	1.33	1.72	1	1	1		Mus musculus	Tyrobp	22177	DAP12|KARAP|Ly83	TYRO protein tyrosine kinase binding protein	0	1	1		GSM854053	2906.07	988.826	3.80496	2821.74	16.0341	38.6884		GSM528227	2701.06	23222.4
	Msh2	5.17	5.3	4.88	1.17	3.97	3.86	1	1.66	1.72	3.62	2.72	1.1		Mus musculus	Vav2	22325	2810040F13Rik|AI847175	vav 2 oncogene	0	1	1		GSM854054	1509.94	682.816	3.77089	1189.38	300.089	213.725		GSM528228	3631.8	17726.6
	Mx1	5.17	5.3	4.88	1.17	1.15	1.1	1	1.33	1.72	1	1	1		Mus musculus	Vcam1	22329	CD106|Vcam-1	vascular cell adhesion molecule 1	0	1	1		GSM854055	1849.1	606.874	3.8364	912.247	213.014	266.82		GSM528229	3134.15	17247.7
	Mx2	5.17	5.3	4.88	1.17	2.82	1.1	2.92	1.33	1.72	1.75	3.79	1		Mus musculus	Vrk2	69922	2810003O05Rik|AI447698	vaccinia related kinase 2	0	1	1		GSM854056	1549.43	620.312	3.69509	1185.27	355.815	173.987		GSM528230	2798.08	19636.7
	Myc	66.92	87.97	10.4	18.24	8.55	23.57	10.96	8.29	15.06	10.45	8.08	5.46		Mus musculus	Was	22376	U42471|Wasp	Wiskott-Aldrich syndrome homolog (human)	0	1	1		GSM854057	1137.51	424.889	3.65789	1001.3	297.822	329.793		GSM528232	1601.79	24835.6
	Myd88	5.17	5.3	4.88	6.54	1.67	1.67	6.94	8.29	1.72	7.35	9.68	5.06		Mus musculus	Xcr1	23832	Ccxcr1|Gpr5|mXcr1	chemokine (C motif) receptor 1	0	1	1		GSM854058	1329.1	213.292	3.72543	948.508	373.387	293.083		GSM528233	1585.88	22892.3
	Myh4	5.17	5.3	4.88	1.17	1.15	1.1	1	1.33	1.72	4.24	1	1		Mus musculus	Yap1	22601	AI325207|Yap|Yap65|Yki|Yorkie	yes-associated protein 1	0	1	1		GSM854059	975.549	358.018	3.61739	735.797	254.512	359.691		GSM528234	1592.2	24731.6
	Myod1	5.17	5.3	4.88	1.17	1.15	1.1	2.92	1.33	1.72	1	1.12	1.1		Mus musculus	Yes1	22612	Yes|p61-Yes	Yamaguchi sarcoma viral (v-yes) oncogene homolog 1	0	1	1		GSM854060	820.678	55.9073	3.48401	387.771	240.177	548.724		GSM528235	1623.39	31340.2
	Nampt	5.17	19.09	10.4	10.05	3.97	12.62	54.15	73.32	59.67	59.54	60.55	46.32		Mus musculus	Zfp92	22754	-	zinc finger protein 92	0	1	1		GSM854061	849.444	140.835	3.58843	911.389	280.295	411.307		GSM528236	1405.63	34054.2
	Ncf2	5.17	19.09	4.88	3.03	5.11	9.34	124.46	115.79	126.59	73.83	110.88	73.69		Mus musculus	Insig1	231070	1810013C12Rik|Insig-1	insulin induced gene 1	-0.0131492	0.984942	0.991162		GSM854062	1161.33	77.7446	3.63932	1529.55	257.245	472.992		GSM528237	1557.12	29626.9
	Ncor1	20.43	5.3	15.28	47.49	37.23	52.05	16.98	9.62	20.21	17.91	18.79	16.17		Mus musculus	Klf4	16600	EZF|Gklf|Zie	Kruppel-like factor 4 (gut)	-0.0165949	0.973911	0.982129		GSM854066	668.894	167.941	3.33779	261.865	1234.17	1135.37		GSM543471	2273.64	10176.2
	Ndc80	5.17	8.49	4.88	1.17	1.15	1.1	1	1.33	1.72	1	1	1		Mus musculus	Ephb6	13848	Cekl|Mep	Eph receptor B6	-0.0284272	0.960246	0.972452		GSM854067	540.493	148.211	3.34415	223.623	989.333	1198.76		GSM543472	2828.07	10516.8
	Ndufa7	15.27	5.3	34.82	32.28	29.2	22.48	45.11	54.74	56.24	63.88	64.3	30.85		Mus musculus	Apoe	11816	AI255918|Apo-E	apolipoprotein E	-0.03285	0.96506	0.975261		GSM854068	460.506	136.799	3.315	330.87	912.783	910.038		GSM543473	2195.44	11453.1
	Nectin1	5.17	5.3	4.88	1.17	1.15	1.1	1	1.33	6.48	1	1	1.49		Mus musculus	Crem	12916	ICER|ICERI	cAMP responsive element modulator	-0.0351894	0.944117	0.960188		GSM854071	2092.48	7.95161	3.28001	371.282	764.585	9396.74		GSM543474	2306.8	12294.4
	Nectin2	5.17	5.3	4.88	1.86	1.15	1.1	1	1.66	1.72	1	1	1		Mus musculus	Gadd45b	17873	AI323528|Myd118	growth arrest and DNA-damage-inducible 45 beta	-0.0565835	0.910373	0.931816		GSM854072	2043.35	3.55629	3.38201	395.85	520.758	8274.5		GSM543475	2580.65	11939.6
	Nfatc1	5.17	5.3	4.88	1.17	1.15	2.76	5.93	9.62	9.92	9.21	10.22	8.63		Mus musculus	Fcgr1	14129	AI323638|AV092959|CD64|FcgammaRI|IGGHAFC	Fc receptor_ IgG_ high affinity I	-0.0622187	0.864811	0.896702		GSM854073	1110.6	483.591	3.48007	76.6833	104.466	197.857		GSM543476	2122.02	13279.6
	Nfatc2	5.17	5.3	4.88	4.2	5.11	1.1	12.97	22.89	25.36	20.39	9.68	11.01		Mus musculus	Mmp19	58223	-	matrix metallopeptidase 19	-0.0784136	0.825499	0.865326		GSM854074	1332.78	641.168	3.45499	135.128	76.6045	224.609		GSM543477	1783.68	13083.2
	Nfil3	5.17	5.3	4.88	13.56	22.32	4.95	3.93	5.64	11.63	8.59	4.33	1.89		Mus musculus	Mapk14	26416	CSBP2|Crk1|Csbp1|Mxi2|PRKM14|PRKM15|p38|p38-alpha|p38MAPK|p38a|p38alpha	mitogen-activated protein kinase 14	-0.0848889	0.884715	0.909449		GSM854075	1623.08	443.176	3.47223	198.947	79.8948	322.175		GSM543478	2422.9	11727.3
	Nfkb1	51.43	61.48	49.47	65.03	37.23	54.24	9.95	18.91	25.36	17.29	15.57	12.2		Mus musculus	Flt3	14255	B230315G04|CD135|Flk-2|Flk2|Flt-3|Ly72|wmfl	FMS-like tyrosine kinase 3	-0.107066	0.373901	0.471569		GSM854076	743.008	1907.26	3.60322	106.618	19.0184	226.305		GSM543479	2093.53	12455
	Nfkbia	165.07	130.36	127.62	125.87	64.76	87.1	26.02	25.54	23.64	26.61	16.64	11.81		Mus musculus	Igf1	16000	C730016P09Rik|Igf-1|Igf-I	insulin-like growth factor 1	-0.107066	0.373901	0.471569		GSM854077	1336.77	4039.04	3.52531	86.9463	57.7042	209.783		GSM543480	2041.77	11927
	Nfkbie	5.17	5.3	4.88	7.71	1.67	2.76	1	1.33	1.72	5.48	1	2.29		Mus musculus	S100a4	20198	18A2|42a|Capl|FSp1|Mts1|PeL98|metastasin|pk9a	S100 calcium binding protein A4	-0.107066	0.373901	0.471569		GSM854078	1951.81	4526.59	3.66515	10.3632	51.6174	155.611		GSM543481	2305.18	11369.1
	Nfkbiz	51.43	56.18	29.94	61.52	36.09	36.72	12.97	17.58	9.92	12.32	10.22	7.05		Mus musculus	Tnfrsf14	230979	Atar|HveA|Hvem|Tnfrs14	tumor necrosis factor receptor superfamily_ member 14 (herpesvirus entry mediator)	-0.107066	0.373901	0.471569		GSM854079	1642.59	5161.93	3.54807	53.7977	15.3563	169.923		GSM543482	2173.66	11910.5
	Nfyc	5.17	5.3	20.17	22.92	17.73	19.19	1	1.66	1.72	1	1	3.08		Mus musculus	Usp18	24110	1110058H21Rik|AW047653|UBP43|Ubp15	ubiquitin specific peptidase 18	-0.107066	0.373901	0.471569		GSM854124	680.764	610.819	3.50364	194.415	175.61	333.001		GSM543483	2078.85	11715.8
	Ngf	10.1	19.09	10.4	3.03	1.15	1.1	1	1.33	1.72	1	1	1		Mus musculus	Col1a2	12843	AA960264|AI325291|Col1a-2|Cola-2|Cola2|oim	collagen_ type I_ alpha 2	-0.115477	0.869166	0.896992		GSM854125	950.674	448.3	3.47439	168.258	148.85	325.375		GSM543484	2574.73	11727.5
	Nkg7	5.17	5.3	4.88	4.2	1.15	1.1	1	1.33	1.72	1	1	1		Mus musculus	Adcyap1r1	11517	2900024I10Rik|AI846590|PAC1|PAC1R|PACAP1-R	adenylate cyclase activating polypeptide 1 receptor 1	-0.159615	0.81104	0.853915		GSM854126	990.867	508.504	3.52047	145.679	150.705	435.483		GSM543485	1805.59	11545.3
	Nlrp3	5.17	5.3	4.88	4.2	1.15	1.1	4.93	12.27	13.35	6.72	9.15	5.06		Mus musculus	Il18	16173	Igif|Il-18	interleukin 18	-0.188011	0.655114	0.718221		GSM854172	246.996	844.576	3.58044	814.647	33.3486	440.921		GSM543486	2192.55	11017.2
	Nmb	15.27	19.09	4.88	1.17	1.67	3.86	1	2.98	1.72	1	1	1		Mus musculus	Ncf2	17970	NOXA2|Ncf-2|p67phox	neutrophil cytosolic factor 2	-0.192645	0.837325	0.873889		GSM854173	279.333	612.96	3.41624	681.654	330.62	406.277		GSM543487	2741.41	10126.9
	Nod1	5.17	5.3	4.88	1.17	1.15	1.1	1	6.97	4.77	9.83	3.79	1		Mus musculus	Sp4	20688	5730497N03Rik|HF-1b|HF1-b	trans-acting transcription factor 4	-0.199843	0.671762	0.728123		GSM857206	1116.38	2323.71	3.36016	390.383	304.2	689.549		GSM543488	2093.83	11941
	Nod2	15.27	34.98	4.88	12.39	3.97	1.1	3.93	1.33	11.63	8.59	3.26	1.89		Mus musculus	Acad10	71985	2410021P16Rik	acyl-Coenzyme A dehydrogenase family_ member 10	-0.199843	0.820793	0.862283		GSM857207	1376.84	2158.37	3.42293	284.234	364.616	652.536		GSM566316	1683.78	18153.7
	Nos2	51.43	72.08	83.66	18.24	12	10.43	6.94	16.26	13.35	6.1	3.79	3.87		Mus musculus	Tlr11	239081	Gm287	toll-like receptor 11	-0.259688	0.382678	0.480105		GSM857209	495.602	3227.42	3.41409	308.117	561.836	611.452		GSM566317	1816.17	18534.7
	Nox1	5.17	13.79	4.88	4.2	1.67	1.1	1	2.98	1.72	1	1.12	1		Mus musculus	Arg1	11846	AI|AI256583|Arg-1|PGIF	arginase_ liver	-0.265361	0.681897	0.737436		GSM866812	495.269	729.537	3.61834	3.13116	58.7498	143.934		GSM566318	1717.65	21677.3
	Nox3	5.17	5.3	4.88	1.17	1.15	1.1	1	1.66	1.72	1	1	1		Mus musculus	Angpt1	11600	1110046O21Rik|Ang-1|Ang1	angiopoietin 1	-0.27152	0.373901	0.471569		GSM866813	269.929	4535.31	3.49189	5.43468	21.7589	223.037		GSM566319	1741.7	21197.4
	Nox4	5.17	5.3	4.88	1.17	1.15	1.1	1	1.33	1.72	1	1	1		Mus musculus	Cybb	13058	C88302|CGD91-phox|Cgd|Cyd|Nox2|gp91-1|gp91phox	cytochrome b-245_ beta polypeptide	-0.27152	0.373901	0.471569		GSM866814	530.605	4120.24	3.41751	2.48948	54.1206	198.493		GSM566320	1710.38	20937.2
	Nr1h3	5.17	40.28	10.4	7.71	3.97	6.05	17.99	12.27	13.35	17.91	9.68	6.25		Mus musculus	Epx	13861	EPO	eosinophil peroxidase	-0.27152	0.373901	0.471569		GSM866815	2336.25	2543.26	3.40185	626.768	38.1147	329.208		GSM566321	1846.24	17122.3
	Nr2f6	15.27	24.39	15.28	1.17	1.67	1.1	7.94	6.97	6.48	10.45	3.26	3.87		Mus musculus	Ly6g	546644	Gr-1|Gr1|Ly-6G	lymphocyte antigen 6 complex_ locus G	-0.27152	0.373901	0.471569		GSM866816	1298.8	4027.15	3.47906	949.524	94.5704	180.432		GSM566322	1696.99	19643.7
	Nr4a1	371.7	114.47	215.54	329.42	165.71	310.52	1	1.33	1.72	1	2.72	1.89		Mus musculus	Rapgef4	56508	1300003D15Rik|5730402K07Rik|6330581N18Rik|EPAC 2|Epac-2|Epac2|mKIAA4040	Rap guanine nucleotide exchange factor (GEF) 4	-0.27152	0.373901	0.471569		GSM866817	551.281	959.511	3.43855	624.008	78.9072	661.535		GSM566323	1505.55	18390.2
	Nr4a2	108.25	61.48	59.24	21.75	16.58	30.14	1.92	1.33	1.72	3	1	1		Mus musculus	Stat1	20846	2010005J02Rik|AA408197	signal transducer and activator of transcription 1	-0.27152	0.373901	0.471569		GSM908284	1447.82	8.15471	3.62297	839.453	226.911	186.066		GSM566324	1436.87	19138.2
	Nrip3	56.59	40.28	20.17	19.41	9.7	15.91	6.94	2.98	8.2	5.48	3.79	2.68		Mus musculus	Tgm2	21817	G[a]h|TG2|TGase2|tTG|tTGas	transglutaminase 2_ C polypeptide	-0.27152	0.373901	0.471569		GSM908285	622.983	58.4599	3.49144	808.761	302.349	96.8296		GSM566325	1769.02	21420.9
	ODC	15.27	45.58	4.88	6.54	1.15	3.86	6.94	9.62	1.72	7.35	5.4	1.49		Mus musculus	Flt1	14254	AI323757|Flt-1|VEGFR-1|VEGFR1|sFlt1	FMS-like tyrosine kinase 1	-0.290714	0.516849	0.601187		GSM908286	1331.38	132.051	3.67071	2385.43	102.451	62.1266		GSM566327	1933.5	22346.9
	Olr1	10.1	19.09	29.94	1.86	2.82	7.14	3.93	1.33	4.77	1	1.12	1.89		Mus musculus	Dhrs3	20148	Rsdr1|retSDR1	dehydrogenase/reductase (SDR family) member 3	-0.3207	0.695914	0.749205		GSM908287	697.289	99.7643	3.69559	883.136	233.499	84.3516		GSM566328	1684.76	20307.9
	Oscar	5.17	5.3	4.88	1.17	1.15	1.1	1	1.33	1.72	1.75	1	1		Mus musculus	Rhoc	11853	AI324259|Arh9|Arhc	ras homolog gene family_ member C	-0.321928	0.764691	0.812272		GSM908288	1241.37	74.7809	3.55797	2239.7	109.87	58.7004		GSM566329	1378.98	18737.1
	Osm	5.17	5.3	4.88	1.17	1.67	6.05	1.92	1.66	3.05	2.38	1	1.49		Mus musculus	Ccl21a	18829	6CKBAC2|6Ckine|ALP|AW987545|CKb9|SCYA21a|SLC|Scya21|Scya21b|Tca4|plt	chemokine (C-C motif) ligand 21A (serine)	-0.334524	0.668364	0.726086		GSM908289	746.065	80.5655	3.6514	658.846	213.944	55.8225		GSM566330	1417.36	19234
	P2rx1	5.17	5.3	4.88	1.86	1.15	1.67	1	1.33	1.72	1	1	1		Mus musculus	Btg2	12227	AA959598|APRO1|Pc3|TIS21	B cell translocation gene 2_ anti-proliferative	-0.351393	0.273312	0.471569		GSM908290	2020.19	186.085	3.64478	617.997	67.0327	68.955		GSM566331	1493.16	21249.9
	Pcna	35.93	8.49	4.88	12.39	9.7	8.24	53.14	64.03	73.4	137.82	103.92	55.84		Mus musculus	Cxcl9	17329	BB139920|CMK|Mig|MuMIG|Scyb9|crg-10	chemokine (C-X-C motif) ligand 9	-0.36257	0.707682	0.758458		GSM908291	1858.59	151.287	3.65046	526.47	62.4398	78.3308		GSM566332	1741.53	22909.7
	Pbx1	5.17	5.3	4.88	3.03	13.14	3.86	1	1.33	1.72	1	1	1		Mus musculus	Hes1	15205	Hry|bHLHb39	hairy and enhancer of split 1 (Drosophila)	-0.36257	0.565594	0.639134		GSM908292	1881.26	150.928	3.54731	1707.28	49.1397	134.326		GSM566334	1792.11	23925.1
	Pbx3	5.17	5.3	4.88	5.37	1.67	4.95	2.92	1.33	9.92	1.75	2.19	1		Mus musculus	Ccr4	12773	C-C CKR-4|CHEMR1|Cmkbr4|LESTR|Sdf1r	chemokine (C-C motif) receptor 4	-0.368065	0.58125	0.653873		GSM908315	1125.76	2398.44	3.5309	1585.6	39.6766	268.426		GSM566335	1586.08	22463.1
	Pdcd1	5.17	5.3	4.88	1.17	1.15	1.1	1	1.33	1.72	1	1	1		Mus musculus	Akap13	75547	1700026G02Rik|5730522G15Rik|5830460E08Rik|AKAP-Lbc|BRX|Ht31|LBC|PROTO-LB|PROTO-LBC	A kinase (PRKA) anchor protein 13	-0.371253	0.642679	0.709754		GSM908316	1169.58	3942.41	3.68386	692.498	6.09031	416.803		GSM566336	1586.13	18403.8
	Pdcd1lg2	5.17	8.49	4.88	5.37	2.82	1.1	1.92	1.33	1.72	1	1	1		Mus musculus	Lamp3	239739	1200002D17Rik|Cd208|DC-LAMP|DCLAMP|LAMP|TSC403	lysosomal-associated membrane protein 3	-0.371253	0.642679	0.709754		GSM908317	468.209	2796.68	3.65912	657.355	90.3707	360.056		GSM566337	1457.59	17178.2
	Pde4a	5.17	5.3	4.88	4.2	5.11	3.86	2.92	6.97	4.77	1.13	1	4.67		Mus musculus	Cxcr3	12766	Cd183|Cmkar3	chemokine (C-X-C motif) receptor 3	-0.38426	0.562197	0.636801		GSM908318	1194.52	2916.51	3.51774	1363.97	56.3173	425.902		GSM566338	1357.44	16908.2
	Pdgfa	5.17	5.3	4.88	5.37	3.97	1.1	12.97	20.24	25.36	24.12	23.07	11.81		Mus musculus	Adamts3	330119	1100001H14Rik|6330442E02Rik	a disintegrin-like and metallopeptidase (reprolysin type) with thrombospondin type 1 motif_ 3	-0.387023	0.56113	0.636801		GSM908319	763.499	3501.73	3.76893	703.368	145.528	197.35		GSM566340	1636.26	28598.5
	Pdgfb	10.1	5.3	4.88	13.56	1.67	4.95	70.22	56.07	61.39	21.01	27.35	44.33		Mus musculus	Acot3	171281	AW108394|PTE-Ia|Pte2a	acyl-CoA thioesterase 3	-0.39295	0.373901	0.471569		GSM908320	1326.07	411.236	3.7219	1557.54	241.378	107.041		GSM566341	1546.96	30884.8
	Pdgfra	5.17	5.3	4.88	1.17	1.15	1.1	1	1.33	1.72	1	1	1		Mus musculus	Ccl6	20305	MRP-1|Scya6|c10	chemokine (C-C motif) ligand 6	-0.39295	0.373901	0.471569		GSM908321	1053.17	410.667	3.52491	998.703	502.964	238.777		GSM566342	1548.61	25405.9
	Pdgfrb	5.17	45.58	34.82	1.17	1.15	4.95	2.92	1.33	1.72	4.24	1.12	1		Mus musculus	Csf3	12985	Csfg|G-CSF|MGI-IG	colony stimulating factor 3 (granulocyte)	-0.39295	0.373901	0.471569		GSM908322	1876.23	303.837	3.50379	1703.07	414.448	187.408		GSM570692	3059.67	10307.8
	Pdzk1ip1	5.17	5.3	4.88	13.56	16.58	9.34	1	1.33	6.48	7.97	3.26	1.89		Mus musculus	Cyp1b1	13078	CP1B|P4501b1	cytochrome P450_ family 1_ subfamily b_ polypeptide 1	-0.39295	0.373901	0.471569		GSM908323	536.022	377.186	3.71255	504.215	555.733	62.838		GSM570693	2343.65	10830.7
	Peli1	30.76	5.3	64.13	38.13	17.73	30.14	12.97	13.6	16.78	19.15	19.86	7.05		Mus musculus	Fbxl7	448987	AL023057|D230018M15Rik|FBL7|Fbl6	F-box and leucine-rich repeat protein 7	-0.39295	0.373901	0.471569		GSM908324	519.541	410.795	3.70317	455.391	773.8	77.6003		GSM570694	2597.09	12849.1
	Pf4	51.43	8.49	10.4	25.26	31.5	29.05	18.99	24.22	16.78	25.98	21.46	16.96		Mus musculus	Gk5	235533	AV095337|C330018K18Rik|G630067D24Rik	glycerol kinase 5 (putative)	-0.39295	0.373901	0.471569		GSM909123	1317.98	10257.2	3.19899	7390.67	3096.54	24982.3		GSM570695	2214.64	13550.8
	Pfdn6	10.1	5.3	4.88	25.26	16.58	14.81	6.94	16.26	6.48	1.75	5.4	4.27		Mus musculus	Il15ra	16169	AA690181|IL-15RA	interleukin 15 receptor_ alpha chain	-0.39295	0.373901	0.471569		GSM909124	1884.78	6904.25	3.31942	355.818	1855.06	6786.71		GSM571905	2160.68	9654.79
	Pggt1b	5.17	5.3	4.88	28.77	25.76	10.43	15.98	5.64	16.78	5.48	11.83	7.84		Mus musculus	Jag1	16449	ABE2|Gsfabe2|Htu|Ozz|Ser-1	jagged 1	-0.39295	0.373901	0.471569		GSM909125	4208.24	206.355	3.37427	2088.22	1668.29	12750.6		GSM571906	1078.56	12121.2
	Pglyrp1	5.17	5.3	4.88	1.17	1.15	1.1	1	1.33	1.72	1	1	1		Mus musculus	Kalrn	545156	2210407G14Rik|AV235988|DUET|E530005C20Rik|Gm539|Hapip|TRAD	kalirin_ RhoGEF kinase	-0.39295	0.373901	0.471569		GSM909126	3366.44	988.65	3.2883	2298.03	1746.3	7676.37		GSM571907	2290.88	8856.69
	Phlda2	5.17	5.3	4.88	1.17	1.67	1.1	1	1.66	1.72	2.38	1	1		Mus musculus	Lat	16797	-	linker for activation of T cells	-0.39295	0.373901	0.471569		GSM909127	555.376	1340.48	3.59292	1073.09	1199.43	652.252		GSM571908	2343.24	9663.02
	Pik3cg	5.17	8.49	10.4	1.17	1.15	1.1	1.92	8.29	6.48	11.07	6.47	5.86		Mus musculus	Ndc80	67052	2610020P18Rik|AV139730|HEC|HEC1|Kntc2	NDC80 homolog_ kinetochore complex component (S. cerevisiae)	-0.39295	0.373901	0.471569		GSM909128	515.355	173.286	3.46462	599.629	2116.72	806.458		GSM571909	2191.93	9851.02
	Pim2	87.59	29.68	59.24	28.77	16.58	25.76	6.94	1.33	23.64	3.62	5.94	2.68		Mus musculus	Pparg	19016	Nr1c3|PPAR-gamma|PPAR-gamma2|PPARgamma|PPARgamma2	peroxisome proliferator activated receptor gamma	-0.39295	0.373901	0.471569		GSM909129	712.814	753.13	3.48585	135.252	832.604	1027.28		GSM571910	2048.25	10495.6
	Plau	5.17	5.3	4.88	1.17	1.15	1.1	106.38	86.59	102.57	61.4	46.09	35.21		Mus musculus	Ros1	19886	Ros-1|c-ros	Ros1 proto-oncogene	-0.39295	0.373901	0.471569		GSM909130	1466.76	1160.15	3.36097	207.02	1556.6	4989.51		GSM571911	2327.92	9538.17
	Plaur	5.17	5.3	4.88	18.24	5.11	8.24	28.03	18.91	27.07	19.15	21.46	21.72		Mus musculus	Tigit	100043314	ENSMUSG00000071552|Vstm3	T cell immunoreceptor with Ig and ITIM domains	-0.39295	0.373901	0.471569		GSM909131	20248	2699.8	3.55587	6184.74	484.222	2552.9		GSM571912	2203.46	9518.63
	Pparg	5.17	8.49	4.88	1.17	1.15	1.1	10.96	9.62	4.77	8.59	8.08	6.25		Mus musculus	Vtcn1	242122	B7h4|B7s1|B7x|BC032925	V-set domain containing T cell activation inhibitor 1	-0.39295	0.373901	0.471569		GSM909132	350.672	2100.4	3.61773	701.63	1495.69	756.391		GSM574343	1435.5	1123.26
	Prdx1	5.17	5.3	4.88	1.17	1.15	1.1	10.96	4.31	4.77	1.75	2.19	20.93		Mus musculus	Alcam	11658	AI853494|BEN|CD166|DM-GRASP|MuSC|SC1	activated leukocyte cell adhesion molecule	-0.395632	0.495404	0.590531		GSM909133	423.844	172.597	3.40059	735.312	2357.5	862.898		GSM574344	1506.66	1717.78
	Prdx3	5.17	5.3	4.88	19.41	14.29	8.24	11.96	13.6	15.06	30.96	20.39	11.41		Mus musculus	Mafb	16658	Kreisler|Krml|Krml1|kr	v-maf musculoaponeurotic fibrosarcoma oncogene family_ protein B (avian)	-0.415037	0.659822	0.718509		GSM909134	658.406	936.092	3.51156	168.617	1111.73	871.105		GSM574345	1573.59	556.067
	Prg2	5.17	5.3	4.88	1.17	1.15	1.1	1	1.33	3.05	1.13	1.65	1		Mus musculus	Rnase2b	54159	Ear5|Raf4|mR5	ribonuclease_ RNase A family_ 2B (liver_ eosinophil-derived neurotoxin)	-0.415037	0.659822	0.718509		GSM909135	1381.55	1750.26	3.37861	217.257	1483.91	4475.66		GSM587317	1152.58	25096.5
	Prg3	5.17	5.3	4.88	1.17	1.15	1.1	1	1.33	1.72	1.75	1	1		Mus musculus	Mob3c	100465	AW822253|D130076I06Rik|Mobkl2c	MOB kinase activator 3C	-0.415037	0.642937	0.709754		GSM915699	697.845	9635.46	3.47561	1170.62	124.682	148.229		GSM587324	951.44	35415.2
	Prkca	5.17	19.09	5.52	6.54	7.41	4.95	1.92	1.33	1.72	1.13	1.65	1.1		Mus musculus	Il4i1	14204	Fig1|Fig1-ps|LAAO|LAO	interleukin 4 induced 1	-0.416745	0.653024	0.717576		GSM915700	1631.87	22162.8	3.54563	303.675	306.569	477.184		GSM587326	934.735	35794.1
	Prkci	5.17	5.3	4.88	12.39	7.41	15.91	1	8.29	1.72	4.86	6.47	2.68		Mus musculus	Nox1	237038	GP91-2|MOX1|NOH-1|NOH1|NOX1a|NOX1alpha|Nox-1	NADPH oxidase 1	-0.466314	0.54573	0.624065		GSM915701	830.557	23867.2	3.47859	716.303	43.597	286.14		GSM616130	2703.29	21624.7
	Prok2	5.17	5.3	4.88	1.17	1.15	1.1	1	1.33	1.72	1	1	1		Mus musculus	Lgals3	16854	GBP|L-34|Mac-2|gal3	lectin_ galactose binding_ soluble 3	-0.473949	0.434896	0.531663		GSM915702	967.884	13631.1	3.51247	297.43	398.296	362.584		GSM616131	2832.68	22922.4
	Pros1	5.17	13.79	4.88	1.86	2.82	1.67	7.94	5.64	8.2	5.48	5.94	5.06		Mus musculus	Fpr2	14289	E330010I07Rik|Fpr-rs2	formyl peptide receptor 2	-0.47513	0.452634	0.550532		GSM915703	816.91	12584.4	3.51712	449.282	785.163	636.232		GSM616132	2395.64	25874.7
	Prrx1	5.17	5.3	4.88	1.17	1.15	1.1	1	1.33	1.72	1	1	1		Mus musculus	Alox5ap	11690	Flap	arachidonate 5-lipoxygenase activating protein	-0.476646	0.506895	0.595321		GSM915705	783.057	590.709	3.80098	218.853	51.4985	214.235		GSM616133	2541.93	26551.5
	Psmb8	35.93	40.28	4.88	28.77	28.06	15.91	45.11	69.34	44.23	76.93	50.38	31.64		Mus musculus	Thbd	21824	AI385582|CD141|TM	thrombomodulin	-0.485427	0.611216	0.685825		GSM921669	1240.81	75.6919	3.41018	294.784	656.409	1194.3		GSM616134	2450.78	22896
	Psmb9	61.76	61.48	78.78	27.6	23.47	22.48	22.01	40.14	57.96	30.33	20.39	13		Mus musculus	Fpr-rs3	14290	-	formyl peptide receptor_ related sequence 3	-0.487925	0.427211	0.524953		GSM921670	2581.03	1300.2	3.43521	237.473	516.445	678.567		GSM616135	2580.43	26849.6
	Psme2	5.17	5.3	4.88	3.03	5.11	2.76	45.11	40.14	49.38	53.94	60.55	29.26		Mus musculus	Camp	12796	CAP18|Cnlp|Cramp|FALL39|MCLP	cathelicidin antimicrobial peptide	-0.500015	0.228336	0.471569		GSM921671	1345.7	626.661	3.39266	219.694	596.588	632.877		GSM616136	2214.07	25735.5
	Ptafr	5.17	5.3	4.88	1.17	1.15	1.1	78.25	71.99	73.4	106.75	98.03	65.36		Mus musculus	Il4ra	16190	CD124|Il4r	interleukin 4 receptor_ alpha	-0.500015	0.228336	0.471569		GSM921672	727.936	69.6278	3.62007	168.489	451.85	599.461		GSM616137	2429.8	25462.4
	Ptgdr	5.17	8.49	4.88	7.71	1.15	4.95	1	1.33	1.72	1	1.65	1		Mus musculus	Hivep1	110521	Cryabp1	human immunodeficiency virus type I enhancer binding protein 1	-0.509014	0.498476	0.591245		GSM921673	985.041	900.717	3.6285	240.084	601.265	552.331		GSM616138	2166.54	21703.9
	Ptgdr2	5.17	8.49	4.88	8.88	1.67	1.67	1	1.33	3.05	1	1.65	1		Mus musculus	Cldn1	12737	AI596271	claudin 1	-0.51453	0.373901	0.471569		GSM921676	1325.51	37.6054	3.4053	654.067	555.039	4824.05		GSM616139	2406.01	23255
	Ptgds	5.17	40.28	5.52	1.17	1.15	2.76	1	1.33	1.72	1.75	1	1		Mus musculus	Fscn1	14086	AI663989|Fan1|fascin-1	fascin homolog 1_ actin bundling protein (Strongylocentrotus purpuratus)	-0.51453	0.373901	0.471569		GSM921677	2788.28	25.6839	3.46742	840.083	529.905	4637.91		GSM616140	2513.19	25640.1
	Ptger2	5.17	5.3	4.88	1.17	1.15	2.76	1	4.31	1.72	1.75	3.79	1.89		Mus musculus	Gzma	14938	AW494114|Ctla-3|Ctla3|Hf|SE1|TSP-1|TSP1	granzyme A	-0.51453	0.373901	0.471569		GSM921678	1186.4	2267.51	3.46466	491.607	558.845	1878.34		GSM616141	2792.13	24835.6
	Ptgs1	5.17	5.3	4.88	6.54	1.15	6.05	24.01	29.53	21.93	28.47	22.53	12.2		Mus musculus	Ifna1	15962	Ifa1	interferon alpha 1	-0.51453	0.373901	0.471569		GSM921679	1214.93	20.8662	3.48635	448.84	335.955	1798.22		GSM616142	2773.38	24651.2
	Ptgs2	66.92	8.49	54.36	8.88	14.29	6.05	1	1.33	1.72	1	1	1		Mus musculus	Mertk	17289	Eyk|Mer|Nyk|nmf12	c-mer proto-oncogene tyrosine kinase	-0.51453	0.373901	0.471569		GSM929740	1775.33	191.509	3.49363	1200.58	4364.59	2993.17		GSM616143	2580.29	24669.4
	Ptpn14	5.17	29.68	4.88	3.03	1.15	1.67	1	1.33	1.72	1.75	3.26	1		Mus musculus	Cnn2	12798	AA408047|AI324678|Calpo2	calponin 2	-0.514573	0.61979	0.693817		GSM929741	1580.37	312.31	3.46283	1635.95	3831.12	1999.26		GSM616144	2568.58	23513.9
	Ptprb	5.17	13.79	5.52	1.17	1.15	1.1	1	1.33	1.72	1.13	1	1		Mus musculus	Tnf	21926	DIF|TNF-a|TNF-alpha|TNFSF2|TNFalpha|Tnfa|Tnfsf1a	tumor necrosis factor	-0.526411	0.166418	0.413386		GSM929742	1874.14	148.554	3.47867	1397.48	3941.14	4199.37		GSM616145	2688.91	22957.2
	Ptprc	5.17	5.3	4.88	5.37	1.15	4.95	105.37	98.53	102.57	125.39	111.95	72.5		Mus musculus	Ccl9	20308	CCF18|MRP-2|Scya10|Scya9	chemokine (C-C motif) ligand 9	-0.527679	0.561936	0.636801		GSM929743	2114.93	463.454	3.48322	1410.83	4341.91	4172.1		GSM616146	2778.72	23607.2
	Ptprk	5.17	5.3	4.88	1.17	1.15	1.1	1	1.33	1.72	1.13	1	1		Mus musculus	C1qc	12262	AI385742|C1qg|Ciqc	complement component 1_ q subcomponent_ C chain	-0.545572	0.212547	0.464688		GSM929744	2171.24	1697.4	3.42759	1223.8	4053.4	4603.45		GSM616147	3090.81	22466.1
	Ptx3	5.17	5.3	4.88	1.17	1.15	1.1	1	1.33	1.72	1	1	1		Mus musculus	Flnb	286940	AL024016|Fln-b	filamin_ beta	-0.547488	0.26491	0.471569		GSM929745	1918.12	1422.6	3.42796	1545.24	3484.46	2793.28		GSM616148	2409.01	21144.4
	Pycard	5.17	5.3	4.88	1.17	1.15	4.95	1	1.33	1.72	1	1	1		Mus musculus	Itgal	16408	(p180)|Cd11a|LFA-1|LFA-1A|Ly-15|Ly-21	integrin alpha L	-0.552541	0.336142	0.471569		GSM929746	1964.16	98.65	3.50581	1966.73	2522.72	2567.8		GSM616149	2637.61	22767.2
	QSOX	5.17	19.09	15.28	86.09	69.35	72.86	4.93	6.97	1.72	83.14	71.79	49.89		Mus musculus	Txn1	22166	ADF|AW550880|Trx1|Txn	thioredoxin 1	-0.553958	0.0494325	0.231654		GSM929747	2015.3	181.378	3.52437	1946.25	1760.56	1299.89		GSM616150	2692.24	24570.6
	Eef4e	5.17	5.3	4.88	42.81	40.67	31.24	1	1.33	1.72	53.32	58.41	40.37		Mus musculus	Socs3	12702	Cis3|Cish3|EF-10|Ef10|SSI-3|Ssi3	suppressor of cytokine signaling 3	-0.556393	0.481083	0.577784		GSM929748	2105.14	185.614	3.52051	1748.04	2838.49	3838.68		GSM616151	2425.44	21940.3
	Rab20	5.17	5.3	4.88	3.03	1.15	1.1	2.92	9.62	1.72	9.21	8.61	1.89		Mus musculus	Il18r1	16182	Il18ralpha|Il1rrp	interleukin 18 receptor 1	-0.556717	0.462583	0.55837		GSM929749	2180.85	368.943	3.56264	1643.94	2142.92	2906.8		GSM616152	2635.78	19352.3
	Rab3d	5.17	5.3	4.88	1.17	3.97	1.1	9.95	14.93	8.2	20.39	10.76	5.06		Mus musculus	Pros1	19128	AW214361	protein S (alpha)	-0.556717	0.462583	0.55837		GSM929751	1858.85	664.314	3.54459	1844.17	1486	1304.76		GSM616153	2793.17	22513.9
	Rad51	5.17	5.3	4.88	1.17	3.97	1.1	1	1.33	1.72	1	1.12	1		Mus musculus	Mrc2	17534	Endo180|mKIAA0709|uPARAP	mannose receptor_ C type 2	-0.570316	0.375943	0.472897		GSM929752	1500.98	163.169	3.49303	1010.72	4039.43	3515.78		GSM617163	2335.39	21476.5
	Raf1	5.17	5.3	4.88	1.17	5.11	1.67	15.98	12.27	15.06	21.64	28.42	15.77		Mus musculus	Lipa	16889	AA960673|Lal|Lip-1|Lip1	lysosomal acid lipase A	-0.577366	0.373901	0.471569		GSM929753	1532.37	132.874	3.51982	1542.56	3479.39	2356.45		GSM617164	2313.69	22097
	Rapgef4	10.1	5.3	4.88	1.17	1.15	1.67	1	1.33	1.72	1	1	1		Mus musculus	Cxcl11	56066	Cxc11|H174|I-tac|Ip9|Itac|Scyb11|Scyb9b|b-R1|betaR1	chemokine (C-X-C motif) ligand 11	-0.584963	0.502741	0.594827		GSM929754	1755.3	113.569	3.48401	1218.43	4468.73	4007.51		GSM617165	2165.14	25082.5
	Rasal1	25.6	8.49	44.59	1.17	1.67	2.76	2.92	1.33	8.2	3.62	3.26	1		Mus musculus	Chil3	12655	AI505981|Chi3l3|ECF-L|Ym1	chitinase-like 3	-0.584963	0.535597	0.615422		GSM929755	1921.72	254.963	3.46064	1184.92	4477.02	4488.01		GSM617166	2290.2	22121.2
	Rasgrf2	5.17	5.3	4.88	1.17	1.15	1.1	1	1.33	1.72	1	1	1		Mus musculus	Bcl6	12053	Bcl5	B cell leukemia/lymphoma 6	-0.584963	0.634961	0.707485		GSM929756	1857.56	1175.47	3.4984	1348.11	4246.69	3680.33		GSM617167	2329.38	23119.2
	Rbp1	5.17	13.79	4.88	1.17	1.67	1.67	3.93	1.33	4.77	1	2.72	1.1		Mus musculus	Ccl8	20307	1810063B20Rik|AB023418|HC14|MCP-2|Mcp2|Scya8	chemokine (C-C motif) ligand 8	-0.584963	0.535597	0.615422		GSM929757	1508.06	758.28	3.48182	1536.86	3412.21	2849.07		GSM617168	2140.32	24184.2
	Retnla	25.6	34.98	4.88	8.88	6.26	7.14	4.93	2.98	1.72	3.62	2.19	1.49		Mus musculus	Pim2	18715	DXCch3|Pim-2	proviral integration site 2	-0.611435	0.166911	0.413386		GSM929758	2187.75	167.996	3.54167	1989.26	2896.52	2800.61		GSM617169	2525.64	25139.8
	Retnlb	5.17	5.3	4.88	1.17	1.15	1.1	1	1.33	1.72	1	1	1		Mus musculus	Nrip3	78593	A330103B05Rik|D7H11orf14|ICRFP703B1614Q5.2	nuclear receptor interacting protein 3	-0.612421	0.283347	0.471569		GSM929759	1811.22	97.9493	3.56722	1799.94	3074.99	2193.05		GSM617170	2456.11	22818.2
	Rgl1	5.17	5.3	4.88	1.17	1.15	1.1	2.92	2.98	1.72	1	1	1.49		Mus musculus	Il21r	60504	NILR	interleukin 21 receptor	-0.62737	0.556486	0.634846		GSM929760	2182.48	144.606	3.51511	1835.51	2972.19	3766.52		GSM617171	2179.98	22029.3
	Rgs1	10.1	5.3	4.88	124.7	90	78.33	32.05	36.16	45.95	44.62	35.92	14.98		Mus musculus	Ier3	15937	AI663993|IEX-1|cI-3|gly96	immediate early response 3	-0.643856	0.506681	0.595321		GSM929761	2173.05	287.295	3.5277	1974.89	2944.67	3989.61		GSM617172	2207.96	23881.2
	Rgs16	5.17	5.3	4.88	1.86	1.15	1.1	1	1.33	1.72	2.38	1	1		Mus musculus	Cd34	12490	AU040960	CD34 antigen	-0.652077	0.5058	0.595321		GSM929762	2520.7	821.043	3.49201	2103.94	2674.94	4093.9		GSM617173	2368.69	20998.1
	Rgs6	5.17	5.3	4.88	1.17	1.15	1.1	1	1.33	1.72	1	1	1		Mus musculus	Abcc8	20927	D930031B21Rik|SUR1|Sur	ATP-binding cassette_ sub-family C (CFTR/MRP)_ member 8	-0.675615	0.373901	0.471569		GSM929763	1897.38	501.637	3.51617	1708.41	2097.23	2931.07		GSM617174	2408.37	22544.4
	Rhoc	5.17	24.39	5.52	5.37	9.7	1.67	29.04	29.53	40.8	63.88	39.67	18.55		Mus musculus	Adora3	11542	A3AR|A3R|AA3R|ARA3|Gpcr2	adenosine A3 receptor	-0.675615	0.373901	0.471569		GSM942342	966.592	646.743	3.52123	215.898	142.092	311.293		GSM617175	2200.71	23065.3
	Rhog	97.92	119.76	98.32	132.88	65.91	99.14	124.46	168.87	154.04	206.16	166.56	91.54		Mus musculus	Ccl26	541307	Ccl26l	chemokine (C-C motif) ligand 26	-0.675615	0.373901	0.471569		GSM942343	760.501	608.457	3.55647	273.676	84.3312	173.619		GSM617176	2261.54	19090.8
	Rhoj	5.17	5.3	4.88	1.17	1.15	1.1	3.93	1.33	1.72	1	1	1		Mus musculus	Cd1d1	12479	AI747460|CD1.1|Cd1a|Cd1d|Ly-38	CD1d1 antigen	-0.675615	0.373901	0.471569		GSM942344	747.452	534.699	3.60771	285.928	255.428	220.135		GSM617177	2047.35	27070.8
	Rictor	5.17	5.3	4.88	11.22	2.82	7.14	1	2.98	1.72	1	1	3.08		Mus musculus	Fzd9	14371	mfz9	frizzled homolog 9 (Drosophila)	-0.675615	0.373901	0.471569		GSM942345	879.511	750.675	3.58541	196.631	321.966	225.299		GSM617178	2292.29	22063.9
	Rin2	5.17	5.3	4.88	1.17	2.82	1.1	38.08	37.49	25.36	11.07	25.21	24.5		Mus musculus	Gtf2h2	23894	44kDa|BTF2 p44|BTF2-p44|Btf2p44|p44	general transcription factor II H_ polypeptide 2	-0.675615	0.373901	0.471569		GSM942346	847.554	634.294	3.59421	282.634	173.804	183.375		GSM617179	2147.71	23234.8
	Ripk2	5.17	5.3	4.88	1.17	1.15	1.1	1	1.66	1.72	2.38	1	1.49		Mus musculus	Il12b	16160	Il-12b|Il-12p40|Il12p40|p40	interleukin 12b	-0.675615	0.373901	0.471569		GSM942347	768.649	1096.72	3.61677	1250.34	706.819	216.625		GSM617180	2230.88	23686.8
	Rnase2a	5.17	24.39	25.05	10.05	2.82	6.05	1	1.33	1.72	3	1.12	1		Mus musculus	Il1rap	16180	6430709H04Rik|AI255955|AV239853|IL-1RAcP	interleukin 1 receptor accessory protein	-0.675615	0.373901	0.471569		GSM942348	1556.05	1339.03	3.51989	1194.41	259.614	250.578		GSM617181	2433.36	14316.6
	Rnase2b	5.17	19.09	4.88	6.54	1.15	4.95	1	2.98	1.72	1.75	1	1		Mus musculus	Rbp1	19659	CRBPI|Crbp|Rbp-1	retinol binding protein 1_ cellular	-0.675615	0.373901	0.471569		GSM945546	1316.53	6483.47	3.492	2345.95	87.6938	241.766		GSM617182	2329.75	24026.1
	Rnd3	5.17	5.3	4.88	1.17	1.15	1.1	1	1.33	1.72	1	1.65	1.49		Mus musculus	Txndc16	70561	5730420B22Rik|C77647	thioredoxin domain containing 16	-0.675615	0.373901	0.471569		GSM945547	1643.75	13179.8	3.44633	2761.17	83.033	205.679		GSM617183	2132.07	20222.9
	Ros1	5.17	8.49	4.88	1.17	1.15	1.67	1	1.33	1.72	1	1	1		Mus musculus	Cttnbp2	30785	3010022N24Rik|4732477G22Rik|6430526E05|9130022E09Rik|AU040881|Cortbp2|ORF4|mKIAA1758	cortactin binding protein 2	-0.678072	0.51692	0.601187		GSM947519	326.751	146.171	3.5053	224.106	507.197	409.371		GSM617184	2107.19	23494.6
	Runx2	5.17	29.68	20.17	31.11	28.06	23.57	13.97	8.29	13.35	9.83	8.08	5.06		Mus musculus	Trex1	22040	AU041952	three prime repair exonuclease 1	-0.678072	0.51692	0.601187		GSM947520	287.941	157.631	3.51609	163.744	497.98	392.01		GSM617185	2170.72	21968.1
	S100a10	10.1	5.3	4.88	14.73	9.7	14.81	72.23	71.99	88.84	179.45	115.16	67.34		Mus musculus	Tuba4a	22145	M[a]4|Tuba4	tubulin_ alpha 4A	-0.710493	0.365745	0.471569		GSM947521	302.66	138.024	3.61043	112.979	384.151	385.948		GSM617186	2248.54	24075.7
	S100a11	5.17	5.3	5.52	6.54	9.7	9.34	142.54	196.74	172.91	193.74	143.54	91.93		Mus musculus	Hist2h2aa1	15267	AI448581|H2a-614|H2a-615|Hist2	histone cluster 2_ H2aa1	-0.713882	0.0142478	0.113507		GSM947522	461.466	100.591	3.39528	115.087	625.087	314.141		GSM662788	1528.6	16216.7
	S100a4	5.17	5.3	5.52	1.17	1.67	1.1	216.87	271.05	275.86	449.09	371.1	222.84		Mus musculus	Nod2	257632	ACUG|BLAU|CD|Card15|F830032C23Rik|IBD1|Nlrc2	nucleotide-binding oligomerization domain containing 2	-0.736966	0.493588	0.589838		GSM957080	537.686	524.251	3.68899	1380.89	327.68	296.481		GSM662789	2065.78	9794.2
	S100a8	5.17	5.3	4.88	1.17	1.15	1.1	1	6.97	1.72	1.75	2.19	4.27		Mus musculus	Met	17295	AI838057|HGF|HGFR|Par4|c-Met	met proto-oncogene	-0.736966	0.527078	0.608559		GSM957081	784.089	711.468	3.67762	769.854	213.445	252.658		GSM662790	1815.51	18049.7
	S100a9	5.17	5.3	4.88	1.17	1.15	1.1	6.94	18.91	6.48	7.97	2.72	7.44		Mus musculus	Ikzf1	22778	5832432G11Rik|Ikaros|LyF-1|Zfpn1a1|Znfn1a1|hlk-1|mKIAA4227	IKAROS family zinc finger 1	-0.736966	0.410095	0.509157		GSM957082	518.894	778.595	3.65245	1104.25	352.506	263.323		GSM662791	1752.21	13391.5
	S1pr1	30.76	50.88	39.71	56.85	20.03	42.19	34.06	52.09	40.8	73.83	46.09	25.69		Mus musculus	Stab1	192187	FEEL-1|FELE-1|MFEEL-1|MS-1|STAB-1|mKIAA0246	stabilin 1	-0.754029	0.290575	0.471569		GSM957083	737.105	558.137	3.59946	1283.61	386.829	286.3		GSM662792	1676.49	19995.6
	Sca-1	41.1	34.98	34.82	5.37	6.26	14.81	5.93	6.97	21.93	9.21	4.33	8.24		Mus musculus	Psmb9	16912	Lmp-2|Lmp2	proteasome (prosome_ macropain) subunit_ beta type 9 (large multifunctional peptidase 2)	-0.768094	0.0134551	0.109009		GSM969556	3275.14	10119.4	3.52023	1102.21	557.241	225.437		GSM692108	2154.92	28700.4
	SHP-1	5.17	5.3	10.4	5.37	1.67	6.05	16.98	10.95	4.77	3.62	4.33	10.62		Mus musculus	Cyr61	16007	AI325051|CCN1|Igfbp10	cysteine rich protein 61	-0.777608	0.497219	0.59122		GSM969557	2391.7	6250.68	3.49787	887.545	723.507	222.132		GSM692109	2050.86	17536.4
	SMS	61.76	45.58	44.59	5.37	17.73	10.43	7.94	14.93	16.78	7.97	8.08	3.48		Mus musculus	Ptprb	19263	3230402H02Rik|C130094E24|Ptpz|Rptpb|VE-PTP|Veptp	protein tyrosine phosphatase_ receptor type_ B	-0.782681	0.281282	0.471569		GSM969558	3753.11	5897.75	3.44412	927.554	889.841	239.655		GSM692110	2079.93	16926.9
	SOD	35.93	8.49	4.88	66.2	67.06	58.62	1	4.31	1.72	82.52	83.04	53.06		Mus musculus	Malt1	240354	A630046N12|D430033E09Rik	MALT1 paracaspase	-0.788496	0.484528	0.580462		GSM969559	2927.65	560.044	3.31629	2861.87	583.949	787.102		GSM692111	2193.29	17659.9
	SOD1	5.17	5.3	20.17	68.54	25.76	30.14	22.01	29.53	42.52	28.47	31.64	15.38		Mus musculus	Cd244	18106	2B4|C9.1|F730046O15Rik|Ly90|NAIL|NKR2B4|Nmrk|SLAMF4	CD244 natural killer cell receptor 2B4	-0.807355	0.426341	0.524953		GSM969560	2523.17	418.488	3.27261	1986.97	608.037	1550.71		GSM692112	1978.94	16419.8
	SOD2	5.17	19.09	4.88	5.37	1.67	3.86	2.92	2.98	1.72	4.24	7.54	3.08		Mus musculus	Mcm5	17218	AA617332|AI324988|AL033333|Cdc46|Mcmd5|P1-CDC46	minichromosome maintenance deficient 5_ cell division cycle 46 (S. cerevisiae)	-0.815789	0.0345894	0.183708		GSM997914	5620.65	36.9514	3.29856	1444.95	824.99	332.21		GSM692113	2205.67	15272.6
	SPI1	20.43	45.58	34.82	27.6	22.32	14.81	82.27	110.48	95.7	31.58	57.34	63.77		Mus musculus	Ccr9	59289	AI464239|CCR10|CCR9|Ccbp2|Cmkbr9|D6|Ackr2	atypical chemokine receptor 2	-0.819428	0.247065	0.471569										GSM712670	1265	4458.75
	SRM	25.6	29.68	20.17	15.9	17.73	11.53	7.94	6.97	4.77	9.21	5.94	3.87		Mus musculus	Jak3	16453	fae|wil	Janus kinase 3	-0.834225	0.304768	0.471569										GSM712672	1489.19	4834.43
	Saa1	5.17	5.3	4.88	1.17	1.15	1.1	1	1.33	1.72	1	1	1		Mus musculus	Retnla	57262	1810019L16Rik|Fizz-1|Fizz1|HIMF|RELM-alpha|RELMa|RELMalpha|Xcp2	resistin like alpha	-0.847997	0.309005	0.471569										GSM712673	1050.37	3893.46
	Scin	5.17	5.3	4.88	1.17	1.15	1.1	1	1.33	3.05	1	1	1		Mus musculus	Tnfsf9	21950	4-1BB-L|4-1BBL|AI848817|Cd137l|Ly63l	tumor necrosis factor (ligand) superfamily_ member 9	-0.864772	0.107508	0.350966										GSM712674	2461.14	4706.51
	Sele	5.17	5.3	4.88	1.17	2.82	7.14	1	1.66	1.72	1	1	1		Mus musculus	Fosb	14282	-	FBJ osteosarcoma oncogene B	-0.882762	0.105003	0.350966										GSM712675	1338.24	5887.52
	Sell	5.17	13.79	4.88	3.03	6.26	6.05	2.92	1.33	1.72	1	1	1		Mus musculus	Id2	15902	AI255428|C78922|Idb2|bHLHb26	inhibitor of DNA binding 2	-0.893085	0.400279	0.498264										GSM712676	1598.47	4554.03
	Selp	25.6	5.3	5.52	3.03	1.15	1.1	1.92	1.33	1.72	1	1	1		Mus musculus	Crip1	12925	CRHP|CRP1|Crip	cysteine-rich protein 1 (intestinal)	-0.893085	0.325318	0.471569										GSM712678	1811.44	4831.13
	Selplg	5.17	5.3	4.88	7.71	1.15	9.34	42.09	49.43	39.08	44	33.78	25.29		Mus musculus	Klrk1	27007	D6H12S2489E|NKG2-D|Nkg2d	killer cell lectin-like receptor subfamily K_ member 1	-0.90748	0.123207	0.350966										GSM712679	1616.17	4247.29
	Sema4a	5.17	5.3	4.88	1.17	2.82	1.1	3.93	5.64	1.72	2.38	2.19	3.48		Mus musculus	Pik3cg	30955	5830428L06Rik|PI3Kgamma|p110gamma	phosphoinositide-3-kinase_ catalytic_ gamma polypeptide	-0.90748	0.123207	0.350966										GSM712680	1125.04	4016.43
	Sema4b	5.17	5.3	4.88	1.86	1.15	1.1	1	5.64	4.77	4.24	1	2.68		Mus musculus	H2-aa	14960	Aalpha|H-2Aa|H2Aa|I-Aalpha|IAalpha|Ia-1|Ia1	histocompatibility 2_ class II antigen A_ alpha	-0.915825	0.115251	0.350966										GSM712681	1537.49	5020.75
	Sema5a	5.17	5.3	4.88	1.17	1.15	1.1	1	1.33	1.72	1	1	1		Mus musculus	Cebpd	12609	-	CCAAT/enhancer binding protein (C/EBP)_ delta	-0.927909	0.363498	0.471569										GSM732377	1613.4	21726.7
	Sema6d	5.17	5.3	4.88	1.17	1.15	1.1	1	1.33	1.72	1	1	1		Mus musculus	Grn	14824	Pgrn|epithelin	granulin	-0.928241	0.189675	0.433802										GSM732378	1660.09	19934
	Serinc2	5.17	5.3	4.88	1.17	1.15	1.1	1	1.33	1.72	1	1.65	1		Mus musculus	Btla	208154	A630002H24	B and T lymphocyte associated	-0.929108	0.342193	0.471569										GSM732379	2055.97	24095.5
	Serpinb2	30.76	5.3	10.4	1.86	6.26	4.95	1	2.98	1.72	1.13	1	1		Mus musculus	Gpr183	321019	Ebi2	G protein-coupled receptor 183	-0.947135	0.183015	0.431899										GSM732380	1815.75	21323.8
	Serpinb6a	5.17	5.3	4.88	1.17	1.15	1.1	102.36	117.11	107.72	73.2	97.49	84.4		Mus musculus	Cd14	12475	-	CD14 antigen	-0.952458	0.360764	0.471569										GSM732381	2341.72	20305.7
	Serpinb7	5.17	5.3	4.88	1.17	1.67	1.1	1	1.33	1.72	1	1	1		Mus musculus	Cdh13	12554	4932416G01Rik|Cdht|T-cadherin|Tcad	cadherin 13	-0.954047	0.344674	0.471569										GSM732382	2056.43	18386.8
	Serpinb9	5.17	5.3	4.88	1.17	1.15	1.1	1.92	1.66	1.72	1	1.12	3.87		Mus musculus	Cx3cr1	13051	-	chemokine (C-X3-C motif) receptor 1	-1	0.261653	0.471569										GSM732398	2180.55	16586.7
	Serpine1	5.17	5.3	4.88	1.17	2.82	6.05	1	1.66	1.72	4.86	3.79	3.87		Mus musculus	Serpinb2	18788	PAI-2|Planh2|ovalbumin	serine (or cysteine) peptidase inhibitor_ clade B_ member 2	-1	0.299447	0.471569										GSM732399	1921.55	16657.6
	Serpine3	5.17	5.3	4.88	1.17	1.15	1.1	1	1.33	1.72	1	1	1		Mus musculus	Sod2	20656	MnSOD|Sod-2	superoxide dismutase 2_ mitochondrial	-1	0.36764	0.471569										GSM732400	2154.7	17694.8
	Sesn1	5.17	5.3	4.88	1.17	1.15	1.1	16.98	26.87	4.77	3	9.15	9.03		Mus musculus	Itgax	16411	AI449405|Cd11c|Cr4|N418	integrin alpha X	-1	0.36764	0.471569										GSM732401	2149.68	20945.5
	Sfrp4	46.26	82.67	49.47	10.05	6.26	9.34	8.95	14.93	20.21	6.1	8.08	7.44		Mus musculus	C5ar1	12273	C5aR|C5r1|Cd88|D7Msu1	complement component 5a receptor 1	-1	0.36764	0.471569										GSM732402	1910.82	21810.3
	Sgpp1	30.76	5.3	4.88	4.2	1.67	1.67	30.04	36.16	44.23	25.98	24.14	16.57		Mus musculus	Cdh2	12558	CDHN|N-cadherin|Ncad	cadherin 2	-1	0.36764	0.471569										GSM732403	1809.14	22726.9
	Siglec1	5.17	5.3	4.88	1.17	1.15	1.1	1	8.29	9.92	3	2.19	1		Mus musculus	Cd276	102657	6030411F23Rik|AU016588|B7RP-2|B7h3	CD276 antigen	-1	0.387157	0.483189										GSM732404	1557.76	22258.6
	Siglecf	5.17	5.3	4.88	1.17	1.15	1.1	1	1.33	1.72	1	1	1		Mus musculus	Cstb	13014	AA960480|Stfb	cystatin B	-1	0.387157	0.483189										GSM732405	1525.96	21541.9
	Sirpa	5.17	5.3	4.88	1.17	1.15	2.76	673.89	699.7	644.76	810.69	673.61	431.09		Mus musculus	Batf3	381319	9130211I03Rik|Snft	basic leucine zipper transcription factor_ ATF-like 3	-1.00452	0.05738	0.25163										GSM732406	1711.09	19262.1
	Ski	103.08	45.58	69.01	96.62	61.32	70.67	59.17	73.32	61.39	73.83	65.9	36.4		Mus musculus	Myc	17869	AU016757|Myc2|Niard|Nird|bHLHe39	myelocytomatosis oncogene	-1.02857	0.250759	0.471569										GSM732407	1794.93	20873
	Skil	345.87	103.87	279.04	349.31	210.45	291.91	60.17	70.67	39.08	8.59	13.43	40.37		Mus musculus	Isg15	100038882	G1p2|IGI15|IP17|Irfp|UCRP	ISG15 ubiquitin-like modifier	-1.02895	0.0446554	0.213453										GSM732408	1246.54	24699.8
	Slc16a6	30.76	8.49	15.28	38.13	22.32	30.14	13.97	12.27	15.06	10.45	10.22	4.67		Mus musculus	Mpo	17523	mKIAA4033	myeloperoxidase	-1.04182	0.172071	0.420441										GSM732409	1278.03	24336.4
	Smad1	5.17	5.3	4.88	3.03	1.67	1.1	1	1.33	1.72	1	1	3.08		Mus musculus	Nr4a2	18227	HZF-3|NOT|Nurr1|RNR-1|TINOR|TINUR	nuclear receptor subfamily 4_ group A_ member 2	-1.0551	0.0371767	0.19108										GSM746855	1916.84	14251.8
	Smad2	5.17	5.3	4.88	11.22	12	10.43	7.94	4.31	4.77	13.56	10.76	6.65		Mus musculus	Hip1r	29816	AA410023|mKIAA0655	huntingtin interacting protein 1 related	-1.078	0.421483	0.52194										GSM746856	1651.65	14340.9
	Smad7	108.25	146.26	147.16	117.68	67.06	80.53	11.96	20.24	16.78	25.98	13.97	7.44		Mus musculus	Rnase2a	93726	Ear11	ribonuclease_ RNase A family_ 2A (liver_ eosinophil-derived neurotoxin)	-1.08746	0.227759	0.471569										GSM746857	1726.38	14222.2
	Smarcd3	5.17	5.3	4.88	3.03	7.41	1.1	1	1.33	1.72	1	1	1		Mus musculus	Ly6c1	17067	AA682074|AA959465|Ly-6C|Ly-6C1|Ly6c	lymphocyte antigen 6 complex_ locus C1	-1.08746	0.256164	0.471569										GSM746858	1476.9	17454.2
	Socs1	5.17	5.3	4.88	1.17	1.15	1.1	1	1.66	1.72	1	1	1		Mus musculus	Nr1h3	22259	AU018371|LXR|RLD1|Unr1	nuclear receptor subfamily 1_ group H_ member 3	-1.08746	0.303977	0.471569										GSM746859	1532.69	15537
	Socs2	5.17	5.3	4.88	1.17	1.15	1.1	1	1.33	1.72	1	1	1		Mus musculus	Cd99	673094	1110061M03Rik|2410026K10Rik|D4|Pilr-l|pilr-1	CD99 antigen	-1.11073	0.0858215	0.314346										GSM746860	1521.08	16118.2
	Socs3	51.43	5.3	29.94	15.9	7.41	12.62	3.93	6.97	1.72	1.75	1	1		Mus musculus	Tnfrsf4	22163	ACT35|CD134|Ly-70|Ox40|TXGP1L|Txgp1	tumor necrosis factor receptor superfamily_ member 4	-1.11548	0.228881	0.471569										GSM800807	3259.52	9078.45
	Sp4	5.17	8.49	4.88	1.17	1.15	3.86	1	1.33	1.72	1.75	1.12	4.67		Mus musculus	Cnksr1	194231	BC037758	connector enhancer of kinase suppressor of Ras 1	-1.11548	0.345891	0.471569										GSM800808	2942.67	9162.47
	Sphk1	5.17	5.3	4.88	1.17	1.15	1.1	1	1.33	1.72	1	1	1		Mus musculus	Cxcl2	20310	CINC-2a|GROb|Gro2|MIP-2|MIP-2a|Mgsa-b|Mip2|Scyb|Scyb2	chemokine (C-X-C motif) ligand 2	-1.16993	0.261706	0.471569										GSM800809	2892.4	7904.05
	Spry2	10.1	24.39	4.88	14.73	5.11	15.91	4.93	5.64	1.72	8.59	4.87	1.89		Mus musculus	Ddr2	18214	AW495251|Ntrkr3|tyro10	discoidin domain receptor family_ member 2	-1.16993	0.261706	0.471569										GSM800810	4097.55	7559.41
	Sptbn1	5.17	5.3	4.88	1.17	1.15	3.86	1	6.97	3.05	1.13	2.72	1.49		Mus musculus	Cd68	12514	Lamp4|Scard1|gp110	CD68 antigen	-1.179	0.00498503	0.0670719										GSM800811	3091.86	7694.45
	Sqstm1	82.42	24.39	54.36	170.32	92.3	146.24	129.48	152.94	123.16	75.07	149.97	130.81		Mus musculus	Il3ra	16188	CD123|CDw123|SUT-1	interleukin 3 receptor_ alpha chain	-1.18706	0.062471	0.269019										GSM800812	3117.81	8950.93
	Stab1	10.1	13.79	4.88	1.17	1.67	3.86	82.27	97.21	71.68	111.72	84.11	56.23		Mus musculus	Tspan7	21912	1200014P11Rik|A15|AI323365|Cd231|Mxs1|PE31|R74651|TALLA|Tm4sf2	tetraspanin 7	-1.19015	0.123352	0.350966										GSM800813	2551.22	9646.73
	Stat1	10.1	5.3	4.88	1.17	1.15	1.67	4.93	14.93	9.92	12.94	15.57	8.24		Mus musculus	Hist1h1c	50708	0610008C09Rik|H1.2|H1c|H1f2|H1var1|His1a	histone cluster 1_ H1c	-1.20827	0.0180429	0.128724										GSM800814	2517.02	8888.72
	Stat3	5.17	13.79	44.59	26.43	29.2	25.76	6.94	9.62	9.92	6.1	8.61	14.58		Mus musculus	Enc1	13803	Nrpb|PIG10	ectodermal-neural cortex 1	-1.22239	0.293303	0.471569										GSM800815	2817.53	9407.69
	Stat4	5.17	5.3	4.88	1.17	1.15	1.1	1	1.33	1.72	1	1	1		Mus musculus	Il10ra	16154	AW553859|CDw210|CDw210a|Il10r|mIL-10R	interleukin 10 receptor_ alpha	-1.22239	0.293303	0.471569										GSM800816	3003.94	10001.6
	Stat5a	5.17	5.3	4.88	4.2	1.15	3.86	8.95	6.97	18.49	21.01	10.76	9.03		Mus musculus	Man2b1	17159	AW107687|LAMAN	mannosidase 2_ alpha B1	-1.22239	0.293303	0.471569										GSM800817	2535.05	11381
	Stat5b	25.6	8.49	5.52	22.92	1.67	8.24	14.97	24.22	35.65	19.77	19.32	8.24		Mus musculus	Nmb	68039	3110023K12Rik	neuromedin B	-1.23671	0.187085	0.433593										GSM800818	2531.63	9392.8
	Stat6	5.17	8.49	4.88	20.58	24.61	24.67	59.17	64.03	64.82	76.93	88.93	51.87		Mus musculus	Adamts12	239337	ADAMTS-12|AI605170	a disintegrin-like and metallopeptidase (reprolysin type) with thrombospondin type 1 motif_ 12	-1.25345	0.174923	0.422289										GSM800819	2641.99	8355.06
	Syk	15.27	40.28	4.88	35.79	21.17	46.57	114.41	134.37	121.44	184.42	136.58	71.31		Mus musculus	Mmp1a	83995	Mcol-A|Mcola	matrix metallopeptidase 1a (interstitial collagenase)	-1.26303	0.237601	0.471569										GSM800820	3608.07	8510.88
	TBX21	5.17	5.3	4.88	1.17	1.15	1.67	1	1.33	1.72	1.75	1	1.89		Mus musculus	Egr3	13655	Pilot	early growth response 3	-1.26303	0.237601	0.471569										GSM800821	2984.2	8580.3
	TERT	10.1	56.18	20.17	51	54.44	43.29	6.94	12.27	11.63	49.59	43.42	35.21		Mus musculus	Fosl1	14283	AW538199|Fra1|fra-1	fos-like antigen 1	-1.27593	0.133461	0.371495										GSM800822	3875.56	9178.92
	TPSAB1	25.6	5.3	5.52	1.17	1.15	1.1	1	1.66	1.72	1	1.12	1		Mus musculus	Il13	16163	Il-13	interleukin 13	-1.28038	0.0240915	0.151523										GSM800823	2660.76	9031.91
	Tap1	5.17	5.3	4.88	8.88	14.29	12.62	15.98	8.29	16.78	18.53	11.83	8.63		Mus musculus	Cav1	12389	Cav|Cav-1	caveolin 1_ caveolae protein	-1.29546	0.110886	0.350966										GSM800824	3972.48	8608.48
	Tap2	5.17	5.3	4.88	4.2	2.82	1.1	2.92	4.31	6.48	13.56	8.08	1.49		Mus musculus	Sgpp1	81535	AI463453|SPP|SPP1|Spph1	sphingosine-1-phosphate phosphatase 1	-1.32193	0.292184	0.471569										GSM800825	3411.91	8610.64
	Tapbp	5.17	13.79	4.88	8.88	1.67	3.86	52.14	57.39	40.8	45.87	47.16	30.45		Mus musculus	Tlr2	24088	Ly105	toll-like receptor 2	-1.32193	0.292184	0.471569										GSM800826	2735.53	9006.48
	Tek	5.17	5.3	5.52	4.2	2.82	1.1	1	1.33	1.72	1	1.12	1		Mus musculus	Tlr5	53791	-	toll-like receptor 5	-1.32193	0.292184	0.471569										GSM800827	2538.42	10686.5
	Tep1	5.17	5.3	4.88	1.17	1.15	1.1	14.97	16.26	20.21	1	7.54	14.98		Mus musculus	Ctss	13040	Cats	cathepsin S	-1.36698	0.139832	0.375504										GSM800828	2325.5	8905.51
	Terf2ip	5.17	5.3	4.88	31.11	7.41	17	1.92	5.64	3.05	6.72	3.26	3.87		Mus musculus	Bcl2	12043	AW986256|Bcl-2|C430015F12Rik|D630044D05Rik|D830018M01Rik	B cell leukemia/lymphoma 2	-1.37851	0.121248	0.350966										GSM800829	2400.01	9856.98
	Tfcp2	5.17	5.3	4.88	1.17	1.15	1.1	1	5.64	1.72	4.86	2.72	1.1		Mus musculus	Selp	20344	CD62P|GMP-140|Grmp|LECAM3|PADGEM	selectin_ platelet	-1.41504	0.259518	0.471569										GSM800830	2296.09	11296.3
	Tgfa	5.17	24.39	15.28	3.03	1.15	4.95	1	1.33	8.2	1	1	1		Mus musculus	Tpsab1	100503895	MMCP-7|Mcp-7|Mcp7|Mcpt7	tryptase alpha/beta 1	-1.41504	0.259518	0.471569										GSM800849	3251.99	16330.5
	Tgfb1	51.43	87.97	39.71	70.88	65.91	68.48	74.24	105.17	80.26	124.15	89.46	55.84		Mus musculus	Tuba1a	22142	Tuba-1|Tuba1	tubulin_ alpha 1A	-1.41504	0.259518	0.471569										GSM800850	2885.19	17148.8
	Tgfbr3	30.76	29.68	10.4	5.37	2.82	9.34	1	5.64	6.48	1	1	1.1		Mus musculus	Kcnab1	16497	Akr8a8|Kvbeta1.1|mKv(beta)1	potassium voltage-gated channel_ shaker-related subfamily_ beta member 1	-1.41504	0.259518	0.471569										GSM844234	1419.28	6919.31
	Tgm2	10.1	5.3	4.88	1.17	1.15	2.76	29.04	26.87	40.8	30.96	35.92	21.33		Mus musculus	Cd247	12503	4930549J05Rik|A430104F18Rik|AW552088|Cd3|Cd3-eta|Cd3-zeta|Cd3h|Cd3z|Cd3zeta|T3z|Tcrk|Tcrz	CD247 antigen	-1.42655	0.0086691	0.0903243										GSM844235	1504.16	11146.1
	Thbd	20.43	5.3	4.88	6.54	1.15	1.1	1	6.97	4.77	1.75	2.72	2.68		Mus musculus	Il9	16198	Il-9|P40	interleukin 9	-1.42661	0.0856217	0.314346										GSM844236	1455.24	9103.16
	Tigit	5.17	8.49	4.88	1.17	1.15	1.1	1	1.33	1.72	1	1	1		Mus musculus	Cebpa	12606	C/ebpalpha|CBF-A|Cebp	CCAAT/enhancer binding protein (C/EBP)_ alpha	-1.45608	0.00649626	0.0796208										GSM844237	1653.03	10497.9
	Timd4	20.43	34.98	4.88	7.71	3.97	3.86	4.93	5.64	4.77	3	1	1.49		Mus musculus	Ptgs2	19225	COX2|Cox-2|PES-2|PGHS-2|PHS II|PHS-2|Pghs2|TIS10|gripghs	prostaglandin-endoperoxide synthase 2	-1.47805	0.133786	0.371495										GSM844238	1655.08	7425.83
	Timp3	5.17	5.3	4.88	1.86	1.15	3.86	1	1.33	1.72	1	1	1		Mus musculus	Timd4	276891	B430010N18Rik|TIM-4|Tim4	T cell immunoglobulin and mucin domain containing 4	-1.5025	0.169447	0.417503										GSM844239	1728.77	9840.91
	Tlr1	5.17	5.3	4.88	1.17	1.15	1.1	5.93	9.62	1.72	3	1.65	2.68		Mus musculus	Areg	11839	AR|Mcub|Sdgf	amphiregulin	-1.5025	0.280818	0.471569										GSM844240	1830.93	7897.19
	Tlr11	10.1	5.3	5.52	1.17	2.82	1.1	1	1.33	3.05	1.75	1	1		Mus musculus	Hbegf	15200	AW047313|Dtr|Dts|Hegfl	heparin-binding EGF-like growth factor	-1.53605	0.086807	0.314346										GSM844241	1660.72	11131.2
	Tlr12	5.17	5.3	4.88	1.17	1.15	1.1	1	1.33	1.72	1.13	1	1.1		Mus musculus	Tgfbr3	21814	1110036H20Rik|AU015626|AW215636|TBRIII	transforming growth factor_ beta receptor III	-1.58496	0.071146	0.281087										GSM856487	1459.14	28676.6
	Tlr13	5.17	5.3	4.88	1.17	1.15	1.1	87.29	91.9	63.1	98.06	117.84	74.08		Mus musculus	Map3k14	53859	Nik|aly	mitogen-activated protein kinase kinase kinase 14	-1.58496	0.0859604	0.314346										GSM856488	1694.08	27215.7
	Tlr2	5.17	5.3	25.05	3.03	3.97	1.1	20	28.2	20.21	19.15	17.18	14.58		Mus musculus	Mmp9	17395	AW743869|B/MMP9|Clg4b|MMP-9|pro-MMP-9	matrix metallopeptidase 9	-1.58496	0.137443	0.373282										GSM856489	1619.93	22960.2
	Tlr3	5.17	5.3	5.52	7.71	2.82	1.67	2.92	5.64	16.78	9.83	7.54	3.48		Mus musculus	Ms4a1	12482	AA960661|Cd20|Ly-44|Ms4a2	membrane-spanning 4-domains_ subfamily A_ member 1	-1.58496	0.184325	0.431899										GSM856490	1669.74	24981
	Tlr4	5.17	5.3	4.88	1.17	1.15	1.1	40.09	57.39	25.36	23.5	25.21	24.5		Mus musculus	Cd74	16149	CLIP|DHLAG|HLADG|Ia-GAMMA|Ii	CD74 antigen (invariant polypeptide of major histocompatibility complex_ class II antigen-associated)	-1.58496	0.186104	0.433593										GSM856491	1503.21	18714.9
	Tlr5	30.76	5.3	5.52	4.2	1.67	1.1	1.92	1.33	1.72	1	1	1.49		Mus musculus	Mif	17319	GIF|Glif	macrophage migration inhibitory factor	-1.59982	0.0264338	0.161007										GSM856492	1332.42	40191.8
	Tlr6	5.17	40.28	4.88	3.03	1.67	4.95	16.98	12.27	8.2	9.21	9.15	7.84		Mus musculus	Sca-1	110454	Ly-6A.2|Ly-6A/E|Ly-6E.1|Sca-1|Sca1|TAP|Ly6a	lymphocyte antigen 6 complex_ locus A	-1.61594	0.0394285	0.198388										GSM856493	1622	21879.3
	Tlr7	5.17	5.3	4.88	1.17	1.15	4.95	48.12	56.07	33.94	37.17	31.64	26.88		Mus musculus	Ngf	18049	Ngfb	nerve growth factor	-1.6385	0.0316021	0.179831										GSM856494	1521.77	31100.9
	Tlr8	5.17	5.3	4.88	1.17	1.15	1.1	83.28	99.86	71.68	86.87	83.57	57.82		Mus musculus	Il3	16187	BPA|Csfmu|HCGF|Il-3|MCGF|PSF	interleukin 3	-1.6855	0.0695348	0.281087										GSM868293	1492.19	22887.1
	Tlr9	30.76	19.09	20.17	8.88	2.82	1.1	3.93	1.66	4.77	1	2.19	1		Mus musculus	Tnc	21924	AI874626|TnC|cTnC|cTnI|tncc|Tnnc1	troponin C_ cardiac/slow skeletal	-1.70044	0.120805	0.350966										GSM868294	1480.95	18981.4
	Tm7sf3	5.17	5.3	4.88	1.17	1.15	1.1	1	1.33	1.72	1	1	1		Mus musculus	Nos2	378430	nos2|Nanos2	nanos homolog 2 (Drosophila)	-1.72247	0.012109	0.10354										GSM868295	1672.92	20791.4
	Tmem173	5.17	5.3	4.88	1.17	1.15	1.1	2.92	1.33	1.72	5.48	4.87	4.27		Mus musculus	Ear6	93719	-	eosinophil-associated_ ribonuclease A family_ member 6	-1.73697	0.21352	0.464688										GSM868296	964.936	21820.3
	Tnc	10.1	24.39	10.4	4.2	2.82	1.1	2.92	1.66	4.77	3	3.79	1		Mus musculus	Tnfsf10	22035	A330042I21Rik|AI448571|APO-2L|Ly81|TL2|Trail	tumor necrosis factor (ligand) superfamily_ member 10	-1.73697	0.21352	0.464688										GSM868297	1305.42	18870
	Tnf	56.59	34.98	59.24	27.6	21.17	15.91	20	25.54	16.78	24.12	17.72	11.41		Mus musculus	Zmpste24	230709	A530043O15Rik|D030046F19|FACE1|Face-1|MADB|STE24|Ste24p	zinc metallopeptidase_ STE24	-1.73697	0.21352	0.464688										GSM868299	1078.42	30133.6
	Tnfaip3	5.17	8.49	4.88	52.17	38.38	43.29	12.97	14.93	6.48	1.75	6.47	8.63		Mus musculus	Itgam	16409	CD11b/CD18|CR3|CR3A|Cd11b|F730045J24Rik|Ly-40|MAC1|Mac-1|Mac-1a	integrin alpha M	-1.73697	0.0105362	0.0979715										GSM868300	1964.29	26811.8
	Tnfaip6	5.17	5.3	4.88	1.86	1.15	1.1	1	1.33	1.72	1.75	1	1		Mus musculus	Il1r2	16178	CD121b|Il1r-2	interleukin 1 receptor_ type II	-1.73697	0.21352	0.464688										GSM868301	1218.05	35108.5
	Tnfaip8	15.27	5.3	4.88	38.13	20.03	25.76	24.01	20.24	9.92	18.53	15.57	13.79		Mus musculus	Sms	20603	AI427066|Gy|SPMSY|SpmST|gyro	spermine synthase	-1.75356	0.0460397	0.217891										GSM868302	1743.52	25772.4
	Tnfrsf11a	5.17	5.3	4.88	1.17	1.15	1.1	14.97	12.27	20.21	16.04	14.5	11.81		Mus musculus	Ccr2	12772	Cc-ckr-2|Ccr2a|Ccr2b|Ckr2|Ckr2a|Ckr2b|Cmkbr2|mJe-r	chemokine (C-C motif) receptor 2	-1.76553	0.105664	0.350966										GSM868303	1303.85	28127.7
	Tnfrsf12a	25.6	29.68	10.4	29.94	24.61	46.57	4.93	8.29	4.77	4.86	2.72	1		Mus musculus	Mcpt8	17231	BB139338|MMCP-8	mast cell protease 8	-1.78427	0.0169747	0.12678										GSM868304	1574.88	17148.2
	Tnfrsf14	5.17	5.3	5.52	1.17	1.15	2.76	9.95	14.93	15.06	9.21	7.01	4.67		Mus musculus	Tgfa	21802	wa-1|wa1	transforming growth factor alpha	-1.80735	0.115141	0.350966										GSM875786	1256.08	18680
	Tnfrsf1a	5.17	5.3	4.88	1.86	6.26	1.67	67.21	99.86	76.83	134.71	98.56	49.49		Mus musculus	Gem	14579	AV020497	GTP binding protein (gene overexpressed in skeletal muscle)	-1.80735	0.246561	0.471569										GSM875787	1445.4	20252
	Tnfrsf1b	5.17	5.3	4.88	1.17	1.15	1.1	109.39	175.5	102.57	181.31	147.82	91.54		Mus musculus	Olr1	108078	LOX-1|SR-EI|Scare1	oxidized low density lipoprotein (lectin-like) receptor 1	-1.848	0.0863836	0.314346										GSM875788	1448.54	29153.1
	Tnfrsf4	5.17	19.09	20.17	8.88	1.15	1.1	1	1.33	1.72	1	1	1		Mus musculus	Col4a2	12827	Col4a-2	collagen_ type IV_ alpha 2	-1.87447	0.161313	0.410146										GSM875789	1317.54	24307.7
	Tnfrsf8	5.17	5.3	4.88	1.17	1.15	1.67	1	1.33	4.77	3	1	1		Mus musculus	Egf	13645	AI790464	epidermal growth factor	-1.87447	0.161313	0.410146										GSM875790	1269.67	24456.6
	Tnfrsf9	5.17	5.3	4.88	1.17	1.15	1.1	1	1.33	1.72	1	1	1		Mus musculus	Ccl22	20299	ABCD-1|DCBCK|MDC|Scya22	chemokine (C-C motif) ligand 22	-1.90243	0.000634787	0.0216734										GSM875791	1236.05	24130.2
	Tnfsf10	5.17	24.39	4.88	1.17	2.82	1.67	1.92	1.66	3.05	1.13	1.12	1.1		Mus musculus	Fpr-rs4	14291	-	formyl peptide receptor_ related sequence 4	-1.90689	0.100937	0.342437										GSM875792	2080.73	22314.8
	Tnfsf4	5.17	13.79	10.4	7.71	18.88	6.05	1	8.29	3.05	3	1	1		Mus musculus	Tlr6	21899	-	toll-like receptor 6	-1.90689	0.201568	0.456212										GSM875793	2217.35	17614
	Tnfsf9	25.6	29.68	25.05	6.54	8.55	13.72	1	2.98	1.72	4.86	1	2.68		Mus musculus	Odc	18263	ODC|Odc1	ornithine decarboxylase_ structural 1	-1.926	0.162325	0.410535										GSM875794	2265.35	24616.6
	Top2a	5.17	8.49	4.88	12.39	16.58	11.53	1.92	1.66	1.72	1	1	1.49		Mus musculus	Tlr9	81897	-	toll-like receptor 9	-1.96082	0.0339442	0.183708										GSM892317	2499.12	9063.1
	Tpsb2	5.17	5.3	4.88	1.17	1.15	3.86	1	1.33	1.72	1	1	1		Mus musculus	Ltb4r1	16995	BLT1|BLTR|Ltb4r|mBLTR	leukotriene B4 receptor 1	-1.96383	0.00307784	0.0474584										GSM892318	2427.2	7632.16
	Traf1	35.93	13.79	5.52	22.92	38.38	35.62	1	1.33	1.72	1.13	1	1		Mus musculus	Cd80	12519	B71|Cd28l|Ly-53|Ly53|MIC17|TSA1	CD80 antigen	-2	0.0945123	0.329206										GSM894460	1554.03	9179.89
	Traf2	15.27	5.3	10.4	31.11	14.29	27.95	5.93	6.97	13.35	13.56	12.36	5.46		Mus musculus	Hpgds	54486	H-PGDS|Ptgds2	hematopoietic prostaglandin D synthase	-2	0.113287	0.350966										GSM894461	1987.68	9235.18
	Traf6	10.1	5.3	4.88	13.56	15.44	12.62	5.93	6.97	1.72	1.13	1.12	5.06		Mus musculus	Mmp13	17386	Clg|MMP-13|Mmp1	matrix metallopeptidase 13	-2	0.183713	0.431899										GSM894462	2117.47	12975.9
	Trafd1	5.17	5.3	4.88	1.17	1.15	1.1	14.97	21.56	18.49	9.21	7.54	11.81		Mus musculus	Ptpn14	19250	C130080N23Rik|OTTMUSG00000022087|PTP36	protein tyrosine phosphatase_ non-receptor type 14	-2	0.183713	0.431899										GSM894463	1804.53	10322.8
	Trem1	5.17	5.3	4.88	1.86	1.15	1.1	1	1.33	1.72	1	1	1		Mus musculus	Clc	56708	BSF-3|Bsf3|CLC|NNT-1|Clcf1	cardiotrophin-like cytokine factor 1	-2.05063	0.0315876	0.179831										GSM894464	2234.47	8140.29
	Trem2	5.17	5.3	4.88	1.17	1.15	1.1	376.57	425	404.55	450.33	406.97	252.98		Mus musculus	C1qb	12260	-	complement component 1_ q subcomponent_ beta polypeptide	-2.08746	0.0193392	0.131453										GSM894465	1702.41	7346.92
	Trex1	25.6	5.3	4.88	7.71	1.67	1.67	3.93	8.29	1.72	1	1	3.48		Mus musculus	Ccl11	20292	Scya11|eotaxin	chemokine (C-C motif) ligand 11	-2.11548	0.172398	0.420441										GSM894467	1936.47	8840.83
	Trim9	5.17	5.3	4.88	1.17	1.15	1.1	1	1.33	1.72	1	1	1		Mus musculus	Angpt2	11601	Agpt2|Ang-2|Ang2	angiopoietin 2	-2.11548	0.115771	0.350966										GSM925105	1427.02	5553.26
	Tspan7	5.17	13.79	10.4	1.17	1.15	1.1	1.92	1.66	4.77	3.62	1	1		Mus musculus	Epor	13857	-	erythropoietin receptor	-2.16993	0.010618	0.0979715										GSM929067	2476.97	27211.1
	Tspan8	5.17	5.3	4.88	1.86	1.15	1.1	1	1.33	1.72	1.13	1	1		Mus musculus	Gpr65	14744	Dig1|Gpcr25|TDAG8	G-protein coupled receptor 65	-2.18932	0.0083415	0.0903243										GSM929068	2701.39	29833.2
	Ttk	5.17	5.3	4.88	1.17	1.15	1.1	1	2.98	1.72	1	1	1		Mus musculus	Ccl27a	20301	ALP|AW558992|CTACK|CTAK|Ccl27|ESkine|ILC|PESKY|Scya27|Scya27a	chemokine (C-C motif) ligand 27A	-2.20163	0.0676279	0.276292										GSM929069	3059.52	30960.7
	Tuba1a	5.17	5.3	20.17	3.03	1.15	1.1	2.92	10.95	3.05	3	7.01	4.27		Mus musculus	Lst1	16988	B144	leukocyte specific transcript 1	-2.24793	0.0998525	0.342437										GSM929070	2125.26	22160
	Tuba4a	10.1	34.98	15.28	13.56	5.11	7.14	22.01	24.22	27.07	34.68	19.86	14.58		Mus musculus	Nr2f6	13864	AV090102|COUP-TF3|EAR2|Erbal2	nuclear receptor subfamily 2_ group F_ member 6	-2.29072	0.00291293	0.0464127										GSM929071	1774.78	28561
	Twistnb	5.17	5.3	4.88	18.24	20.03	20.29	6.94	9.62	4.77	1	2.19	9.43		Mus musculus	Ptgds	19215	21kDa|L-PGDS|PGD2|PGDS|PGDS2|Ptgs3	prostaglandin D2 synthase (brain)	-2.32193	0.154416	0.398977										GSM929072	1789.07	28619.8
	Txn1	87.59	93.27	64.13	35.79	29.2	37.81	148.57	190.1	154.04	183.17	187.98	141.12		Mus musculus	Sfrp4	20379	-	secreted frizzled-related protein 4	-2.37346	0.010658	0.0979715										GSM93736	2842.9	8774.08
	Txndc16	5.17	13.79	4.88	1.17	1.15	1.1	5.93	4.31	1.72	7.35	5.4	1.49		Mus musculus	Elovl6	170439	C77826|FAE|LCE	ELOVL family member 6_ elongation of long chain fatty acids (yeast)	-2.43987	0.00258876	0.0441938										GSM93737	2293.11	9332.69
	Tyrobp	5.17	5.3	4.88	1.17	1.15	1.1	423.78	594.86	528.08	643.56	528.51	339.85		Mus musculus	Marcksl1	17357	AL022768|AW215397|AW536807|D4Bc1|F52|MacMARCKS|Macs2|Macs3|Mlp|Mrp	MARCKS-like 1	-2.45025	0.000962267	0.0282806										GSM93738	3609.95	7625.93
	Usp18	5.17	5.3	5.52	1.17	1.15	1.1	1	2.98	1.72	1	2.19	1.49		Mus musculus	Fpr3	14294	ALX|Fpr-rs1|Fpr-s1|Fprl1|LXA4-R|Lxa4r	formyl peptide receptor 3	-2.66297	0.0653343	0.271564										GSM93739	3130.98	8634.39
	Vamp2	5.17	24.39	59.24	76.73	45.26	61.91	12.97	21.56	16.78	16.67	19.86	10.62		Mus musculus	Ctsg	13035	CatG|VSP	cathepsin G	-2.73697	0.0637926	0.271564										GSM93740	3248.83	7054.43
	Vasp	92.75	40.28	59.24	158.62	85.41	110.1	35.06	41.47	54.53	60.78	51.45	30.85		Mus musculus	Pdgfrb	18596	AI528809|CD140b|PDGFR-1|Pdgfr	platelet derived growth factor receptor_ beta polypeptide	-2.75489	0.0608433	0.264392										GSM93741	3619.14	12993.4
	Vav1	10.1	5.3	4.88	45.15	31.5	29.05	40.09	57.39	16.78	65.75	55.73	40.76		Mus musculus	Rasal1	19415	MRASAL	RAS protein activator like 1 (GAP1 like)	-2.9386	0.0528233	0.240434										GSM93742	3948.84	15031.2
	Vav2	5.17	5.3	4.88	1.17	1.67	2.76	4.93	4.31	1.72	1	1	7.05																			GSM93743	3340.59	14776.2
	Vcam1	5.17	5.3	4.88	1.17	1.15	1.1	1	1.66	1.72	1	1.12	1																			GSM93744	3981.07	12517.5
	Vegfa	56.59	87.97	88.55	60.35	34.94	49.86	12.97	14.93	37.37	11.07	9.15	7.44																			GSM93745	4708.27	13097
	Vegfc	5.17	13.79	4.88	12.39	2.82	8.24	1	1.33	1.72	1	1	1																			GSM93746	4661.79	12601.9
	Vrk2	5.17	5.3	4.88	1.17	1.15	1.1	1	1.33	1.72	1	1	1																			GSM93747	1684.41	20143.3
	Vsir	5.17	5.3	4.88	1.17	6.26	1.1	148.57	143.65	88.84	14.8	59.48	85.19																			GSM93750	2241.03	25166
	Vtcn1	5.17	8.49	4.88	1.17	1.15	1.1	1	1.33	1.72	1	1	1																			GSM93751	2473.74	22498.4
	Vwa5a	20.43	8.49	5.52	7.71	1.15	12.62	86.29	98.53	85.41	12.94	50.38	73.69																			GSM93752	1796.37	24912
	Was	5.17	5.3	4.88	1.17	1.15	1.1	13.97	12.27	16.78	19.77	15.57	10.22																			GSM93753	2402.09	24968
	Xcr1	5.17	5.3	4.88	1.17	1.15	1.1	1	1.33	1.72	1	1	1																			GSM93754	1700.7	27194.3
	Yap1	5.17	5.3	4.88	3.03	1.15	1.67	1	5.64	1.72	1.13	3.79	1																			GSM93755	1063.75	28574.8
	Yes1	5.17	5.3	4.88	1.17	1.15	1.67	1	1.33	1.72	1	1	1																			GSM93756	3569.76	20009.1
	Zfp148	5.17	13.79	4.88	24.09	16.58	9.34	13.97	12.27	1.72	1.75	6.47	8.24																			GSM93757	2400.34	22116.3
	Zfp92	5.17	5.3	4.88	1.17	1.15	1.1	1	1.33	1.72	1	1.12	1																			GSM93758	2083.59	19751.6
	Zmpste24	5.17	24.39	4.88	1.17	2.82	1.67	2.92	2.98	1.72	1	3.26	1.89																			GSM937959	1445.31	7602.21
	Znrf2	5.17	5.3	5.52	1.17	3.97	4.95	40.09	44.12	45.95	41.52	35.92	26.88																			GSM937960	1476.2	7950.53
	Abcf1	10.1	24.39	10.4	26.43	22.32	26.86	26.02	30.85	37.37	30.96	28.96	17.76																			GSM937961	1147.81	8914.14
	Alas1	5.17	5.3	4.88	5.37	7.41	1.67	18.99	16.26	11.63	26.61	21.46	14.98																			GSM937962	2282.35	7346.34
	Edc3	5.17	8.49	4.88	1.86	12	2.76	1	1.66	4.77	3	5.94	4.27																			GSM937963	1795.62	7475.48
	Eef1g	30.76	5.3	44.59	59.18	86.56	84.91	9.95	24.22	4.77	1.75	1	8.63																			GSM937964	2087.54	9612.08
	Eif2b4	5.17	5.3	4.88	1.17	1.15	2.76	1	1.33	1.72	3.62	1.12	3.08																			GSM937965	2345.12	9460.16
	G6pdx	5.17	5.3	4.88	4.2	7.41	1.67	54.15	73.32	52.81	87.49	72.86	43.14
	Gusb	5.17	5.3	4.88	1.17	1.67	1.1	129.48	168.87	128.3	186.9	154.78	105.02
	Hdac3	5.17	8.49	4.88	6.54	8.55	12.62	12.97	16.26	15.06	16.04	10.22	8.63
	Hprt	30.76	5.3	4.88	1.17	3.97	1.1	11.96	9.62	11.63	6.72	9.15	9.03
	Nubp1	5.17	5.3	4.88	1.17	1.15	1.1	5.93	4.31	1.72	9.21	7.01	4.67
	Oaz1	351.03	236.34	274.15	343.46	219.63	266.72	133.5	160.91	147.18	185.66	161.21	104.63
	Polr1b	5.17	8.49	4.88	1.17	1.15	1.1	1.92	1.33	1.72	1	2.72	1.1
	Polr2a	5.17	8.49	29.94	20.58	24.61	23.57	34.06	26.87	25.36	42.76	42.35	29.26
	Ppia	77.25	109.17	205.77	89.6	92.3	69.57	205.82	221.95	227.82	405.6	327.73	195.86
	Rpl19	1198.2	718.54	1138.68	1284.01	918.23	929.33	252.02	328.12	246.69	53.94	140.33	167.3
	Sap130	5.17	8.49	4.88	26.43	10.85	21.38	14.97	9.62	6.48	13.56	7.54	8.63
	Sdha	5.17	5.3	4.88	17.07	18.88	21.38	40.09	45.45	28.79	48.97	45.02	21.72
	Sf3a3	5.17	5.3	5.52	33.45	13.14	17	17.99	17.58	13.35	12.32	21.46	9.03
	Tbp	5.17	5.3	5.52	11.22	7.41	11.53	3.93	1.66	8.2	3	4.33	5.46
	Tubb5	5.17	5.3	4.88	5.37	1.15	1.1	1	1.33	1.72	1.75	2.72	3.08

## Sheet: Figure 6
Figure 6
Figure 6a: StemLeish correlation with human visceral leishmaniasis DEG
Gene	log2 fold-change LT (StemLeish)	Log2 FC MAC	logFC VL India	logFC VL Brazil	logFC HIV-VL Ethiopia
Cd151	2.93312	0.359		0.58
Cdkn1a	2.38143	-0.128		0.64
Clc	-2.05063	-0.181	-0.7	-1.91	-1.44
Cebpa	-1.45608	-0.0694	-0.48	-0.24
Cd68	-1.179	0.479	-0.47	-0.14
Ell2	1.37886	0.0891	0.87
Itgam	-1.73697	-0.0769		-0.32	0.73
Atf3	2.16046	0.359	0.67	0.27	1.03
Tnfaip3	4.11569	-0.603	0.3		0.73
Map2k3	1.02365	0.0142	-0.34	1.14
Marcksl1	-2.45025	-0.409	-0.56	-0.91	-0.92
Nr2f6	-2.29072	-0.225	-0.25	0.3
Pde4a	0.840283	-0.511	-0.36	0.13
Nr4a2	-1.0551	0.599	-0.55	-0.27
Rgs1	5.36591	-0.178	1.27	0.26	1.16
Sod1	2.97728	-0.24	0.42	0.62
Tap1	2.49412	-0.048	0.31	0.58
Top2a	2.30608	-0.27	1.56	0.38

## Sheet: Supplementary Figure 1
Supplementary Figure 1
		Normalized expression
		Liver	Spleen	BM
	M1	109.48	31.33	118.87
	M2	262.63	9.96	98.11
		RLU
		Liver	Spleen	BM
	M1	452800	251600	104330
	M2	399100	127500	101370

## Sheet: Supplementary Figure 4
Supplementary Figure 4
a		24hpi			48hpi			72hpi
	LT-HSC	144.65	167.17	149.27	220.69	226.8	221.37	289.31	286.01	257.23
	MSC	0.19	0.13	0.24	1.73	2.19	1.48	1.48	1.36	1.52
	ST-HSC	3.47	3.2	4.1	5.71	6.01	6.89	6.08	8.21	6.51
	MPP2	12.82	18.64	17.5	7.76	9.27	9.32	10.16	7.86	13.1
	MPP3	0.67	0.75	0.59	0.39	0.67	0.33	2.35	0.35	0
	CMP/GMP	8.48	9.94	8.47	13.09	14.1	13.1	17.04	17.86	18.71
	Neutrophils	0.3	0.34	0.46	0.53	0.73	0.92	0.98	1	0.92
	Mon/Mac	0.87	1.08	0.78	4.47	5	4.52	2.61	2.92	2.26
b	MFI				% infection				Infection index
	LT-HSC	DC	MAC		LT-HSC	DC	MAC		LT-HSC	DC	MAC
	319.03	91.1	102.75		45.34	15.92	72.58		144.65	14.5	74.58
	339.91	91.2	105.43		49.18	14.24	71.37		167.17	12.99	75.25
	298.24	113.74	97.79		50.05	33.67	71.38		149.27	38.3	69.8
		113.44	118.44			33.8	78.85			38.34	93.39
		103.44				44.51				46.04
		103.87				46.65				48.46
		LT-HSC			MPP2
c	T0	1	1	1	1	1	1
	T0+24h	1.21394	0.867011	1.14489	1.15905	1.1206	1.11553
	T0+48h	1.28785	1.22162	1.11681	0.86269	0.719154	1.07109
	T0+72h	2.30703	1.98875	1.75005	1.20957	1.12446	1.03953
